# Supplementary material for: Differential producibility analysis reveals drug-associated carbon and nitrogen metabolite expressions in Mycobacterium tuberculosis
Source: J Biol Chem. 2025 Feb 8;301(3):108288. doi: 10.1016/j.jbc.2025.108288 (PMC11986224; doi:10.1016/j.jbc.2025.108288)
Supplement: Supplementary FILE 1 [file mmc4.xlsx]

## Sheet: Reactions
Metabolic netwokr model of GSMN-TB_aux
	Reactions	Gene
R1	ATP + GL = ADP + GL3P + H	Rv3696c
R4	GL3P + MK = DHAP + MKH2	Rv3302c OR Rv2249c
R5	NAD + T3 = DGLYCERATE + NADH	Rv2858c OR Rv0458
R6	ATP + DGLYCERATE = 3PG + ADP	Rv2205c
R7	ATP + RIB = ADP + R5P	Rv2436
R8	F1P = DHAP + T3	Rv0363c
R9	FRU = GLC
R10	FRU = MAN
R11	MAN6P = F6P	Rv3255c
R12	MAN1P = MAN6P	Rv3257c OR Rv3308
R13	GTP + MAN1P = GDPMAN + PI	Rv3264c
R14	DPP + GDPMAN = GDP + PPM	Rv2051c
R15	GDPMAN = GDPDHDOMAN	Rv0112 OR Rv1511
R16	GDPDHDOMAN = GDPDHDOGAL	Rv1512
R17	GDPDHDOGAL + NADPH = GDPFUC + NADP	Rv1512
R18	ATP + GLAC = ADP + GAL1P	Rv0620
R19	GAL1P + UTP = PPI + UDPGAL	Rv0619 OR Rv0618
R20	UDPG = UDPGAL	Rv3634c OR Rv0501 OR Rv0536
R21	G1P + UTP = PPI + UDPG	Rv0993
R22	bDG6P = IP	Rv0046c OR Rv2612c AND Rv1822
R23	IP = MI + PI	Rv2701c
R24	MLT = 2.0 GLC	Rv2471
R25	SUC = FRU + GLC	Rv2471
R26	CELB + h2o = 2.0 bDGLC	Rv0186
R27	G6P + UDPG = TRE6P + UDP	Rv3490
R28	MLT + PI = bDG1P + bDGLC	Rv3401
R29	bDG1P = bDG6P	Rv3400
R30	MLT = TRE
R31	TRE6P = PI + TRE	Rv3372
R32	FOR + NAD = CO2 + NADH	Rv2900c
R33	ATP + GLC = ADP + G6P	Rv0650
R34	ATP + bDGLC = ADP + bDG6P	Rv0650
R35	GLC + n_POLYP = G6P + n_1_POLYP	Rv2702
R36	bDGLC + n_POLYP = bDG6P + n_1_POLYP	Rv2702
R37	G6P = bDG6P	Rv0946c
R38	G6P = G1P	Rv3068c
R39	bDG6P = F6P	Rv0946c
R40	G6P = F6P	Rv0946c
R41	ATP + F6P = ADP + FDP	Rv3010c OR Rv2029c
R43	FDP = F6P + PI	Rv1099c
R44	FDP = DHAP + G3P	Rv0363c
R45	DHAP = G3P	Rv1438
R46	G3P + NAD + PI = 13PDG + NADH	Rv1436
R48	13PDG + ADP = 3PG + ATP	Rv1437
R49	3PG = 2PG	Rv3214 OR Rv0489
R50	2PG = PEP	Rv1023
R51	ADP + H + PEP = ATP + PYR	Rv1617
R52	LIPO + PYR + 0.001 THI = ADLIPO + CO2	Rv2241
R53	ADLIPO + COA = ACCOA + DLIPO	Rv2215
R54	DLIPO + NAD = LIPO + NADH	Rv0462
R55	ACCOA + OA = CIT + COA	Rv0896 OR Rv0889c OR Rv1131
R56	CIT = CISACONITATE	Rv1475c
R57	CISACONITATE = ICIT	Rv1475c
R58	ICIT + NADP = AKG + CO2 + NADPH	Rv3339c OR Rv0066c
R59	AKG + LIPO = CO2 + SDLIPO
R60	COA + SDLIPO = DLIPO + SUCCOA
R61	AKG = CO2 + SUCCSAL	Rv1248c OR Rv0555
R62	AKG + COA + FERI = CO2 + FERO + SUCCOA	Rv2454c AND Rv2455c
R63	ADP + PI + SUCCOA = ATP + COA + SUCC	Rv0952 AND Rv0951
R64	FUM = MAL	Rv1098c
R65	MAL + NAD = NADH + OA	Rv1240
R67	AC + ATP + COA = ACCOA + AMP + PPI	Rv3667
R68	ACAL + NAD = AC + NADH	Rv0458
R69	ATP + PI + PYR = AMP + PEP + PPI	Rv1127c
R70	LAC + NAD = NADH + PYR	Rv0728c
R71	LLAC + NAD = NADH + PYR	Rv1872c OR Rv0694
R72	MAL + NAD = CO2 + NADH + PYR	Rv2332
R73	ACAL + NADH = ETH + NAD	Rv1862 OR Rv1530 OR Rv0162c OR Rv0761c
R74	ACAL + NADPH = ETH + NADP	Rv3045
R75	AC + ATP = ACETYLP + ADP	Rv0409
R76	ACETYLP + COA = ACCOA + PI	Rv0408
R77	ACETYLP = AC + PI	Rv2922A
R78	COA + PROPIONYLP = PI + PROPIONYLCOA	Rv0408
R79	ATP + PROPANOATE = ADP + PROPIONYLP	Rv0409
R80	SMMALONYLCOA = CO2 + PROPIONYLCOA	Rv0974c OR Rv3280
R81	ATP + COA + PROPANOATE = AMP + PPI + PROPIONYLCOA	Rv3667
R82	OA + PROPIONYLCOA = 2METHYLCITRATE + COA	Rv1131
R83	2METHYLCITRATE = 2METHYLCISACONITATE	Rv1130
R84	2METHYLCISACONITATE = METHYLISOCITRATE	Rv1475c
R85	METHYLISOCITRATE = PYR + SUCC	Rv0467 OR Rv1915 AND Rv1916
R86	MK + PROPIONYLCOA = ACRCOA + MKH2	Rv3140
R87	0.001 F420 + G6P + NADP = D6PGL + NADPH	Rv1447c OR Rv1121
R88	D6PGL = D6PGC	Rv1445c
R89	D6PGC + NADP = CO2 + NADPH + RL5P	Rv1122 OR Rv1844c
R90	RL5P = X5P	Rv1408
R91	RL5P = R5P	Rv2465c
R92	R1P = R5P	Rv3068c
R93	R5P + 0.001 THI + X5P = G3P + S7P	Rv1449c
R94	G3P + S7P + 0.001 THI = R5P + X5P	Rv1449c
R95	E4P + 0.001 THI + X5P = F6P + G3P	Rv1449c
R96	F6P + G3P + 0.001 THI = E4P + X5P	Rv1449c
R97	G3P + S7P = E4P + F6P	Rv1448c
R98	ATP + RIB = ADP + DR5P	Rv2436
R99	DR5P = ACAL + G3P	Rv0478
R100	BIOTIN_CO2 + PYR = 0.999 BIOTIN + OA	Rv2967c
R101	CO2 + GDP + PEP = GTP + OA	Rv0211
R102	ICIT = GLX + SUCC	Rv0467 OR Rv1915 AND Rv1916
R103	ACCOA + GLX = COA + MAL	Rv1837c
R104	GLAL + NAD = GLYCOLATE + NADH
R105	GLYCOLATE + O2 = GLX + H2O2	Rv1257c
R106	METTHF + NADP = METHF + NADPH	Rv3356c
R107	METHF = FTHF	Rv3356c
R108	FADH2 + METTHF = FAD + MTHF
R109	ATP + SLF = APS + PPI	Rv1285
R110	APS + ATP = ADP + PAPS	Rv1286
R111	APS + RTHIO = AMP + H2SO3 + OTHIO	Rv2392
R112	6.0 FERO + H2SO3 = 6.0 FERI + H2S	Rv2391
R113	PAP = AMP + PI
R114	MKH2 + 0.001 MOLYBDENUM + NO3 = 2.0 H + MK + NO2	Rv1161 AND Rv1162 AND Rv1164 AND Rv1163 OR Rv1736c
R119	MK + NADH = 4.0 H + MKH2 + NAD	Rv3145 AND Rv3146 AND Rv3147 AND Rv3148 AND Rv3149 AND Rv3150 AND Rv3151 AND Rv3152 AND Rv3153 AND Rv3154 AND Rv3155 AND Rv3156 AND Rv3157 AND Rv3158
R120	MK + NADH = MKH2 + NAD	Rv1854c OR Rv0392c
R121	MK + NADPH = MKH2 + NADP	Rv3303c
R122	MK + SUCC = FUM + MKH2	Rv3318 AND Rv3319 AND Rv3316 AND Rv3317
R123	FAD + SUCC = FADH2 + FUM	Rv3318 AND Rv3319 AND Rv3316 AND Rv3317 OR Rv1552 AND Rv1553 AND Rv1554 AND Rv1555
R124	FE3 + NADPH = FE2 + NADP	Rv3106
R125	2.0 HEME_FE3 + MKH2 = 2.0 HEME_FE2 + MK	Rv2194 AND Rv2195 AND Rv2196 AND Rv2196 AND Rv1451 AND Rv1456c AND Rv3029c AND Rv3028c AND Rv2200c AND Rv3043c AND Rv2193 AND Rv3043c AND Rv1623c AND Rv1622c OR Rv1623c AND Rv1622c
R126	2.0 HEME_FE2 + 0.5 O2 = 6.0 H + 2.0 HEME_FE3	Rv2194 AND Rv2195 AND Rv2196 AND Rv2196 AND Rv1451 AND Rv1456c AND Rv3029c AND Rv3028c AND Rv2200c AND Rv3043c AND Rv2193 AND Rv3043c AND Rv1623c AND Rv1622c
R127	2.0 HEME_FE2 + 0.5 O2 = 2.0 H + 2.0 HEME_FE3	Rv1623c AND Rv1622c
R128	ADP + 4.0 H + PI = ATP	Rv1308 AND Rv1304 AND Rv1311 AND Rv1310 AND Rv1305 AND Rv1306 AND Rv1309 AND Rv1307
R129	ATP = ADP + PI	Rv1811
R130	PPI = 2.0 PI	Rv3628
R131	PPI = H + 2.0 PI	Rv3628
R132	ATP + n_1_POLYP = ADP + n_POLYP	Rv2984
R133	2.0 FERO + NADP = 2.0 FERI + NADPH	Rv3106 OR Rv0886
R134	2.0 H2O2 = O2	Rv1908c
R135	GLU = CO2 + GABA	Rv3432c
R136	AKG + GABA = GLU + SUCCSAL	Rv2589
R137	NADP + SUCCSAL = NADPH + SUCC	Rv0234c OR Rv1731
R138	FAD + PRO = FADH2 + P5C	Rv1188
R139	NAD + P5C = HYDROXYGLU + NADH	Rv1187
R140	AKG + HYDROXYGLU = GLU + HYDROXYAKG
R141	HYDROXYAKG = GLX + PYR	Rv1223
R142	NAD + P5C = GLU + NADH	Rv1187
R143	ARG = CITR + NH3	Rv1001
R144	AKG + ORN = GLU + GLUGSAL	Rv2321c OR Rv2322c
R145	CAP + ORN = CITR + PI	Rv1656
R146	ORN = CO2 + PTRSC	Rv2531c
R147	PTRSC + SAM = 5MTA + SPRMD	Rv2601
R148	UREA = CO2 + NH3	Rv1850 AND Rv1849 AND Rv1848 AND Rv1853 AND Rv1851 AND Rv1852
R149	AKG + ILE = GLU + OMVAL	Rv2210c
R150	LIPO + OXOMETHYLPENTANOATE = 2MBUTLIPO + CO2	Rv2497c AND Rv2496c
R151	2MBUTLIPO + COA = 2MBUTCOA + DLIPO	Rv2495c
R152	2MBUTCOA + MK = 2MBECOA + MKH2	Rv3140
R153	2MBECOA = HMBUTCOA	Rv1070c OR Rv0905 OR Rv2486 OR Rv1472
R154	HMBUTCOA + NAD = MAACCOA + NADH	Rv3774 OR Rv1144
R155	COA + MAACCOA = ACCOA + PROPIONYLCOA	Rv1074c
R156	BIOTIN_CO2 + PROPIONYLCOA = 0.999 BIOTIN + SMMALONYLCOA	Rv0904c OR Rv2502c OR Rv0974c OR Rv0904c OR Rv3799c OR Rv3280 OR Rv2247
R157	SMMALONYLCOA = RMMALONYLCOA
R158	0.001 COB_III + RMMALONYLCOA = SUCCOA	Rv1492 AND Rv1493
R159	0.001 COB_III + SUCCOA = RMMALONYLCOA	Rv1492 AND Rv1493
R160	LIPO + MOP = 3MBUTLIPO + CO2	Rv2496c AND Rv2497c
R161	3MBUTLIPO + COA = 3MBUTCOA + DLIPO	Rv2495c
R162	3MBUTCOA + MK = 3MBECOA + MKH2	Rv3140
R163	3MBECOA + BIOTIN_CO2 = 0.999 BIOTIN + MGLUTCOA	Rv0904c OR Rv2502c OR Rv0974c OR Rv0904c OR Rv3799c OR Rv3280 OR Rv2247
R164	MGLUTCOA = HMGLUTCOA
R165	HMGLUTCOA = ACCOA + ACTAC
R166	ACTAC + ATP + COA = AACCOA + AMP + PPI
R167	ACTAC + SUCCOA = AACCOA + SUCC	Rv2504c AND Rv2503c
R168	LIPO + OMVAL = CO2 + IBUTLIPO	Rv2497c AND Rv2496c
R169	COA + IBUTLIPO = DLIPO + IBUTCOA	Rv2495c
R170	IBUTCOA + MK = MACRCOA + MKH2	Rv3140
R171	MACRCOA = HIBUTCOA	Rv1070c OR Rv0905 OR Rv2486 OR Rv1472
R172	HIBUTCOA = COA + HIBUT
R173	HIBUT + NAD = METHYMALONATE + NADH	Rv1144 OR Rv0751c
R174	COA + METHYMALONATE + NAD = CO2 + NADH + PROPIONYLCOA	Rv0753c
R175	ISUCC = NH3 + OA
R177	ASN = ASP + NH3	Rv1538c
R178	NAD + THR = 2A3KB + NADH	Rv2259
R179	2A3KB = AMINOACETONE + CO2
R180	AMINOACETONE + NADH = 1_AMINO_PROPAN_2_OL + NAD
R181	CYS + NH3 + OBUT = LLCT	Rv1079
R182	LYS = CADA + CO2	Rv2531c
R183	O2 + OBUT + PI = CO2 + PROPIONYLP
R184	SAP + THF = DHLIPOYLPROTEIN + METTHF + NH3	Rv2211c
R185	SER + THF = GLY + METTHF	Rv1093 OR Rv0070c
R186	GLY + LIPOYLPROTEIN = CO2 + SAP	Rv1832
R186b	GLY + NAD = GLX + NADH + NH3
R187	DHLIPOYLPROTEIN + NAD = LIPOYLPROTEIN + NADH	Rv0462 OR Rv3303c
R188	SER = NH3 + PYR	Rv0069c
R189	CYS = H2S + NH3 + PYR	Rv1464
R190	AKG + TYR = 4HPP + GLU	Rv3565 OR Rv0337c
R191	4HPP + O2 = CO2 + HOMOGEN	MT1364
R192	HOMOGEN + O2 = MACAC
R193	MACAC = FUACAC
R194	FUACAC = ACTAC + FUM
R195	AKG + PHE = GLU + PHPYR	Rv3565 OR Rv0337c
R196	ATP + GLU + NH3 = ADP + GLN + PI	Rv2220 OR Rv1878 OR Rv2860c
R197	AKG + GLN + NADH = 2.0 GLU + NAD	Rv3859c AND Rv3858c
R198	AKG + NADH + NH3 = GLU + NAD	Rv2476c
R199	ATP + GLU = ADP + GLUP	Rv2439c
R200	GLUP + NADPH = GLUGSAL + NADP + PI	Rv2427c
R201	GLUGSAL = P5C
R202	NADH + NADPH + 2.0 P5C = NAD + NADP + 2.0 PRO	Rv0500
R203	ACCOA + GLU = COA + NAGLU	Rv2747
R204	ATP + NAGLU = ADP + NAGLUP	Rv1654
R205	NADPH + NAGLUP = NADP + NAGLUS + PI	Rv1652
R206	GLU + NAGLUS = AKG + NAORN	Rv1655
R207	GLU + NAORN = NAGLU + ORN	Rv1653
R208	2.0 ATP + CO2 + GLN = 2.0 ADP + CAP + GLU + PI	Rv1383 AND Rv1384
R209	ASP + ATP + CITR = AMP + ARGSUCC + PPI	Rv1658
R210	ARGSUCC = ARG + FUM	Rv1659
R211	2.0 PYR + 0.001 THI = ACLAC + CO2	Rv3002c AND Rv3003c
R212	ACLAC + NADPH = DHMVA + NADP	Rv3001c
R213	DHMVA = MOBUT	Rv0189c
R214	GLU + MOBUT = AKG + VAL	Rv2210c
R215	THR = NH3 + OBUT	Rv1559
R216	OBUT + PYR = ABUT + CO2	Rv3509c OR Rv1820 OR Rv3003c OR Rv3470c AND Rv3002c
R217	ABUT + NADPH = DIHYDROXYMETHYLPENTANOATE + NADP	Rv3001c
R218	DIHYDROXYMETHYLPENTANOATE = OXOMETHYLPENTANOATE	Rv0189c
R219	GLU + OXOMETHYLPENTANOATE = AKG + ILE	Rv2210c
R220	ACCOA + MOBUT = COA + IPPMAL	Rv3710
R222	CBHCAP + NAD = NADH + OICAP	Rv2995c
R223	OICAP = CO2 + MOP
R224	GLU + MOP = AKG + LEU	Rv2210c
R225	GLU + OA = AKG + ASP	Rv3565 OR Rv0337c
R226	ASP + ATP + GLN = AMP + ASN + GLU + PPI	Rv2201
R227	ASP + ATP = ADP + ASP4P	Rv3709c
R228	ASP4P + NADPH = ASPSA + NADP + PI	Rv3708c
R229	ASPSA + NADPH = HSER + NADP	Rv1294
R230	ATP + HSER = ADP + PHSER	Rv1296
R231	PHSER = PI + THR	Rv1295
R232	ASPSA + PYR = DIHYDRODIPICOLINATE	Rv2753c
R233	2.0 DIHYDRODIPICOLINATE + NADH + NADPH = NAD + NADP + 2.0 TETRAHYDRODIPICOLINATE	Rv2773c
R234	SUCCOA + TETRAHYDRODIPICOLINATE = COA + SAOPIM	Rv1201c
R235	GLU + SAOPIM = AKG + SDAPIM	Rv1655 OR Rv0858c
R236	SDAPIM = DAPIM + SUCC	Rv1202
R237	DAPIM = MDAPIM	Rv2726c
R238	MDAPIM = CO2 + LYS	Rv1293
R239	HSER + SUCCOA = COA + OSLHSER
R240	CYS + OSLHSER = LLCT + SUCC	Rv1079
R241	LLCT = HCYS + NH3 + PYR	MT3443
R242	HCYS + SAM = MET + SAH	Rv2458
R243	0.002 COB_I + HCYS + MTHF = 0.001 COB_II + MET + THF	Rv2124c
R244	0.002 COB_I + MET + THF = 0.001 COB_II + HCYS + MTHF	Rv2124c
R245	HCYS + MTHF = MET + THF	Rv1133c
R246	NADH + NH3 + PYR = ALA + NAD	Rv2780
R247	3PG + NAD = NADH + PHP	Rv2996c
R248	GLU + PHP = 3PSER + AKG	Rv0884c
R249	3PSER = PI + SER	Rv3042c
R250	ACCOA + SER = ASER + COA	Rv2335
R251	ASER + H2S = AC + CYS	Rv2334 OR Rv1336
R252	ACCOA + HSER = COA + OAHSER	Rv3341
R253	CYS + OAHSER = AC + LLCT	Rv1079
R254	H2S + OAHSER = AC + HCYS	Rv1079
R255	H2S + OSLHSER = HCYS + SUCC	Rv1079
R256	OSLHSER = NH3 + OBUT + SUCC	Rv1079
R257	HCYS + SER = LLCT	Rv1077
R258	LLCT = CYS + NH3 + OBUT	Rv1079
R259	ATP + MET = PI + PPI + SAM	Rv1392
R260	SAH = ADN + HCYS	Rv3248c
R261	ATP + PRPP = PPI + PRBATP	Rv2121c
R262	PRBATP = PPI + PRBAMP	Rv2122c
R263	PRBAMP = PRFP	Rv1606
R264	PRFP = PRLP	Rv1603
R265	GLN + PRLP = AICAR + DIMGP + GLU	Rv1602
R266	DIMGP = IMACP	Rv1601
R267	GLU + IMACP = AKG + HISOLP	Rv3772 OR Rv1600
R268	HISOLP = HISOL + PI	Rv1601
R269	HISOL + 2.0 NAD = HIS + 2.0 NADH	Rv1599
R270	E4P + PEP = 3DDAH7P + PI	Rv2178c
R271	3DDAH7P = DQT + PI	Rv2538c
R272	DQT = DHSK	Rv2537c
R273	DHSK + NADPH = NADP + SME	Rv2552c
R274	ATP + SME = ADP + SME3P	Rv2539c
R275	PEP + SME3P = 3PSME + PI	Rv3227
R276	3PSME = CHOR + PI	Rv2540c
R277	CHOR + GLN = AN + GLU + PYR	Rv1609
R278	AN + PRPP = NPRAN + PPI	Rv2192c
R279	NPRAN = CPAD5P	Rv1603
R280	CPAD5P = CO2 + IGP	Rv1611
R281	IGP + SER = G3P + TRP	Rv1613 AND Rv1612
R282	CHOR = PHEN	Rv1885c OR Rv0948c
R283	PHEN = CO2 + PHPYR	Rv3838c
R284	GLU + PHPYR = AKG + PHE	Rv3565 OR Rv0337c
R285	NAD + PHEN = 4HPP + CO2 + NADH	Rv3754
R286	4HPP + GLU = AKG + TYR	Rv3565 OR Rv0337c
R287	ATP + R5P = AMP + PRPP	Rv1017c
R288	ASP + CAP = CAASP + PI	Rv1380
R289	CAASP = DOROA	Rv1381
R290	DOROA + O2 = H2O2 + OROA	Rv2139
R291	OROA + PRPP = OMP + PPI	Rv0382c
R292	OMP = CO2 + UMP	Rv1385
R293	ATP + UMP = ADP + UDP	Rv1712
R294	ATP + UDP = ADP + UTP	Rv2445c
R295	ATP + GLN + UTP = ADP + CTP + GLU + PI	Rv1699
R296	ATP + NH3 + UTP = ADP + CTP + PI	Rv1699
R297	CDP + O2 + RTHIO = DCDP + OTHIO	Rv3051c AND Rv3048c
R298	CDP + COB_II + RTHIO = COB_III + DCDP + OTHIO	Rv0570
R299	ATP + DCDP = ADP + DCTP	Rv2445c
R300	DCTP = DUTP + NH3	Rv0321
R301	DUTP = DUMP + PPI	Rv2697c
R302	DUMP + FADH2 + METTHF = DTMP + FAD + THF	Rv2754c
R303	DUMP + METTHF = DHF + DTMP	Rv2764c
R304	ATP + DTMP = ADP + DTDP	Rv3247c
R305	ATP + DTDP = ADP + DTTP	Rv2445c
R306	ATP + CDP = ADP + CTP	Rv2445c
R307	ATP + CMP = ADP + CDP	Rv1712
R308	DCTP = DCMP + PPI
R309	ATP + DCMP = ADP + DCDP	Rv1712
R310	NADPH + OTHIO = NAD + RTHIO	Rv3913
R311	PPI + UMP = PRPP + URA	Rv3309c
R312	PRPP + URA = PPI + UMP	Rv3309c
R313	GLN + PRPP = GLU + PPI + PRAM	Rv0808
R314	ATP + GLY + PRAM = ADP + GAR + PI	Rv0772
R315	FTHF + GAR = FGAR + THF	Rv0956
R316	ATP + FGAR + GLN = ADP + FGAM + GLU + PI	Rv0803
R317	ATP + FGAM = ADP + AIR + PI	Rv0809
R318	AIR + ATP + HCO3 = ADP + CAIR + PI	Rv3276c
R319	ASP + ATP + CAIR = ADP + PI + SAICAR	Rv0780
R320	SAICAR = AICAR + FUM	Rv0777
R321	AICAR + FTHF = PRFICA + THF	Rv0957
R322	PRFICA = IMP	Rv0957
R323	ATP = PPI + cAMP	Rv1625c
R324	GTP = PPI + cGMP	Rv2435c
R325	cAMP = AMP
R326	cGMP = GMP
R327	ATP + DGMP = ADP + DGDP	Rv1389
R328	DATP + GMP = DADP + GDP	Rv1389
R329	ATP + DUDP = ADP + DUTP	Rv2445c
R330	O2 + RTHIO + UDP = DUDP + OTHIO	Rv3051c AND Rv3048c
R331	5MTA + PI = AD + MTR1P	Rv0535
R332	5MTA + PI = AD + MTR1P	Rv0535
R333	AD + PRPP = AMP + PPI	Rv2584c
R334	GN + PRPP = GMP + PPI	Rv3624c
R335	HYXN + PRPP = IMP + PPI	Rv3624c
R336	PRPP + XAN = PPI + XMP
R337	DIN + PI = DR1P + HYXN	Rv3307
R338	DA + PI = AD + DR1P	Rv3307
R338b	DR1P = R5P	Rv3068c
R339	HYXN + R1P = INS + PI	Rv3307
R340	AD + R1P = ADN + PI	Rv3307
R341	GN + R1P = GSN + PI	Rv3307
R342	R1P + XAN = PI + XTSINE	Rv3307
R343	XTSINE = RIB + XAN
R344	ADN = INS + NH3	Rv3313c
R345	DA = DIN + NH3	Rv3313c
R346	DGTP = DGMP + PPI
R347	ATP + GTP = AMP + ppGpp	Rv2583c
R348	ppGpp = GDP + PPI	Rv2583c
R349	ASP + GTP + IMP = ASUC + GDP + PI	Rv0357c
R350	ASUC = AMP + FUM	RV0777
R351	AMP + ATP = 2.0 ADP	Rv0733
R351b	ADN + ATP = ADP + AMP	Rv2202c
R352	ADP + O2 + RTHIO = DADP + OTHIO	Rv3051c AND Rv3048c
R353	ADP + COB_II + RTHIO = COB_III + DADP + OTHIO	Rv0570
R354	ATP + DADP = ADP + DATP	Rv2445c
R355	IMP + NAD = NADH + XMP	Rv3411c AND Rv3410c AND Rv1843c
R356	ATP + GLN + XMP = AMP + GLU + GMP + PPI	Rv3396c
R357	ATP + GMP = ADP + GDP	Rv1389
R358	ATP + GDP = ADP + GTP	Rv2445c
R359	GDP + O2 + RTHIO = DGDP + OTHIO	Rv3051c AND Rv3048c
R361	ATP + DGDP = ADP + DGTP	Rv2445c
R362	ASP + FUM = ISUCC + SUCC	Rv1595
R363	ASP + O2 = H2O2 + ISUCC	Rv1595
R364	DHAP + ISUCC = PI + QA	Rv1594
R365	PRPP + QA = CO2 + NACN + PPI	Rv1596
R366	NAM + h2o = NAC + NH3	Rv2043c
R367	NAC + PRPP = NACN + PPI	Rv0573c
R368	ATP + NACN = NAAD + PPI	Rv2421c
R369	ATP + NAAD + NH3 = AMP + NAD + PPI	Rv2438c
R370	ATP + GLN + NAAD = AMP + GLU + NAD + PPI	Rv2438c
R371	NAC + R1P = NACD + PI	Rv3307
R372	NAM + R1P = NAMD + PI	Rv3307
R373	ATP + NACD = ADP + NACN	Rv0410c
R374	ATP + NAMD = ADP + NAMN
R375	ATP + NAMN = NAD + PPI	Rv2421c
R376	NAD + NADPH = NADH + NADP	Rv0155 AND Rv0157 AND Rv0156
R377	ATP + NAD = ADP + NADP	Rv1695
R378	NADP = NAD + PI
R379	NAD + NADPH = NADH + NADP	Rv2713 OR Rv3303c
R380	NAD = AMP + NAMN	Rv3199c
R381	GTP = D6RP5P + FOR + PPI	Rv1415 OR Rv1940
R382	D6RP5P = A6RP5P + NH3	Rv2671 OR Rv1409
R383	A6RP5P + NADPH = A6RP5P2 + NADP	Rv2671 OR Rv1409
R384	A6RP5P2 = A6RP + PI
R385	RL5P = DB4P + FOR	Rv1940
R386	A6RP + DB4P = D8RL + PI	Rv1416
R387	2.0 D8RL = A6RP + RIBFLAV	Rv1412
R388	ATP + RIBFLAV = ADP + FMN	Rv2786c
R388b	FMN + H + 0.0 NADH = FMNH2 + 0.0 NADH
R388c	FMNH2 + H + NADH + O2 = DMB + E4P + NAD	Rv0306
R388d	DMB + NACN = ARP	Rv2207
R389	ATP + FMN = FAD + PPI	Rv2786c
R390	METTHF + MOBUT = AKP + THF	Rv2225
R391	AKP + NADPH = NADP + PANT	Rv2573
R393	ATP + PNTO = 4PPNTO + ADP	Rv1092c
R394	4PPNTO + CTP + CYS = 4PPNCYS + CMP + PPI	Rv1391
R395	4PPNCYS = 4PPNTE + CO2	Rv1391
R396	4PPNTE + ATP = DPCOA + PPI	Rv2965c
R397	ATP + DPCOA = ADP + COA	Rv1631
R398	COA = ACP	Rv2523c OR Rv2794c
R399	GTP = AHTD + FOR	Rv3609c
R400	AHTD = DHP + 3.0 PI	Rv0757 AND Rv0758
R401	DHP = AHHMP + GLAL	Rv3607c
R402	AHHMP + ATP = AHHMD + AMP	Rv3606c
R403	CHOR + GLN = ADCHOR + GLU	Rv0013
R404	ADCHOR = PABA + PYR	Rv0812
R405	AHHMD + PABA = DHPT + PPI	Rv3608c OR Rv1207
R406	AHHMP + PABA = DHPT	Rv3608c OR Rv1207
R407	ATP + DHPT + GLU = ADP + DHF + PI	Rv2447c
R408	DHF + NADPH = NADP + THF	Rv2763c
R409	ATP + GLU + THF = ADP + PI + THFG	Rv2447c
R410	THFG = GLU + THF
R411	CYS + FE2 = ALA + FERO	Rv3025c OR Rv1464
R412	CHOR = ICHOR	Rv3215 OR Rv2386c
R413	AKG + ICHOR = CO2 + PYR + SHCHC	Rv0555
R414	SHCHC = OSB
R415	ATP + COA + OSB = AMP + OSBCOA + PPI	Rv0542c AND Rv0553
R416	OSBCOA = COA + DHN	Rv0548c
R417	DHN + NPP = CO2 + DMK + PPI	Rv0534c
R418	DMK + SAM = MKH2 + SAH
R419	4.0 ACCOA = 3.0 COA + PIMELOYL_COA
R420	ALA + PIMELOYL_COA = 8_AMINO7_OXONONANOATE + CO2 + COA	Rv1569 AND Rv0032
R421	8_AMINO7_OXONONANOATE + SAM = 7_8_DIAMINONONANOATE + SAM_2_OXOBUTANOATE	Rv1568
R422	SAM_2_OXOBUTANOATE = SAM
R423	7_8_DIAMINONONANOATE + ATP + CO2 = ADP + DETHIOBIOTIN	Rv1570
R424	DETHIOBIOTIN + H2S + SAM = BIOTIN + DA	Rv1589
R425	CO2 = HCO3	Rv3588c OR Rv1284
R426	ATP + BIOTIN = AMP + BIOTIN_BCCP + PPI	Rv3279c
R427	ATP + BIOTIN_BCCP + HCO3 = ADP + BIOTIN_CO2 + PI	Rv2501c OR Rv0973c OR Rv3285
R427b	OCTANOYL_ACP = ACP + APO_LIPO	Rv2217
R427c	APO_LIPO + 2.0 H2S + 2.0 SAM = 2.0 DA + LIPO + 2.0 MET	Rv2218
R428	ATP + GLU = AMP + PPI + TRNA_GLU	Rv2992c
R429	NADPH + TRNA_GLU = GLU1SEMIALD + NADP	Rv0509
R430	GLU1SEMIALD = 5_AMINO_LEVULINATE	Rv0524
R431	2.0 5_AMINO_LEVULINATE = PORPHOBILILOGIN	Rv0512
R432	4.0 PORPHOBILILOGIN = HYDROXYMETHYLBILANE + 4.0 NH3	Rv0510
R433	HYDROXYMETHYLBILANE = UROPORPHYRINOGEN_III	Rv0511
R434	UROPORPHYRINOGEN_III = 4.0 CO2 + COPROPORPHYRINOGEN_III	Rv2678c
R435	COPROPORPHYRINOGEN_III + 2.0 O2 = 2.0 CO2 + 2.0 H2O2 + PROTOPORPHYRINOGEN
R436	COPROPORPHYRINOGEN_III + 2.0 SAM = 2.0 CO2 + 2.0 MET + PROTOPORPHYRINOGEN	Rv2388C
R437	1.5 O2 + PROTOPORPHYRINOGEN = PROTOPORPHYRIN_IX	Rv2677 OR Rv1300
R438	FE2 + PROTOPORPHYRIN_IX = PROTOHEME_FE2	Rv1485
R439	FPP + PROTOHEME_FE2 = HEME_FE2 + PPI
R440	2.0 SAM + UROPORPHYRINOGEN_III = PRECORIN_2 + 2.0 SAH	Rv2847c OR Rv0511
R441	PRECORIN_2 + SAM = PRECORIN_3A + SAH	Rv2066
R442	O2 + PRECORIN_3A = PRECORIN_3B	Rv2064
R443	PRECORIN_3B + SAM = PRECORIN_4B + SAH	Rv2066
R444	PRECORIN_4B + SAM = PRECORIN_5 + SAH	Rv2071c
R445	PRECORIN_5 + SAM = AC + PRECORIN_6X + SAH
R446	2.0 H + NADPH + PRECORIN_6X = NADP + PRECORIN_6Y	Rv2070c
R447	PRECORIN_6Y + 2.0 SAM = CO2 + 3.0 H + PRECORIN_8X + 2.0 SAH	Rv2072c
R448	PRECORIN_8X = HYDROGENOBYRINATE	Rv2065
R449	2.0 ATP + 2.0 GLN + HYDROGENOBYRINATE = 2.0 ADP + 2.0 GLU + HYDROGENOBYRINATE_A_C_DIAMIDE + 2.0 PI	Rv2848c
R450	ATP + CO_II + HYDROGENOBYRINATE_A_C_DIAMIDE = ADP + COB_II_RINICACID_A_C_DIAMIDE + PI
R451	COB_II_RINICACID_A_C_DIAMIDE + NADH = COB_I_RINICACID_A_C_DIAMIDE + NAD
R452	ATP + COB_I_RINICACID_A_C_DIAMIDE = ADENOSYL_COBRINICACID_A_C_DIAMIDE + PPI	Rv2849c
R453	ADENOSYL_COBRINICACID_A_C_DIAMIDE + 4.0 ATP + 4.0 GLN = ADENOSYL_COBRATE + 4.0 ADP + 4.0 GLU + 4.0 PI	Rv0255c
R454	1_AMINO_PROPAN_2_OL + ADENOSYL_COBRATE = ADENOSYLCOBINAMIDE	Rv2231c
R455	ADENOSYLCOBINAMIDE + ATP = ADENOSYLCOBINIMIDE_P + ADP	Rv0254c
R456	ADENOSYLCOBINIMIDE_P + GTP = ADENOSYLCOBINAMIDE_GDP + PPI	Rv0254c
R457	ADENOSYLCOBINAMIDE_GDP = COB_I + GMP	Rv2208
R457b	ADENOSYLCOBINAMIDE_GDP + ARP = ADOCBL + GMP	Rv2208
R457c	ADOCBL = COB_I + 2.0 H + PI
R458	COB_II + NADH = COB_I + NAD
R459	COB_III + NADH = COB_II + NAD
R460	ATP + CYS + MOAD_COOH = AMP + MOAD_COSH + PPI + SER	Rv3206c AND Rv3025c
R461	GTP = PPI + PRECURSOR_Z	Rv3109 AND Rv3116 AND Rv3111
R462	MOAD_COSH + PRECURSOR_Z = MOAD_COOH + MOLYBDOPTERIN	Rv3119 OR Rv0866 AND Rv3322c
R463	MO2 + MOLYBDOPTERIN = MOLYBDENUM	Rv3119 OR Rv0866 AND Rv3322c
R464	GTP + MOLYBDENUM = MOLYBDOPTERIN_GDP + PPI	Rv2453c
R465	TYR = TS_COSH_TYR
R466	TS_PROTEIN = TS_COSH_TYR
R467	AIR = AHMMP	Rv0423c
R468	AHMMP + ATP = ADP + AMPMP	Rv0422c
R469	AMPMP + ATP = ADP + MAHMPPP	Rv0422c
R470	DX5P + TS_COSH_TYR = HEMT + TS_PROTEIN	Rv0417
R471	ATP + HEMT = ADP + MPET
R472	MAHMPPP + MPET = PPI + THIP	Rv0414c
R473	THIP = PI + THI
R474	THI = AHMMP + HEMT
R475	GTP + LLAC = 2_PHOSPHO_L_LACTATE + GDP
R476	2_PHOSPHO_L_LACTATE + GTP = LPPG + PPI
R477	4HPP + A6RP = FO + NH3	Rv1173
R478	FO + LPPG = F420_0 + GMP	Rv3261 AND Rv3262
R479	5.0 ATP + F420_0 + 5.0 GLU = F420	Rv3261 AND Rv3263
R480	IP + UDPNAG = NAG_INS + PI + UDP	Rv0486
R481	NAG_INS = AC + NG_INS	Rv1170
R482	ATP + CYS + NG_INS = AMP + CYS_NG_INS + PPI	Rv2130
R483	ACCOA + CYS_NG_INS = COA + MYCOTHIOL	Rv0819
R484	ELECTROPHILE_X + MYCOTHIOL = H2X + MYCOTHIOL_S_CONJUGATE
R484b	MYCOTHIOL_S_CONJUGATE = 0.999 NG_INS + N_ACETYL_S_CONJUGATE	Rv1082
R485	ICHOR = PYR + SAL
R486	2.0 COA = MBT_HOLO	Rv2523c
R487	ATP + MBT_HOLO + SAL = AMP + MBTA_SAL + PPI	Rv2384
R488	ATP + MBT_HOLO + SER = AMP + MBTB_SER + PPI	Rv2383c
R489	ATP + LYS + MBT_HOLO = AMP + MBTE_LYS + PPI	Rv2380c
R490	ATP + LYS + MBT_HOLO = AMP + MBTF_LYS + PPI	Rv2380c
R491	ACCOA + MALCOA + MBT_HOLO = 2.0 COA + MBTCD_HBA	Rv2382c AND Rv2381c
R492	MBTA_SAL + MBTB_SER + MBTCD_HBA + MBTE_LYS + MBTF_LYS = MBT + 5.0 MBT_HOLO
R493	2.0 ACCOA + MBT + 2.0 NADPH = 2.0 COA + MBTSEC + 2.0 NADP
R494	9.0 ACCOA + MBT + 18.0 NADPH = 9.0 COA + MBTWALL + 18.0 NADP
R495	ACCOA + BIOTIN_CO2 = 0.999 BIOTIN + MALCOA	Rv0904c OR Rv2502c OR Rv0974c OR Rv0904c OR Rv3799c OR Rv3280 OR Rv2247
R496	ACCOA + ACP = ACACP + COA	Rv2243 OR Rv0649 AND Rv2244
R497	ACACP + 2.0 MALACP + 4.0 NADPH = 2.0 ACP + 2.0 CO2 + HEXANOYL_ACP + 4.0 NADP	Rv2524c
R497b	ACACP + 4.0 MALACP + 8.0 NADPH = 4.0 ACP + 4.0 CO2 + 8.0 NADP + OCTANOYL_ACP	Rv2524c
R498	ACACP + 6.0 MALACP + 12.0 NADPH = 6.0 ACP + 6.0 CO2 + 12.0 NADP + TETRADECANOYL_ACP	Rv2524c
R499	ACACP + 7.0 MALACP + 14.0 NADPH = 7.0 ACP + 7.0 CO2 + HEXADECANOYL_ACP + 14.0 NADP	Rv2524c
R500	ACACP + 7.0 MALACP + 13.0 NADPH = 9_HEXADECENOYL_ACP + 7.0 ACP + 7.0 CO2 + 13.0 NADP	Rv2524c
R501	ACACP + 8.0 MALACP + 16.0 NADPH = 8.0 ACP + 8.0 CO2 + 16.0 NADP + OCTADECANOYL_ACP	Rv2524c
R502	ACACP + 8.0 MALACP + 15.0 NADPH = 9_OCTADECENOYL_ACP + 8.0 ACP + 8.0 CO2 + 15.0 NADP	Rv2524c
R503	ACACP + 9.0 MALACP + 18.0 NADPH = 9.0 ACP + 9.0 CO2 + EICOSANOYL_ACP + 18.0 NADP	Rv2524c
R504	ACACP + 10.0 MALACP + 20.0 NADPH = 10.0 ACP + 10.0 CO2 + DOCOSANOYL_ACP + 20.0 NADP	Rv2524c
R505	ACACP + 11.0 MALACP + 22.0 NADPH = 11.0 ACP + 11.0 CO2 + 22.0 NADP + TETRACOSANOYL_ACP	Rv2524c
R506	ACACP + 12.0 MALACP + 24.0 NADPH = 12.0 ACP + 12.0 CO2 + HEXACOSANOYL_ACP + 24.0 NADP	Rv2524c
R507	ACACP + 13.0 MALACP + 26.0 NADPH = 13.0 ACP + 13.0 CO2 + 26.0 NADP + OCTACOSANOYL_ACP	Rv2524c
R508	BIOTIN_CO2 + HEXACOSANOYL_COA = BIOTIN + HEXACOSANOYL_COA_CO2	Rv3280 AND Rv3799c AND Rv3285
R509	COA + HEXANOYL_ACP = ACP + HEXANOYL_COA	Rv2243 OR Rv0649 AND Rv2244
R510	COA + TETRADECANOYL_ACP = ACP + TETRADECANOYL_COA	Rv2243 OR Rv0649 AND Rv2244
R511	COA + HEXADECANOYL_ACP = ACP + HEXADECANOYL_COA	Rv2243 OR Rv0649 AND Rv2244
R512	9_HEXADECENOYL_ACP + COA = 9_HEXADECENOYL_COA + ACP	Rv2243 OR Rv0649 AND Rv2244
R513	COA + OCTADECANOYL_ACP = ACP + OCTADECANOYL_COA	Rv2243 OR Rv0649 AND Rv2244
R514	9_OCTADECENOYL_ACP + COA = 9_OCTADECENOYL_COA + ACP	Rv2243 OR Rv0649 AND Rv2244
R515	COA + EICOSANOYL_ACP = ACP + EICOSANOYL_COA	Rv2243 OR Rv0649 AND Rv2244
R516	COA + DOCOSANOYL_ACP = ACP + DOCOSANOYL_COA	Rv2243 OR Rv0649 AND Rv2244
R517	COA + TETRACOSANOYL_ACP = ACP + TETRACOSANOYL_COA	Rv2243 OR Rv0649 AND Rv2244
R518	COA + HEXACOSANOYL_ACP = ACP + HEXACOSANOYL_COA	Rv2243 OR Rv0649 AND Rv2244
R519	COA + OCTACOSANOYL_ACP = ACP + OCTACOSANOYL_COA	Rv2243 OR Rv0649 AND Rv2244
R520	COA + NONADECANOYL_ACP = ACP + NONADECANOYL_COA	Rv2243 OR Rv0649 AND Rv2244
R521	COA + HEPTADECANOYL_ACP = ACP + HEPTADECANOYL_COA	Rv2243 OR Rv0649 AND Rv2244
R522	COA + PENTADECANOYL_ACP = ACP + PENTADECANOYL_COA	Rv2243 OR Rv0649 AND Rv2244
R533	ACP + PROPIONYLCOA = COA + PROPIONYLACP	Rv2243 OR Rv0649 AND Rv2244
R534	6.0 MALACP + 12.0 NADPH + PROPIONYLACP = 6.0 ACP + 6.0 CO2 + 12.0 NADP + PENTADECANOYL_ACP	Rv2524c
R535	MALACP + 2.0 NADPH + PENTADECANOYL_ACP = ACP + CO2 + HEPTADECANOYL_ACP + 2.0 NADP	Rv2524c
R536	HEPTADECANOYL_ACP + MALACP + 2.0 NADPH = ACP + CO2 + 2.0 NADP + NONADECANOYL_ACP	Rv2524c
R537	ATP + COA + HEXANOATE = AMP + HEXANOYL_COA + PPI	Rv0035 OR Rv0099 OR Rv0119 OR Rv0166 OR Rv0214 OR Rv0270 OR Rv0275c OR Rv0404 OR Rv0551c OR Rv0852 OR Rv1058 OR Rv1185c OR Rv1193 OR Rv1206 OR Rv1345 OR Rv1427c OR Rv1521 OR Rv1529 OR Rv1750c OR Rv1925 OR Rv2187 OR Rv2505c OR Rv2590 OR Rv2930 OR Rv2941 OR Rv2948c OR Rv2950c OR Rv3089 OR Rv3506 OR Rv3513c OR Rv3515c OR Rv3561 OR Rv3801c OR Rv3826
R538	ATP + COA + DECANOATE = AMP + DECANOYL_COA + PPI	Rv0035 OR Rv0099 OR Rv0119 OR Rv0166 OR Rv0214 OR Rv0270 OR Rv0275c OR Rv0404 OR Rv0551c OR Rv0852 OR Rv1058 OR Rv1185c OR Rv1193 OR Rv1206 OR Rv1345 OR Rv1427c OR Rv1521 OR Rv1529 OR Rv1750c OR Rv1925 OR Rv2187 OR Rv2505c OR Rv2590 OR Rv2930 OR Rv2941 OR Rv2948c OR Rv2950c OR Rv3089 OR Rv3506 OR Rv3513c OR Rv3515c OR Rv3561 OR Rv3801c OR Rv3826
R539	ATP + COA + DODECANOATE = AMP + DODECANOYL_COA + PPI	Rv0035 OR Rv0099 OR Rv0119 OR Rv0166 OR Rv0214 OR Rv0270 OR Rv0275c OR Rv0404 OR Rv0551c OR Rv0852 OR Rv1058 OR Rv1185c OR Rv1193 OR Rv1206 OR Rv1345 OR Rv1427c OR Rv1521 OR Rv1529 OR Rv1750c OR Rv1925 OR Rv2187 OR Rv2505c OR Rv2590 OR Rv2930 OR Rv2941 OR Rv2948c OR Rv2950c OR Rv3089 OR Rv3506 OR Rv3513c OR Rv3515c OR Rv3561 OR Rv3801c OR Rv3826
R540	ATP + COA + TETRADECANOATE = AMP + PPI + TETRADECANOYL_COA	Rv0035 OR Rv0099 OR Rv0119 OR Rv0166 OR Rv0214 OR Rv0270 OR Rv0275c OR Rv0404 OR Rv0551c OR Rv0852 OR Rv1058 OR Rv1185c OR Rv1193 OR Rv1206 OR Rv1345 OR Rv1427c OR Rv1521 OR Rv1529 OR Rv1750c OR Rv1925 OR Rv2187 OR Rv2505c OR Rv2590 OR Rv2930 OR Rv2941 OR Rv2948c OR Rv2950c OR Rv3089 OR Rv3506 OR Rv3513c OR Rv3515c OR Rv3561 OR Rv3801c OR Rv3826
R541	ATP + COA + HEXADECANOATE = AMP + HEXADECANOYL_COA + PPI	Rv0035 OR Rv0099 OR Rv0119 OR Rv0166 OR Rv0214 OR Rv0270 OR Rv0275c OR Rv0404 OR Rv0551c OR Rv0852 OR Rv1058 OR Rv1185c OR Rv1193 OR Rv1206 OR Rv1345 OR Rv1427c OR Rv1521 OR Rv1529 OR Rv1750c OR Rv1925 OR Rv2187 OR Rv2505c OR Rv2590 OR Rv2930 OR Rv2941 OR Rv2948c OR Rv2950c OR Rv3089 OR Rv3506 OR Rv3513c OR Rv3515c OR Rv3561 OR Rv3801c OR Rv3826
R542	9_HEXADECENOATE + ATP + COA = 9_HEXADECENOYL_COA + AMP + PPI	Rv0035 OR Rv0099 OR Rv0119 OR Rv0166 OR Rv0214 OR Rv0270 OR Rv0275c OR Rv0404 OR Rv0551c OR Rv0852 OR Rv1058 OR Rv1185c OR Rv1193 OR Rv1206 OR Rv1345 OR Rv1427c OR Rv1521 OR Rv1529 OR Rv1750c OR Rv1925 OR Rv2187 OR Rv2505c OR Rv2590 OR Rv2930 OR Rv2941 OR Rv2948c OR Rv2950c OR Rv3089 OR Rv3506 OR Rv3513c OR Rv3515c OR Rv3561 OR Rv3801c OR Rv3826
R543	ATP + COA + OCTADECANOATE = AMP + OCTADECANOYL_COA + PPI	Rv0035 OR Rv0099 OR Rv0119 OR Rv0166 OR Rv0214 OR Rv0270 OR Rv0275c OR Rv0404 OR Rv0551c OR Rv0852 OR Rv1058 OR Rv1185c OR Rv1193 OR Rv1206 OR Rv1345 OR Rv1427c OR Rv1521 OR Rv1529 OR Rv1750c OR Rv1925 OR Rv2187 OR Rv2505c OR Rv2590 OR Rv2930 OR Rv2941 OR Rv2948c OR Rv2950c OR Rv3089 OR Rv3506 OR Rv3513c OR Rv3515c OR Rv3561 OR Rv3801c OR Rv3826
R544	9_OCTADECENOATE + ATP + COA = 9_OCTADECENOYL_COA + AMP + PPI	Rv0035 OR Rv0099 OR Rv0119 OR Rv0166 OR Rv0214 OR Rv0270 OR Rv0275c OR Rv0404 OR Rv0551c OR Rv0852 OR Rv1058 OR Rv1185c OR Rv1193 OR Rv1206 OR Rv1345 OR Rv1427c OR Rv1521 OR Rv1529 OR Rv1750c OR Rv1925 OR Rv2187 OR Rv2505c OR Rv2590 OR Rv2930 OR Rv2941 OR Rv2948c OR Rv2950c OR Rv3089 OR Rv3506 OR Rv3513c OR Rv3515c OR Rv3561 OR Rv3801c OR Rv3826
R545	ATP + COA + EICOSANOATE = AMP + EICOSANOYL_COA + PPI	Rv0035 OR Rv0099 OR Rv0119 OR Rv0166 OR Rv0214 OR Rv0270 OR Rv0275c OR Rv0404 OR Rv0551c OR Rv0852 OR Rv1058 OR Rv1185c OR Rv1193 OR Rv1206 OR Rv1345 OR Rv1427c OR Rv1521 OR Rv1529 OR Rv1750c OR Rv1925 OR Rv2187 OR Rv2505c OR Rv2590 OR Rv2930 OR Rv2941 OR Rv2948c OR Rv2950c OR Rv3089 OR Rv3506 OR Rv3513c OR Rv3515c OR Rv3561 OR Rv3801c OR Rv3826
R546	ATP + COA + DOCOSANOATE = AMP + DOCOSANOYL_COA + PPI	Rv0035 OR Rv0099 OR Rv0119 OR Rv0166 OR Rv0214 OR Rv0270 OR Rv0275c OR Rv0404 OR Rv0551c OR Rv0852 OR Rv1058 OR Rv1185c OR Rv1193 OR Rv1206 OR Rv1345 OR Rv1427c OR Rv1521 OR Rv1529 OR Rv1750c OR Rv1925 OR Rv2187 OR Rv2505c OR Rv2590 OR Rv2930 OR Rv2941 OR Rv2948c OR Rv2950c OR Rv3089 OR Rv3506 OR Rv3513c OR Rv3515c OR Rv3561 OR Rv3801c OR Rv3826
R547	ATP + COA + TETRACOSANOATE = AMP + PPI + TETRACOSANOYL_COA	Rv0035 OR Rv0099 OR Rv0119 OR Rv0166 OR Rv0214 OR Rv0270 OR Rv0275c OR Rv0404 OR Rv0551c OR Rv0852 OR Rv1058 OR Rv1185c OR Rv1193 OR Rv1206 OR Rv1345 OR Rv1427c OR Rv1521 OR Rv1529 OR Rv1750c OR Rv1925 OR Rv2187 OR Rv2505c OR Rv2590 OR Rv2930 OR Rv2941 OR Rv2948c OR Rv2950c OR Rv3089 OR Rv3506 OR Rv3513c OR Rv3515c OR Rv3561 OR Rv3801c OR Rv3826
R548	ATP + COA + HEXACOSANOATE = AMP + HEXACOSANOYL_COA + PPI	Rv0035 OR Rv0099 OR Rv0119 OR Rv0166 OR Rv0214 OR Rv0270 OR Rv0275c OR Rv0404 OR Rv0551c OR Rv0852 OR Rv1058 OR Rv1185c OR Rv1193 OR Rv1206 OR Rv1345 OR Rv1427c OR Rv1521 OR Rv1529 OR Rv1750c OR Rv1925 OR Rv2187 OR Rv2505c OR Rv2590 OR Rv2930 OR Rv2941 OR Rv2948c OR Rv2950c OR Rv3089 OR Rv3506 OR Rv3513c OR Rv3515c OR Rv3561 OR Rv3801c OR Rv3826
R549	ATP + COA + PENTADECANOATE = AMP + PENTADECANOYL_COA + PPI	Rv0035 OR Rv0099 OR Rv0119 OR Rv0166 OR Rv0214 OR Rv0270 OR Rv0275c OR Rv0404 OR Rv0551c OR Rv0852 OR Rv1058 OR Rv1185c OR Rv1193 OR Rv1206 OR Rv1345 OR Rv1427c OR Rv1521 OR Rv1529 OR Rv1750c OR Rv1925 OR Rv2187 OR Rv2505c OR Rv2590 OR Rv2930 OR Rv2941 OR Rv2948c OR Rv2950c OR Rv3089 OR Rv3506 OR Rv3513c OR Rv3515c OR Rv3561 OR Rv3801c OR Rv3826
R550	ATP + COA + HEPTADECANOATE = AMP + HEPTADECANOYL_COA + PPI	Rv0035 OR Rv0099 OR Rv0119 OR Rv0166 OR Rv0214 OR Rv0270 OR Rv0275c OR Rv0404 OR Rv0551c OR Rv0852 OR Rv1058 OR Rv1185c OR Rv1193 OR Rv1206 OR Rv1345 OR Rv1427c OR Rv1521 OR Rv1529 OR Rv1750c OR Rv1925 OR Rv2187 OR Rv2505c OR Rv2590 OR Rv2930 OR Rv2941 OR Rv2948c OR Rv2950c OR Rv3089 OR Rv3506 OR Rv3513c OR Rv3515c OR Rv3561 OR Rv3801c OR Rv3826
R551	ATP + COA + NONADECANOATE = AMP + NONADECANOYL_COA + PPI	Rv0035 OR Rv0099 OR Rv0119 OR Rv0166 OR Rv0214 OR Rv0270 OR Rv0275c OR Rv0404 OR Rv0551c OR Rv0852 OR Rv1058 OR Rv1185c OR Rv1193 OR Rv1206 OR Rv1345 OR Rv1427c OR Rv1521 OR Rv1529 OR Rv1750c OR Rv1925 OR Rv2187 OR Rv2505c OR Rv2590 OR Rv2930 OR Rv2941 OR Rv2948c OR Rv2950c OR Rv3089 OR Rv3506 OR Rv3513c OR Rv3515c OR Rv3561 OR Rv3801c OR Rv3826
R552	COA + FAD + NAD + OCTACOSANOYL_COA = ACCOA + FADH2 + HEXACOSANOYL_COA + NADH	Rv0131c OR Rv0154c OR Rv0215c OR Rv0231 OR Rv0244c OR Rv0271c OR Rv0400c OR Rv0752c OR Rv0873 OR Rv0972c OR Rv0975c OR Rv1346 OR Rv1467c OR Rv1679 OR Rv1933c OR Rv1934c OR Rv2724c OR Rv2789c OR Rv3061c OR Rv3139 OR Rv3140 OR Rv3274c OR Rv3504 OR Rv3505 OR Rv3543c OR Rv3544c OR Rv3560c OR Rv3562 OR Rv3563 OR Rv3564 OR Rv3573c OR Rv3761c OR Rv3797 OR Rv0672 OR Rv2500c AND Rv0222 OR Rv0456c OR Rv063…
R553	COA + FAD + HEXACOSANOYL_COA + NAD = ACCOA + FADH2 + NADH + TETRACOSANOYL_COA	Rv0131c OR Rv0154c OR Rv0215c OR Rv0231 OR Rv0244c OR Rv0271c OR Rv0400c OR Rv0752c OR Rv0873 OR Rv0972c OR Rv0975c OR Rv1346 OR Rv1467c OR Rv1679 OR Rv1933c OR Rv1934c OR Rv2724c OR Rv2789c OR Rv3061c OR Rv3139 OR Rv3140 OR Rv3274c OR Rv3504 OR Rv3505 OR Rv3543c OR Rv3544c OR Rv3560c OR Rv3562 OR Rv3563 OR Rv3564 OR Rv3573c OR Rv3761c OR Rv3797 OR Rv0672 OR Rv2500c AND Rv0222 OR Rv0456c OR Rv063…
R554	COA + FAD + NAD + TETRACOSANOYL_COA = ACCOA + DOCOSANOYL_COA + FADH2 + NADH	Rv0131c OR Rv0154c OR Rv0215c OR Rv0231 OR Rv0244c OR Rv0271c OR Rv0400c OR Rv0752c OR Rv0873 OR Rv0972c OR Rv0975c OR Rv1346 OR Rv1467c OR Rv1679 OR Rv1933c OR Rv1934c OR Rv2724c OR Rv2789c OR Rv3061c OR Rv3139 OR Rv3140 OR Rv3274c OR Rv3504 OR Rv3505 OR Rv3543c OR Rv3544c OR Rv3560c OR Rv3562 OR Rv3563 OR Rv3564 OR Rv3573c OR Rv3761c OR Rv3797 OR Rv0672 OR Rv2500c AND Rv0222 OR Rv0456c OR Rv063…
R555	COA + DOCOSANOYL_COA + FAD + NAD = ACCOA + EICOSANOYL_COA + FADH2 + NADH	Rv0131c OR Rv0154c OR Rv0215c OR Rv0231 OR Rv0244c OR Rv0271c OR Rv0400c OR Rv0752c OR Rv0873 OR Rv0972c OR Rv0975c OR Rv1346 OR Rv1467c OR Rv1679 OR Rv1933c OR Rv1934c OR Rv2724c OR Rv2789c OR Rv3061c OR Rv3139 OR Rv3140 OR Rv3274c OR Rv3504 OR Rv3505 OR Rv3543c OR Rv3544c OR Rv3560c OR Rv3562 OR Rv3563 OR Rv3564 OR Rv3573c OR Rv3761c OR Rv3797 OR Rv0672 OR Rv2500c AND Rv0222 OR Rv0456c OR Rv063…
R556	COA + EICOSANOYL_COA + FAD + NAD = ACCOA + FADH2 + NADH + OCTADECANOYL_COA	Rv0131c OR Rv0154c OR Rv0215c OR Rv0231 OR Rv0244c OR Rv0271c OR Rv0400c OR Rv0752c OR Rv0873 OR Rv0972c OR Rv0975c OR Rv1346 OR Rv1467c OR Rv1679 OR Rv1933c OR Rv1934c OR Rv2724c OR Rv2789c OR Rv3061c OR Rv3139 OR Rv3140 OR Rv3274c OR Rv3504 OR Rv3505 OR Rv3543c OR Rv3544c OR Rv3560c OR Rv3562 OR Rv3563 OR Rv3564 OR Rv3573c OR Rv3761c OR Rv3797 OR Rv0672 OR Rv2500c AND Rv0222 OR Rv0456c OR Rv063…
R557	COA + FAD + NAD + OCTADECANOYL_COA = ACCOA + FADH2 + HEXADECANOYL_COA + NADH	Rv0131c OR Rv0154c OR Rv0215c OR Rv0231 OR Rv0244c OR Rv0271c OR Rv0400c OR Rv0752c OR Rv0873 OR Rv0972c OR Rv0975c OR Rv1346 OR Rv1467c OR Rv1679 OR Rv1933c OR Rv1934c OR Rv2724c OR Rv2789c OR Rv3061c OR Rv3139 OR Rv3140 OR Rv3274c OR Rv3504 OR Rv3505 OR Rv3543c OR Rv3544c OR Rv3560c OR Rv3562 OR Rv3563 OR Rv3564 OR Rv3573c OR Rv3761c OR Rv3797 OR Rv0672 OR Rv2500c AND Rv0222 OR Rv0456c OR Rv063…
R558	COA + FAD + HEXADECANOYL_COA + NAD = ACCOA + FADH2 + NADH + TETRADECANOYL_COA	Rv0131c OR Rv0154c OR Rv0215c OR Rv0231 OR Rv0244c OR Rv0271c OR Rv0400c OR Rv0752c OR Rv0873 OR Rv0972c OR Rv0975c OR Rv1346 OR Rv1467c OR Rv1679 OR Rv1933c OR Rv1934c OR Rv2724c OR Rv2789c OR Rv3061c OR Rv3139 OR Rv3140 OR Rv3274c OR Rv3504 OR Rv3505 OR Rv3543c OR Rv3544c OR Rv3560c OR Rv3562 OR Rv3563 OR Rv3564 OR Rv3573c OR Rv3761c OR Rv3797 OR Rv0672 OR Rv2500c AND Rv0222 OR Rv0456c OR Rv063…
R559	COA + FAD + NAD + TETRADECANOYL_COA = ACCOA + DODECANOYL_COA + FADH2 + NADH	Rv0131c OR Rv0154c OR Rv0215c OR Rv0231 OR Rv0244c OR Rv0271c OR Rv0400c OR Rv0752c OR Rv0873 OR Rv0972c OR Rv0975c OR Rv1346 OR Rv1467c OR Rv1679 OR Rv1933c OR Rv1934c OR Rv2724c OR Rv2789c OR Rv3061c OR Rv3139 OR Rv3140 OR Rv3274c OR Rv3504 OR Rv3505 OR Rv3543c OR Rv3544c OR Rv3560c OR Rv3562 OR Rv3563 OR Rv3564 OR Rv3573c OR Rv3761c OR Rv3797 OR Rv0672 OR Rv2500c AND Rv0222 OR Rv0456c OR Rv063…
R560	COA + DODECANOYL_COA + FAD + NAD = ACCOA + DECANOYL_COA + FADH2 + NADH	Rv0131c OR Rv0154c OR Rv0215c OR Rv0231 OR Rv0244c OR Rv0271c OR Rv0400c OR Rv0752c OR Rv0873 OR Rv0972c OR Rv0975c OR Rv1346 OR Rv1467c OR Rv1679 OR Rv1933c OR Rv1934c OR Rv2724c OR Rv2789c OR Rv3061c OR Rv3139 OR Rv3140 OR Rv3274c OR Rv3504 OR Rv3505 OR Rv3543c OR Rv3544c OR Rv3560c OR Rv3562 OR Rv3563 OR Rv3564 OR Rv3573c OR Rv3761c OR Rv3797 OR Rv0672 OR Rv2500c AND Rv0222 OR Rv0456c OR Rv063…
R561	COA + DECANOYL_COA + FAD + NAD = ACCOA + FADH2 + NADH + OCTANOYL_COA	Rv0131c OR Rv0154c OR Rv0215c OR Rv0231 OR Rv0244c OR Rv0271c OR Rv0400c OR Rv0752c OR Rv0873 OR Rv0972c OR Rv0975c OR Rv1346 OR Rv1467c OR Rv1679 OR Rv1933c OR Rv1934c OR Rv2724c OR Rv2789c OR Rv3061c OR Rv3139 OR Rv3140 OR Rv3274c OR Rv3504 OR Rv3505 OR Rv3543c OR Rv3544c OR Rv3560c OR Rv3562 OR Rv3563 OR Rv3564 OR Rv3573c OR Rv3761c OR Rv3797 OR Rv0672 OR Rv2500c AND Rv0222 OR Rv0456c OR Rv063…
R562	COA + FAD + NAD + OCTANOYL_COA = ACCOA + FADH2 + HEXANOYL_COA + NADH	Rv0131c OR Rv0154c OR Rv0215c OR Rv0231 OR Rv0244c OR Rv0271c OR Rv0400c OR Rv0752c OR Rv0873 OR Rv0972c OR Rv0975c OR Rv1346 OR Rv1467c OR Rv1679 OR Rv1933c OR Rv1934c OR Rv2724c OR Rv2789c OR Rv3061c OR Rv3139 OR Rv3140 OR Rv3274c OR Rv3504 OR Rv3505 OR Rv3543c OR Rv3544c OR Rv3560c OR Rv3562 OR Rv3563 OR Rv3564 OR Rv3573c OR Rv3761c OR Rv3797 OR Rv0672 OR Rv2500c AND Rv0222 OR Rv0456c OR Rv063…
R563	COA + FAD + HEXANOYL_COA + NAD = ACCOA + BUTANOYL_COA + FADH2 + NADH	Rv0131c OR Rv0154c OR Rv0215c OR Rv0231 OR Rv0244c OR Rv0271c OR Rv0400c OR Rv0752c OR Rv0873 OR Rv0972c OR Rv0975c OR Rv1346 OR Rv1467c OR Rv1679 OR Rv1933c OR Rv1934c OR Rv2724c OR Rv2789c OR Rv3061c OR Rv3139 OR Rv3140 OR Rv3274c OR Rv3504 OR Rv3505 OR Rv3543c OR Rv3544c OR Rv3560c OR Rv3562 OR Rv3563 OR Rv3564 OR Rv3573c OR Rv3761c OR Rv3797 OR Rv0672 OR Rv2500c AND Rv0222 OR Rv0456c OR Rv063…
R564	BUTANOYL_COA + COA + FAD + NAD = 2.0 ACCOA + FADH2 + NADH	Rv0131c OR Rv0154c OR Rv0215c OR Rv0231 OR Rv0244c OR Rv0271c OR Rv0400c OR Rv0752c OR Rv0873 OR Rv0972c OR Rv0975c OR Rv1346 OR Rv1467c OR Rv1679 OR Rv1933c OR Rv1934c OR Rv2724c OR Rv2789c OR Rv3061c OR Rv3139 OR Rv3140 OR Rv3274c OR Rv3504 OR Rv3505 OR Rv3543c OR Rv3544c OR Rv3560c OR Rv3562 OR Rv3563 OR Rv3564 OR Rv3573c OR Rv3761c OR Rv3797 OR Rv0672 OR Rv2500c AND Rv0222 OR Rv0456c OR Rv063…
R565	9_OCTADECENOYL_COA + COA + FAD + NAD = 9_HEXADECENOYL_COA + ACCOA + FADH2 + NADH	Rv0131c OR Rv0154c OR Rv0215c OR Rv0231 OR Rv0244c OR Rv0271c OR Rv0400c OR Rv0752c OR Rv0873 OR Rv0972c OR Rv0975c OR Rv1346 OR Rv1467c OR Rv1679 OR Rv1933c OR Rv1934c OR Rv2724c OR Rv2789c OR Rv3061c OR Rv3139 OR Rv3140 OR Rv3274c OR Rv3504 OR Rv3505 OR Rv3543c OR Rv3544c OR Rv3560c OR Rv3562 OR Rv3563 OR Rv3564 OR Rv3573c OR Rv3761c OR Rv3797 OR Rv0672 OR Rv2500c AND Rv0222 OR Rv0456c OR Rv063…
R566	9_HEXADECENOYL_COA + COA + FAD + NAD = ACCOA + CIS_DELTA_5_TETRADECANOYL_COA + FADH2 + NADH	Rv0131c OR Rv0154c OR Rv0215c OR Rv0231 OR Rv0244c OR Rv0271c OR Rv0400c OR Rv0752c OR Rv0873 OR Rv0972c OR Rv0975c OR Rv1346 OR Rv1467c OR Rv1679 OR Rv1933c OR Rv1934c OR Rv2724c OR Rv2789c OR Rv3061c OR Rv3139 OR Rv3140 OR Rv3274c OR Rv3504 OR Rv3505 OR Rv3543c OR Rv3544c OR Rv3560c OR Rv3562 OR Rv3563 OR Rv3564 OR Rv3573c OR Rv3761c OR Rv3797 OR Rv0672 OR Rv2500c AND Rv0222 OR Rv0456c OR Rv063…
R567	CIS_DELTA_5_TETRADECANOYL_COA + COA + FAD + NAD = ACCOA + CIS_DELTA_3_DODECANOYL_COA + FADH2 + NADH	Rv0131c OR Rv0154c OR Rv0215c OR Rv0231 OR Rv0244c OR Rv0271c OR Rv0400c OR Rv0752c OR Rv0873 OR Rv0972c OR Rv0975c OR Rv1346 OR Rv1467c OR Rv1679 OR Rv1933c OR Rv1934c OR Rv2724c OR Rv2789c OR Rv3061c OR Rv3139 OR Rv3140 OR Rv3274c OR Rv3504 OR Rv3505 OR Rv3543c OR Rv3544c OR Rv3560c OR Rv3562 OR Rv3563 OR Rv3564 OR Rv3573c OR Rv3761c OR Rv3797 OR Rv0672 OR Rv2500c AND Rv0222 OR Rv0456c OR Rv063…
R568	CIS_DELTA_3_DODECANOYL_COA = TRANS_DELTA_2_DODECANOYL_COA	Rv0131c OR Rv0154c OR Rv0215c OR Rv0231 OR Rv0244c OR Rv0271c OR Rv0400c OR Rv0752c OR Rv0873 OR Rv0972c OR Rv0975c OR Rv1346 OR Rv1467c OR Rv1679 OR Rv1933c OR Rv1934c OR Rv2724c OR Rv2789c OR Rv3061c OR Rv3139 OR Rv3140 OR Rv3274c OR Rv3504 OR Rv3505 OR Rv3543c OR Rv3544c OR Rv3560c OR Rv3562 OR Rv3563 OR Rv3564 OR Rv3573c OR Rv3761c OR Rv3797 OR Rv0672 OR Rv2500c AND Rv0222 OR Rv0456c OR Rv063…
R569	TRANS_DELTA_2_DODECANOYL_COA = TRANS_DELTA_2_HYDROXY_DODECANOYL_COA	Rv0131c OR Rv0154c OR Rv0215c OR Rv0231 OR Rv0244c OR Rv0271c OR Rv0400c OR Rv0752c OR Rv0873 OR Rv0972c OR Rv0975c OR Rv1346 OR Rv1467c OR Rv1679 OR Rv1933c OR Rv1934c OR Rv2724c OR Rv2789c OR Rv3061c OR Rv3139 OR Rv3140 OR Rv3274c OR Rv3504 OR Rv3505 OR Rv3543c OR Rv3544c OR Rv3560c OR Rv3562 OR Rv3563 OR Rv3564 OR Rv3573c OR Rv3761c OR Rv3797 OR Rv0672 OR Rv2500c AND Rv0222 OR Rv0456c OR Rv063…
R570	NAD + TRANS_DELTA_2_HYDROXY_DODECANOYL_COA = DODECANOYL_COA + NADH	Rv0131c OR Rv0154c OR Rv0215c OR Rv0231 OR Rv0244c OR Rv0271c OR Rv0400c OR Rv0752c OR Rv0873 OR Rv0972c OR Rv0975c OR Rv1346 OR Rv1467c OR Rv1679 OR Rv1933c OR Rv1934c OR Rv2724c OR Rv2789c OR Rv3061c OR Rv3139 OR Rv3140 OR Rv3274c OR Rv3504 OR Rv3505 OR Rv3543c OR Rv3544c OR Rv3560c OR Rv3562 OR Rv3563 OR Rv3564 OR Rv3573c OR Rv3761c OR Rv3797 OR Rv0672 OR Rv2500c AND Rv0222 OR Rv0456c OR Rv063…
R571	PA = DAG + PI
R571b	1.16 TAGcat = TAGbio
R572	TAGcat = 0.1 9_OCTADECENOATE + DAG + 0.1 EICOSANOATE + 0.1 HEXACOSANOATE + 0.2 HEXADECANOATE + 0.1 NONADECANOATE + 0.1 OCTADECANOATE + 0.1 PENTADECANOATE + 0.1 TETRACOSANOATE	Rv3097c
R573	DAG = 0.1 9_OCTADECENOATE + 0.1 EICOSANOATE + 0.1 HEXACOSANOATE + 0.2 HEXADECANOATE + MAG + 0.1 NONADECANOATE + 0.1 OCTADECANOATE + 0.1 PENTADECANOATE + 0.1 TETRACOSANOATE
R574	MAG = 0.1 9_OCTADECENOATE + 0.1 EICOSANOATE + GL + 0.1 HEXACOSANOATE + 0.2 HEXADECANOATE + 0.1 NONADECANOATE + 0.1 OCTADECANOATE + 0.1 PENTADECANOATE + 0.1 TETRACOSANOATE	Rv0183 OR Rv2854
R575	COA + FAD + NAD + NONADECANOYL_COA = ACCOA + FADH2 + HEPTADECANOYL_COA + NADH	Rv0131c OR Rv0154c OR Rv0215c OR Rv0231 OR Rv0244c OR Rv0271c OR Rv0400c OR Rv0752c OR Rv0873 OR Rv0972c OR Rv0975c OR Rv1346 OR Rv1467c OR Rv1679 OR Rv1933c OR Rv1934c OR Rv2724c OR Rv2789c OR Rv3061c OR Rv3139 OR Rv3140 OR Rv3274c OR Rv3504 OR Rv3505 OR Rv3543c OR Rv3544c OR Rv3560c OR Rv3562 OR Rv3563 OR Rv3564 OR Rv3573c OR Rv3761c OR Rv3797 OR Rv0672 OR Rv2500c AND Rv0222 OR Rv0456c OR Rv063…
R576	COA + FAD + HEPTADECANOYL_COA + NAD = ACCOA + FADH2 + NADH + PENTADECANOYL_COA	Rv0131c OR Rv0154c OR Rv0215c OR Rv0231 OR Rv0244c OR Rv0271c OR Rv0400c OR Rv0752c OR Rv0873 OR Rv0972c OR Rv0975c OR Rv1346 OR Rv1467c OR Rv1679 OR Rv1933c OR Rv1934c OR Rv2724c OR Rv2789c OR Rv3061c OR Rv3139 OR Rv3140 OR Rv3274c OR Rv3504 OR Rv3505 OR Rv3543c OR Rv3544c OR Rv3560c OR Rv3562 OR Rv3563 OR Rv3564 OR Rv3573c OR Rv3761c OR Rv3797 OR Rv0672 OR Rv2500c AND Rv0222 OR Rv0456c OR Rv063…
R577	COA + FAD + NAD + PENTADECANOYL_COA = ACCOA + FADH2 + NADH + TRIDECANOYL_COA	Rv0131c OR Rv0154c OR Rv0215c OR Rv0231 OR Rv0244c OR Rv0271c OR Rv0400c OR Rv0752c OR Rv0873 OR Rv0972c OR Rv0975c OR Rv1346 OR Rv1467c OR Rv1679 OR Rv1933c OR Rv1934c OR Rv2724c OR Rv2789c OR Rv3061c OR Rv3139 OR Rv3140 OR Rv3274c OR Rv3504 OR Rv3505 OR Rv3543c OR Rv3544c OR Rv3560c OR Rv3562 OR Rv3563 OR Rv3564 OR Rv3573c OR Rv3761c OR Rv3797 OR Rv0672 OR Rv2500c AND Rv0222 OR Rv0456c OR Rv063…
R578	COA + FAD + NAD + TRIDECANOYL_COA = ACCOA + FADH2 + NADH + UNDECANOYL_COA	Rv0131c OR Rv0154c OR Rv0215c OR Rv0231 OR Rv0244c OR Rv0271c OR Rv0400c OR Rv0752c OR Rv0873 OR Rv0972c OR Rv0975c OR Rv1346 OR Rv1467c OR Rv1679 OR Rv1933c OR Rv1934c OR Rv2724c OR Rv2789c OR Rv3061c OR Rv3139 OR Rv3140 OR Rv3274c OR Rv3504 OR Rv3505 OR Rv3543c OR Rv3544c OR Rv3560c OR Rv3562 OR Rv3563 OR Rv3564 OR Rv3573c OR Rv3761c OR Rv3797 OR Rv0672 OR Rv2500c AND Rv0222 OR Rv0456c OR Rv063…
R579	COA + FAD + NAD + UNDECANOYL_COA = ACCOA + FADH2 + NADH + NONANOYL_COA	Rv0131c OR Rv0154c OR Rv0215c OR Rv0231 OR Rv0244c OR Rv0271c OR Rv0400c OR Rv0752c OR Rv0873 OR Rv0972c OR Rv0975c OR Rv1346 OR Rv1467c OR Rv1679 OR Rv1933c OR Rv1934c OR Rv2724c OR Rv2789c OR Rv3061c OR Rv3139 OR Rv3140 OR Rv3274c OR Rv3504 OR Rv3505 OR Rv3543c OR Rv3544c OR Rv3560c OR Rv3562 OR Rv3563 OR Rv3564 OR Rv3573c OR Rv3761c OR Rv3797 OR Rv0672 OR Rv2500c AND Rv0222 OR Rv0456c OR Rv063…
R580	COA + FAD + NAD + NONANOYL_COA = ACCOA + FADH2 + HEPTANOYL_COA + NADH	Rv0131c OR Rv0154c OR Rv0215c OR Rv0231 OR Rv0244c OR Rv0271c OR Rv0400c OR Rv0752c OR Rv0873 OR Rv0972c OR Rv0975c OR Rv1346 OR Rv1467c OR Rv1679 OR Rv1933c OR Rv1934c OR Rv2724c OR Rv2789c OR Rv3061c OR Rv3139 OR Rv3140 OR Rv3274c OR Rv3504 OR Rv3505 OR Rv3543c OR Rv3544c OR Rv3560c OR Rv3562 OR Rv3563 OR Rv3564 OR Rv3573c OR Rv3761c OR Rv3797 OR Rv0672 OR Rv2500c AND Rv0222 OR Rv0456c OR Rv063…
R581	COA + FAD + HEPTANOYL_COA + NAD = ACCOA + FADH2 + NADH + PENTANOYL_COA	Rv0131c OR Rv0154c OR Rv0215c OR Rv0231 OR Rv0244c OR Rv0271c OR Rv0400c OR Rv0752c OR Rv0873 OR Rv0972c OR Rv0975c OR Rv1346 OR Rv1467c OR Rv1679 OR Rv1933c OR Rv1934c OR Rv2724c OR Rv2789c OR Rv3061c OR Rv3139 OR Rv3140 OR Rv3274c OR Rv3504 OR Rv3505 OR Rv3543c OR Rv3544c OR Rv3560c OR Rv3562 OR Rv3563 OR Rv3564 OR Rv3573c OR Rv3761c OR Rv3797 OR Rv0672 OR Rv2500c AND Rv0222 OR Rv0456c OR Rv063…
R582	COA + FAD + NAD + PENTANOYL_COA = ACCOA + FADH2 + NADH + PROPIONYLCOA	Rv0131c OR Rv0154c OR Rv0215c OR Rv0231 OR Rv0244c OR Rv0271c OR Rv0400c OR Rv0752c OR Rv0873 OR Rv0972c OR Rv0975c OR Rv1346 OR Rv1467c OR Rv1679 OR Rv1933c OR Rv1934c OR Rv2724c OR Rv2789c OR Rv3061c OR Rv3139 OR Rv3140 OR Rv3274c OR Rv3504 OR Rv3505 OR Rv3543c OR Rv3544c OR Rv3560c OR Rv3562 OR Rv3563 OR Rv3564 OR Rv3573c OR Rv3761c OR Rv3797 OR Rv0672 OR Rv2500c AND Rv0222 OR Rv0456c OR Rv063…
R583	0.1 9_HEXADECENOYL_COA + 0.1 9_OCTADECENOYL_COA + 0.1 EICOSANOYL_COA + GL3P + 0.1 HEXACOSANOYL_COA + 0.2 HEXADECANOYL_COA + 0.1 NONADECANOYL_COA + 0.1 OCTADECANOYL_COA + 0.1 PENTADECANOYL_COA + 0.1 TETRACOSANOYL_COA = AGL3P + COA	Rv2482c OR Rv1551
R587	0.1 9_HEXADECENOYL_COA + 0.1 9_OCTADECENOYL_COA + AGL3P + 0.1 EICOSANOYL_COA + 0.1 HEXACOSANOYL_COA + 0.2 HEXADECANOYL_COA + 0.1 NONADECANOYL_COA + 0.1 OCTADECANOYL_COA + 0.1 PENTADECANOYL_COA + 0.1 TETRACOSANOYL_COA = COA + PA	Rv2483c OR Rv2182c
R588	CTP + PA = CDPDG + PPI	Rv2881c
R589	CDPDG + SER = CMP + PS	Rv0436c
R590	PHOSPHATIDYLCHOLINE = DAG	Rv0217c OR Rv0220 OR Rv0646c OR Rv1076 OR Rv1104 OR Rv1105 OR Rv1399c OR Rv1400c OR Rv1426c OR Rv1497 OR Rv1755c OR Rv1900c OR Rv1923 OR Rv2045c OR Rv2284 OR Rv2349c OR Rv2350c OR Rv2351c OR Rv2385 OR Rv2463 OR Rv2485c OR Rv2970c OR Rv3084 OR Rv3176c OR Rv3203 OR Rv3487c OR Rv3775
R591	DHAP + NADH = GL3P + NAD	Rv2982c OR Rv0564
R592	CDPDG + GL3P = CMP + PGP	Rv2746c
R593	PGP = PG + PI
R594	GL3P + HEXADECANOYL_ACP = A160GL3P + ACP	Rv2482c
R595	A160GL3P + TUBERCULOSTEROYL_ACP = ACP + PA_TBA	Rv2483c OR Rv2182c
R596	CTP + PA_TBA = CDPDAG_TBA + PPI	Rv2881c
R597	CDPDAG_TBA + MI = CMP + PI_TBA	Rv2612c
R598	GDPMAN + PI_TBA = AC1PIM1 + GDP	Rv2610c
R599	AC1PIM1 + HEXADECANOYL_ACP = AC2PIM1 + ACP	Rv2611c
R600	AC2PIM1 + HEXADECANOYL_ACP = AC3PIM1 + ACP	Rv2611c
R601	AC3PIM1 + HEXADECANOYL_ACP = AC4PIM1 + ACP	Rv2611c
R602	AC1PIM1 + GDPMAN = AC1PIM2 + GDP	Rv0557
R603	AC1PIM2 + HEXADECANOYL_ACP = AC2PIM2 + ACP	Rv2611c
R604	AC2PIM2 + HEXADECANOYL_ACP = AC3PIM2 + ACP	Rv2611c
R605	AC3PIM2 + HEXADECANOYL_ACP = AC4PIM2 + ACP	Rv2611c
R606	AC1PIM2 + GDPMAN = AC1PIM3 + GDP
R607	AC1PIM3 + HEXADECANOYL_ACP = AC2PIM3 + ACP	Rv2611c
R608	AC2PIM3 + HEXADECANOYL_ACP = AC3PIM3 + ACP	Rv2611c
R609	AC3PIM3 + HEXADECANOYL_ACP = AC4PIM3 + ACP	Rv2611c
R610	AC3PIM3 + PPM = AC3PIM4 + DPP
R611	AC3PIM4 + PPM = AC3PIM5 + DPP
R612	AC3PIM5 + HEXADECANOYL_ACP = AC4PIM5 + ACP	Rv2611c
R613	AC4PIM5 + PPM = AC4PIM6 + DPP	Rv1500
R614	AC4PIM6 + PPM = AC4PIM7 + DPP
R615	HEXANOYL_COA + 5.0 MALCOA + 20.0 NADPH + 5.0 SMMALONYLCOA = 10.0 CO2 + 11.0 COA + 20.0 NADP + PENTA_METHYL_TRICONTANOYL	Rv2048c
R616	COA + PENTA_METHYL_TRICONTANOYL = PENTA_METHYL_TRICONTANOYL_COA	Rv2048c
R617	ATP + PENTA_METHYL_TRICONTANOYL_COA = ADP + PHOSPHO_PENTA_METHYL_TRICONTANOYL_COA
R618	ACP + MALCOA = COA + MALACP	Rv2243 OR Rv0649 AND Rv2244
R619	ACP + SMMALONYLCOA = COA + RMMALONYLACP	Rv2243 OR Rv0649 AND Rv2244
R620	EICOSANOYL_COA + MALACP = BETA_KETO_C22_ACYL_ACP + CO2 + COA	Rv0533c
R621	BETA_KETO_C22_ACYL_ACP + NADPH = D_3_HYDROXY_C22_ACYL_ACP + NADP	Rv1483 OR Rv1350 OR Rv2002 OR Rv0242c OR Rv2766c
R622	D_3_HYDROXY_C22_ACYL_ACP = TRANS_DELTA_2_ENOYL_C22_ACYL_ACP	Rv0635 AND Rv0636 OR Rv0636 AND Rv0637
R623	TRANS_DELTA_2_ENOYL_C22_ACYL_ACP = CIS_DELTA_3_ENOYL_C22_ACYL_ACP	Rv1142 OR Rv1141c
R624	CIS_DELTA_3_ENOYL_C22_ACYL_ACP + 5.0 MALACP + 10.0 NADPH = 5.0 ACP + CIS_DELTA_13_ENOYL_C32_ACYL_ACP + 5.0 CO2 + 10.0 NADP	Rv2245 OR Rv2246 AND Rv1483 OR Rv1350 OR Rv2002 OR Rv0242c OR Rv2766c AND Rv0098 OR Rv0130 AND Rv1484
R625	CIS_DELTA_13_ENOYL_C32_ACYL_ACP + MALACP + NADPH = ACP + CIS_DELTA_2_3,15_ENOYL_C34_ACYL_ACP + CO2 + NADP	Rv2245 OR Rv2246 AND Rv1483 OR Rv1350 OR Rv2002 OR Rv0242c OR Rv2766c AND Rv0098 OR Rv0130 AND Rv1142c OR Rv1141c
R626	CIS_DELTA_2_3,15_ENOYL_C34_ACYL_ACP + 8.0 MALACP + 16.0 NADPH = 8.0 ACP + CIS_DELTA_2_19,31_ENOYL_C50_ACYL_ACP + 8.0 CO2 + 16.0 NADP	Rv2245 OR Rv2246 AND Rv1483 OR Rv1350 OR Rv2002 OR Rv0242c OR Rv2766c AND Rv0098 OR Rv0130 AND Rv1484
R627	CIS_DELTA_2_19,31_ENOYL_C50_ACYL_ACP + 2.0 NADP + 2.0 SAM = CYCLOPROPYL_MEROACYL_ACP + 2.0 NADPH + 2.0 SAH	Rv0643c AND Rv0503c
R628	CIS_DELTA_3_ENOYL_C22_ACYL_ACP + 8.0 MALACP + 16.0 NADPH = 8.0 ACP + CIS_DELTA_19_ENOYL_C38_ACYL_ACP + 8.0 CO2 + 16.0 NADP	Rv2245 OR Rv2246 AND Rv1483 OR Rv1350 OR Rv2002 OR Rv0242c OR Rv2766c AND Rv0098 OR Rv0130 AND Rv1484
R629	CIS_DELTA_19_ENOYL_C38_ACYL_ACP + MALACP + NADPH = ACP + CIS_DELTA_2_3,21_ENOYL_C40_ACYL_ACP + CO2 + NADP	Rv2245 OR Rv2246 AND Rv1483 OR Rv1350 OR Rv2002 OR Rv0242c OR Rv2766c AND Rv0098 OR Rv0130 AND Rv1142c OR Rv1141c
R630	CIS_DELTA_2_3,21_ENOYL_C40_ACYL_ACP + 8.0 MALACP + 16.0 NADPH = 8.0 ACP + CIS_DELTA_2_19,37_ENOYL_C56_ACYL_ACP + 8.0 CO2 + 16.0 NADP	Rv2245 OR Rv2246 AND Rv1483 OR Rv1350 OR Rv2002 OR Rv0242c OR Rv2766c AND Rv0098 OR Rv0130 AND Rv1484
R631	CIS_DELTA_2_19,37_ENOYL_C56_ACYL_ACP + SAM = CIS_DELTA_37_ENOYL_METHY_HYDROXY_C56_ACYL_ACP + SAH	Rv0642c
R632	CIS_DELTA_37_ENOYL_METHY_HYDROXY_C56_ACYL_ACP + 2.0 NADP + 2.0 SAM = CIS_METHOXY_MEROACYL_ACP + 2.0 NADPH + 2.0 SAH	Rv0643c AND Rv0644c
R633	CIS_DELTA_37_ENOYL_METHY_HYDROXY_C56_ACYL_ACP + 2.0 NADP + SAM = CIS_KETO_MEROACYL_ACP + 2.0 NADPH + SAH	Rv0644c
R634	CIS_DELTA_37_ENOYL_METHY_HYDROXY_C56_ACYL_ACP + NADP + SAM = CIS_DELTA_37_ENOYL_DIMETHY_HYDROXY_C56_ACYL_ACP + NADPH + SAH	Rv0645c
R635	CIS_DELTA_37_ENOYL_DIMETHY_HYDROXY_C56_ACYL_ACP + 2.0 NADP + 2.0 SAM = 2.0 NADPH + 2.0 SAH + TRANS_METHOXY_MEROACYL_ACP	Rv0643c AND Rv0503c
R636	CIS_DELTA_37_ENOYL_DIMETHY_HYDROXY_C56_ACYL_ACP + 2.0 NADP + SAM = 2.0 NADPH + SAH + TRANS_KETO_MEROACYL_ACP	Rv0503c
R637	ATP + 0.05 CIS_KETO_MEROACYL_ACP + 0.05 CIS_METHOXY_MEROACYL_ACP + 0.8 CYCLOPROPYL_MEROACYL_ACP + 0.05 TRANS_KETO_MEROACYL_ACP + 0.05 TRANS_METHOXY_MEROACYL_ACP = ACP + MEROACYL_AMP + PI	Rv3801c
R638	HEXACOSANOYL_COA_CO2 + MEROACYL_AMP = AMP + C78_3_OXY_MYCOLATE_ENZ + CO2 + COA	Rv3800c
R639	C78_3_OXY_MYCOLATE_ENZ + NADPH = C78MYCOLATE_ENZ
R640	C78MYCOLATE_ENZ + PPM = C78MYCOLATE_PP	Rv3802c
R641	C78MYCOLATE_PP + TRE6P = PPM + TREHALOSEMONOMYCOLATE_P	Rv1288 OR Rv0519c OR Rv0774c
R642	TREHALOSEMONOMYCOLATE_P = PI + TREHALOSEMONOMYCOLATE_CY	Rv3400 OR Rv2006
R643	COA = MAS
R644	0.25 DOCOSANOYL_ACP + 0.25 EICOSANOYL_ACP + MAS + 0.25 OCTACOSANOYL_ACP + 0.25 TETRACOSANOYL_ACP = ACP + ACYL_MAS	Rv2941
R645	ACYL_MAS + 8.0 NADPH + 4.0 SMMALONYLCOA = 4.0 CO2 + 4.0 COA + MYCOCEROSOYL_MAS + 8.0 NADP	Rv2940c
R646	HEXADECANOYL_COA + MAS = COA + HEXADECANOYL_MAS	Rv2940c
R647	HEXADECANOYL_MAS + 12.0 NADPH + 6.0 SMMALONYLCOA = 6.0 CO2 + 5.0 COA + MAS + 12.0 NADP + PTHIOCERANOYL_COA	RV3825c
R648	HEXADECANOYL_MAS + 15.0 NADPH + 8.0 SMMALONYLCOA = 8.0 CO2 + 7.0 COA + HYDROXYPHTHIOCERANOYL_COA + MAS + 15.0 NADP	RV3825c
R649	HEXADECANOYL_ACP + 2.0 NADPH + SMMALONYLCOA = CO2 + COA + 2.0 NADP + TUBERCULOSTEROYL_ACP	Rv2940c
R650	CHOR = HBA + PYR	Rv2949c
R651	ATP + DOCOSANOYL_COA + 3.0 MALCOA + 5.0 NADPH + 2.0 SMMALONYLCOA = AMP + 5.0 CO2 + 5.0 NADP + PHTHIODIOLONE_A + PPI	Rv2931 AND Rv2932 AND Rv2933 AND Rv2934 AND Rv2935
R652	NADPH + PHTHIODIOLONE_A = NADP + PTT	Rv2951c
R653	PTT + SAM = PTC + SAH	Rv2952
R654	2.0 MYCOCEROSOYL_MAS + PTC = DIM_CYTO + 2.0 MAS	Rv2939
R655	ATP + HBA + 8.0 MALCOA + 16.0 NADPH = AMP + 9.0 CO2 + 7.0 COA + PHPAA_COA + PPI	Rv2947c AND Rv2946c
R656	3.0 MALCOA + PHPAA_COA + 2.0 SMMALONYLCOA = 5.0 CO2 + 5.0 COA + PHENOLPHTHIODIOLONE_A	Rv2931 AND Rv2932 AND Rv2933 AND Rv2934 AND Rv2935 AND Rv2930 AND Rv2941 AND Rv1661
R657	NADPH + PHENOLPHTHIODIOLONE_A = NADP + PPTT	Rv2951c
R658	PPTT + SAM = PPTC + SAH	Rv2952
R659	2.0 MYCOCEROSOYL_MAS + PPTC = 2.0 MAS + PHDIM_CYTO	Rv2939
R660	PHDIM_CYTO = PHDIM	Rv2942 AND RV2936 AND Rv2937 AND Rv2938
R661	DTDPRHAM + PHDIM = DTDP + PHDIMRHAM1	Rv2962c
R662	DTDPRHAM + PHDIMRHAM1 = DTDP + PHDIMRHAM2	Rv2958c
R663	PHDIMRHAM2 + SAM = MYCOSIDE_B + SAH	Rv2959c
R664	DTDPRHAM + HBA = DTDP + HBARHAM1	Rv2962c
R665	DTDPRHAM + HBA = DTDP + HBARHAM2	Rv2958c
R666	HBARHAM2 + SAM = PHBAD1 + SAH	Rv2959c
R667	DTDP + GDPFUC + PHBAD1 + 3.0 SAM = PHBAD2 + SAH	Rv2957
R668	PAPS + TRE = PAP + TRE_S	Rv3529c OR Rv1373 OR Rv2267c
R669	0.333 EICOSANOYL_COA + 0.333 HEXADECANOYL_COA + 0.333 OCTADECANOYL_COA + TRE_S = ACYL_TRE_S_COA
R670	ACYL_TRE_S_COA + HYDROXYPHTHIOCERANOYL_COA = 2.0 COA + SL1278_CYTO
R671	SL1278_CYTO = SL1278_WALL	Rv3823c
R672	6.0 NADPH + OCTADECANOYL_COA + 3.0 RMMALONYLACP = 2.0 ACP + 3.0 CO2 + COA + MYCOLIPANOIC_ACP + 6.0 NADP	Rv1180 AND Rv1181
R673	5.0 NADPH + OCTADECANOYL_COA + 3.0 RMMALONYLACP = 2.0 ACP + 3.0 CO2 + COA + MYCOLIPENOYL_ACP + 5.0 NADP	Rv1180 AND Rv1182
R674	4.0 NADPH + OCTADECANOYL_COA + 3.0 RMMALONYLACP = 2.0 ACP + 3.0 CO2 + COA + MYCOLIPDIENOYL_ACP + 4.0 NADP	Rv1180 AND Rv1183
R678	G3P + PYR = CO2 + DX5P	Rv3379c OR Rv2682c
R679	DX5P + NADPH = MDE4P + NADP	Rv2870c
R680	CTP + MDE4P = CDPMDE + PPI	Rv3582c
R681	ATP + CDPMDE = 2PCDPMDE + ADP	Rv1011
R682	2PCDPMDE = CMP + MDECPP	Rv3581c
R683	MDECPP + NADH = HMB4PP + NAD	Rv2868c
R684	HMB4PP + NADH = IPP + NAD	Rv3382c OR Rv1110
R685	IPP = DMPP	Rv1745c
R686	DMPP + IPP = GPP + PPI	Rv3398c OR Rv3383c OR Rv2173
R687	GPP + IPP = FPP + PPI	Rv1086
R688	FPP + IPP = GGPP + PPI	Rv3398c
R689	GGPP + IPP = PPI + PPPP	Rv3398c
R690	IPP + PPPP = HPPP + PPI
R691	HPPP + IPP = HEPPP + PPI	Rv0562
R692	HEPPP + IPP = OPP + PPI
R693	IPP + OPP = NPP + PPI
R694	FPP + 7.0 IPP = DPP	Rv2361c
R695	DPP + PRPP = DPPPR + PPI	Rv3806c
R696	DPPPR = DPPR + PI
R697	DPPR = ARAFDPP	Rv3790 AND Rv3791
R698	ALA = DALA	Rv3423c
R699	ATP + 2.0 DALA = ADP + ALAALA + PI	Rv2981c
R700	DPP + UDPNAG = NAGDPP + UMP
R701	DTDPRHAM + NAGDPP = DTDP + RHAMNAGDPP	Rv3265c OR Rv1525
R702	RHAMNAGDPP + 30.0 UDPGALF = GALACTANDPP + 30.0 UDP	Rv3808c
R705	ARAFDPP + GALACTANDPP = ARA_1_GALACTANDPP + DPP	Rv3792
R706	70.0 ARAFDPP + ARA_1_GALACTANDPP = ARABINOGALACTANDPP + 70.0 DPP	Rv3794 AND Rv3795
R707	DTTP + G1P = DTDPGLC + PPI	Rv0334
R708	DTDPGLC = DTDP4DH6DGLC	Rv3464 OR Rv3634c OR Rv3468 OR Rv3784
R709	DTDP4DH6DGLC = DTDP4DH6DMAN	Rv3465
R710	DTDP4DH6DMAN + NADPH = DTDPRHAM + NADP	Rv3260c
R711	UDPGAL = UDPGALF	Rv3809c
R712	F6P + GLN = GA6P + GLU	Rv3436c
R713	GLU = DGLU	Rv1338
R714	GA6P = F6P + NH3
R715	GA1P = GA6P	Rv3068c
R716	ACCOA + GA1P = COA + NAGA1P
R717	NAGA1P + UTP = PPI + UDPNAG	Rv1018c
R718	PEP + UDPNAG = UDPNAGPEE	Rv1315
R719	NADPH + UDPNAGPEE = NADP + UDPNAM	Rv0482
R722	NADPH + UDPNAM = NADP + UDPNGM	Rv3818
R723	ALA + ATP + 0.3 UDPNAM + 0.7 UDPNGM = ADP + PI + UDP_NAM:NGM_ALA	Rv2152c
R724	ATP + DGLU + UDP_NAM:NGM_ALA = ADP + PI + UDP_NAM:NGM_ALAGLU	Rv2155c
R725	ATP + MDAPIM + UDP_NAM:NGM_ALAGLU = ADP + PI + UDP_NAM:NGM_AGMDAPIM	Rv2158c
R726	ALAALA + ATP + UDP_NAM:NGM_AGMDAPIM = ADP + PI + UDP_NAM:NGM_AGMDAPIMAA	Rv2157c
R727	DPP + UDP_NAM:NGM_AGMDAPIMAA = LIPID1 + UMP	Rv2156c
R728	LIPID1 + UDPNAG = LIPID2 + UDP	Rv2153c
R729	ATP + LIPID2 + NH3 = ADP + LIPID2_AMIDATED + PI
R730	LIPID2_AMIDATED = DPP + PEPTIDOGLYCAN
R731	ARABINOGALACTANDPP + 30.0 PEPTIDOGLYCAN = ARABINOGALACTAN_PEPTIDOGLYCAN + DPP
R_PROT	1.324 ALA + 0.696 ARG + 0.213 ASN + 0.537 ASP + 40.74 ATP + 0.094 CYS + 0.283 GLN + 0.429 GLU + 0.958 GLY + 0.208 HIS + 0.389 ILE + 0.899 LEU + 0.192 LYS + 0.173 MET + 0.26 PHE + 0.56 PRO + 0.541 SER + 0.556 THR + 0.132 TRP + 0.187 TYR + 0.832 VAL = PROTEIN
R_RNA	1.98 ATP + 0.708 CTP + 1.13 GTP + 0.641 UTP = 1.25 ADP + 1.25 PI + 3.21 PPI + RNA
R_DNA	4.44 ATP + 0.557 DATP + 1.061 DCTP + 1.061 DGTP + 0.557 DTTP = 4.44 ADP + DNA + 4.44 PI + 3.24 PPI
R_SM_MOL	0.012 ACP + 0.163 COA + 0.159 FAD + 0.001 FE2 + 0.001 FE3 + 0.001 FERI + 0.001 FERO + 0.274 FMN + 0.01 HEME_FE2 + 0.01 HEME_FE3 + 0.012 LIPO + 0.163 MAS + 0.012 MBT_HOLO + 0.146 MK + 0.01 MTR1P + 0.188 NAD + 0.168 NADP + 0.01 SPRMD = SMALLMOLECULES
R_PE	1.23 PS = 1.23 CO2 + PE	Rv0437c
R_TAG	0.11 9_HEXADECENOYL_COA + 0.11 9_OCTADECENOYL_COA + 1.16 DAG + 0.11 EICOSANOYL_COA + 0.11 HEXACOSANOYL_COA + 0.22 HEXADECANOYL_COA + 0.11 NONADECANOYL_COA + 0.11 OCTADECANOYL_COA + 0.11 PENTADECANOYL_COA + 0.11 TETRACOSANOYL_COA = 1.1 COA + 1.1 PI + TAGbio	Rv3130c OR Rv3734c OR Rv3234c OR Rv3088 OR Rv1760 OR Rv2285 OR Rv0221 OR Rv3740c OR Rv3087 OR Rv3371 OR Rv3480c OR Rv3233c OR Rv1425 OR Rv0895 OR Rv2484c
R_PIMS	0.082 AC2PIM1 + 0.082 AC2PIM2 + 0.082 AC3PIM5 + 0.082 AC4PIM6 + 0.082 AC4PIM7 = PIMS
R_LAM	4.5 ARAFDPP + 0.064 LM = 4.5 DPP + LAM	Rv3804c AND Rv1886c AND Rv0129c
R_MAPC	0.008 ARABINOGALACTAN_PEPTIDOGLYCAN + 0.238 TREHALOSEMONOMYCOLATE = MAPC + 0.238 TRE	Rv2220
R_P_L_GLX	3.4 GLN + 3.4 GLU = P_L_GLX
R_CL	0.647 CDPDG + 0.647 PG = CL + 0.647 CMP	Rv1822
R_LM	0.2 AC3PIM2 + 3.6 PPM = 3.6 DPP + LM
R_SL_1	0.325 HYDROXYPHTHIOCERANOYL_COA + 0.325 PTHIOCERANOYL_COA + 0.325 SL1278_WALL = 0.65 COA + SL_1
R_TDM	0.522 TREHALOSEMONOMYCOLATE_CY = 0.522 TRE + TREHALOSEDIMYCOLATE	Rv3804c AND Rv1886c AND Rv0129c
R_TMM	0.48 ATP + 0.48 TREHALOSEMONOMYCOLATE_CY = 0.48 ADP + 0.48 PI + TREHALOSEMONOMYCOLATE	Rv1273c AND Rv1272c OR Rv1348 AND Rv1349 OR Rv0194 OR Rv1819c OR Rv1747 OR Rv1687c AND Rv1686c
R_DAT	1.38 MYCOLIPENOYL_ACP + 0.69 TRE6P = 1.38 ACP + DIACYLTREHALOSE
R_PGL	0.259 DTDP + 0.259 GDPFUC + 0.259 MYCOSIDE_B + 0.778 SAM = PGL_TB + 0.778 SAH	Rv2957
R_PAT	0.334 MYCOLIPANOIC_ACP + 0.668 MYCOLIPDIENOYL_ACP + 0.668 MYCOLIPENOYL_ACP + 0.334 TRE6P = 1.67 ACP + POLYACYLTREHALOSE
R_MPD	1.01 GDPMAN + 1.01 PHOSPHO_PENTA_METHYL_TRICONTANOYL_COA = 1.01 COA + 1.01 GDP + MPD
R_DIM	0.436 DIM_CYTO = DIM	Rv2942 AND RV2936 AND Rv2937 AND Rv2938
R_GLUCAN	5.5 GLC = GLUCAN	Rv3793
R_BIOMASSe	47.0 ATP + 0.022 DNA + 0.186 LAM + 0.208 MAPC + 0.006 PE + 0.04 PIMS + 0.214 PROTEIN + 0.035 P_L_GLX + 0.036 RNA + 0.05 SMALLMOLECULES + 0.016 TAGbio = 47.0 ADP + BIOMASS + 47.0 PI
R_BXT	BIOMASS = BIOMASS_xt
R800	NH3_xt = NH3
R801	H + NO3_xt = NO3	Rv1737c
R803	NO2_xt = NO2
R804	O2_xt = O2
R805	CO2_xt = CO2
R806	FOR_xt = FOR
R807	GLYCOLATE_xt = GLYCOLATE
R808	AC_xt = AC
R809	ACAL_xt = ACAL
R810	AN_xt = AN
R811	CITR_xt = CITR
R812	GL_xt = GL
R813	GLYN_xt = GLYN
R814	GN_xt = GN
R815	HYXN_xt = HYXN
R816	NAC_xt = NAC
R817	T3_xt = T3
R818	UREA_xt = UREA
R819	XAN_xt = XAN
R820	ALA_xt + ATP = ADP + ALA
R821	ARG_xt + ATP = ADP + ARG + PI
R822	ASN_xt + ATP = ADP + ASN + PI
R823	ASP_xt + ATP = ADP + ASP + PI	Rv2127
R824	ATP + SUC_xt = ADP + PI + SUC
R825	ATP + CELB_xt = ADP + CELB + PI
R826	ATP + CYS_xt = ADP + CYS + PI	Rv2834c
R827	ATP + DAPIM_xt = ADP + DAPIM + PI
R828	ATP + DGLU_xt = ADP + DGLU + PI
R829	ATP + GLN_xt = ADP + GLN + PI	Rv0411c AND Rv2565
R830	ATP + GLU_xt = ADP + GLU + PI
R831	ATP + HIS_xt = ADP + HIS + PI	Rv0411c
R832	ATP + ILE_xt = ADP + ILE + PI
R833	ATP + LEU_xt = ADP + LEU + PI
R834	ATP + LYS_xt = ADP + LYS + PI
R835	ATP + MET_xt = ADP + MET + PI
R836	ATP + MLT_xt = ADP + MLT + PI
R837	ATP + ORN_xt = ADP + ORN + PI	Rv2833c AND Rv2835c AND Rv2834c AND Rv2832c
R838	ATP + PI_xt = ADP + 2.0 PI	Rv0934 AND Rv0936 AND Rv0935 AND Rv0933 OR Rv0932c AND Rv0930 AND Rv0929 AND Rv0933 OR Rv0928 AND Rv0930 AND Rv0928 AND Rv0933
R839	ATP + PRO_xt = ADP + PI + PRO	Rv0934 AND Rv0935 AND Rv0936 AND Rv0933
R840	ATP + RIB_xt = ADP + PI + RIB	Rv0934 AND Rv0936 AND Rv0935 AND Rv0933 OR Rv0932c AND Rv0930 AND Rv0929 AND Rv0933 OR Rv0928 AND Rv0930 AND Rv0928 AND Rv0933
R841	ATP + SLF_xt = ADP + PI + SLF	Rv0934 AND Rv0935 AND Rv0936 AND Rv0933
R842	ATP + THR_xt = ADP + PI + THR
R843	ATP + VAL_xt = ADP + PI + VAL	Rv2397c AND Rv2398c AND Rv2399c AND Rv2400c
R844	AC_xt + H = AC
R845	AD_xt + H = AD
R846	ADN_xt + H = ADN
R847	AKG_xt + H = AKG
R848	ASP_xt + H = ASP
R849	ASP_xt + 2.0 H = ASP
R850	ASP_xt + 3.0 H = ASP
R851	CIT_xt + 3.0 H = CIT
R852	DA_xt + H = DA
R853	DALA_xt + H = DALA
R854	DC_xt + H = DC
R855	DIN_xt + H = DIN
R856	DT_xt + H = DT
R857	DU_xt + H = DU
R858	ETH_xt + H = ETH
R859	FUM_xt + 2.0 H = FUM
R860	FUM_xt + 3.0 H = FUM
R861	GABA_xt + H = GABA
R862	GLAC_xt + H = GLAC
R863	GLC_xt + H = GLC
R864	GLU_xt + H = GLU
R865	GLUC_xt + H = GLUC
R866	GLY_xt + H = GLY
R867	GSN_xt + H = GSN
R868	H + HIS_xt = HIS
R869	HIS = H + HIS_xt
R870	H + ILE_xt = ILE
R871	ILE = H + ILE_xt
R872	H + INS_xt = INS
R873	H + LAC_xt = LAC
R874	H + LEU_xt = LEU
R875	LEU = H + LEU_xt
R876	H + LLAC_xt = LLAC
R877	H + LYS_xt = LYS
R878	LYS = H + LYS_xt
R879	2.0 H + MAL_xt = MAL
R880	3.0 H + MAL_xt = MAL
R881	H + PHE_xt = PHE
R882	H + PI_xt = PI
R883	H + PRO_xt = PRO	Rv2281
R884	PRO = H + PRO_xt
R885	H + PYR_xt = PYR
R886	H + SER_xt = SER
R887	SER = H + SER_xt
R888	2.0 H + SUCC_xt = SUCC
R889	3.0 H + SUCC_xt = SUCC
R890	SUCC = H + SUCC_xt
R891	H + THR_xt = THR
R892	THR = H + THR_xt
R893	H + TRP_xt = TRP
R894	H + TYR_xt = TYR
R895	H + URA_xt = URA
R896	H + URI_xt = URI
R897	H + VAL_xt = VAL
R898	VAL = H + VAL_xt
R899	FRU_xt + PEP = F6P + PYR
R900	FRU_xt + PEP = F1P + PYR
R901	MAN_xt + PEP = MAN6P + PYR
R902	PEP + TRE_xt = PYR + TRE6P
R903	CADA + H + LYS_xt = CADA_xt + LYS
R904	CIT_xt + SUCC = CIT + SUCC_xt
R905	FUM_xt + SUCC = FUM + SUCC_xt
R906	GL3P_xt + PI = GL3P + PI_xt
R907	PROPANOATE_xt = PROPANOATE
R908	HEXANOATE_xt = HEXANOATE
R909	HEXACOSANOATE_xt = HEXACOSANOATE
R910	TETRACOSANOATE_xt = TETRACOSANOATE
R911	TETRADECANOATE_xt = TETRADECANOATE
R912	EICOSANOATE_xt = EICOSANOATE
R913	PENTADECANOATE_xt = PENTADECANOATE
R914	HEPTADECANOATE_xt = HEPTADECANOATE
R915	NONADECANOATE_xt = NONADECANOATE
R916	HEXADECANOATE_xt = HEXADECANOATE
R917	9_HEXADECENOATE_xt = 9_HEXADECENOATE
R918	9_OCTADECENOATE_xt = 9_OCTADECENOATE
R919	PENTADECANOATE_xt = PENTADECANOATE
R920	DODECANOATE_xt = DODECANOATE
R921	TAG_xt = TAGcat
R922	PHOSPHATIDYLCHOLINE_xt = PHOSPHATIDYLCHOLINE
R923	ATP + FE3_xt + 0.001 MBTSEC + 0.001 MBTWALL = ADP + FE3 + PI
R924	CIT_xt + FE3_xt = CIT + FE3
R925	BIOTIN_xt = BIOTIN
R926	CO_II_xt = CO_II
R927	MO2_xt = MO2
R928	BSA = 0.05 ALA_xt + 0.05 ARG_xt + 0.05 ASN_xt + 0.05 ASP_xt + 0.05 CYS_xt + 0.05 GLN_xt + 0.05 GLU_xt + 0.05 GLY_xt + 0.05 HIS_xt + 0.05 ILE_xt + 0.05 LEU_xt + 0.05 LYS_xt + 0.05 MET_xt + 0.05 PHE_xt + 0.05 PRO_xt + 0.05 SER_xt + 0.05 THR_xt + 0.05 TRP_xt + 0.05 TYR_xt + 0.05 VAL_xt
R929	ELECTROPHILE_X_xt = ELECTROPHILE_X
R930	H2X_xt = H2X
R931	N_ACETYL_S_CONJUGATE_xt = N_ACETYL_S_CONJUGATE
R932	CHOLESTEROL_xt = CHOLESTEROL	Rv3494c AND Rv3495c AND Rv3496c AND Rv3497c AND Rv3498c AND Rv3499c AND Rv3500c AND Rv3501c AND Rv0655
R933	CHOLESTEROL = 4ADSD	Rv1106c
R934	4ADSD = ADD	Rv3537
R935	ADD = 9OHADD	Rv3526 AND Rv3571
R936	9OHADD = 3HSA
R937	3HSA = 34DHSA	Rv3570c AND Rv3567c
R938	34DHSA = 49DHSA	Rv3568c
R939	49DHSA = DOHNAA	Rv3569c
R940	3.0 COA + DOHNAA = 4ANDROSTENEDIONE + ACCOA + 2.0 PROPIONYLCOA	Rv3502c AND Rv3538 AND Rv3504 AND Rv3505 AND Rv3506 AND Rv3515c AND Rv3516 AND Rv3522 AND Rv3523
R941	4ANDROSTENEDIONE + 3.0 COA = 3.0 PROPIONYLCOA + PYR	Rv3569c AND Rv3534c AND Rv3535c AND Rv3536c
R942	PNTO_xt = PNTO
R943	CBHCAP_xt = CBHCAP

## Sheet: Metabolite list
Metabolite list							Metabolite	Pathway
							13PDG	"Amino acid degradation, Branched chain amino acids, Leucine"
ID	Name						1-AMINO-PROPAN-2-OL	"Amino acid degradation, The aspartate family, Threonine, Cofactor biosynthesis, cobalamin biosynthesis"
13PDG	1,3-diphosphateglycerate						2A3KB	"Amino acid degradation, The aspartate family, Threonine"
1-AMINO-PROPAN-2-OL	1-amino-propan-2-ol						2MBECOA	"Cofactor biosynthesis, Thiamine biosynthesis"
2A3KB	2-amino-3-oxobutanoate						2MBUTCOA	Pentose phosphate pathway
2MBECOA	2-methylbut-2-enoyl-CoA						2PCDPMDE	"Cofactor biosynthesis, Nicotinamide nucleotides (NAD+, NADP) biosynthesis"
2MBUTCOA	S-2-methyl-butyryl-CoA						2PG	Glycolysis
2MBUTLIPO	enzyme_N6-(S-[2-methylpropanoyl]dihydrolipoyl)lysine						2-PHOSPHO-L-LACTATE	"Macromolecule biosynthesis, Lipoarabinomannan (LAM) & Lipomannan (LM) synthesis"
2METHYLCISACONITATE	2-methyl-cis-aconitate						3DDAH7P	all
2METHYLCITRATE	2-methylcitrate						3MBECOA	"Cofactor biosynthesis, mycothiol biosynthesis"
2PCDPMDE	2-phospho-4-(cytidine_5'-diphospho)-2-C-methyl-D-erythritol						3MBUTCOA	"Nucleotide biosynthesis, Purines"
2PG	2-phosphoglycerate						3PG	"Amino acid biosynthesis, The serine family, Serine, C3 compounds, glycerate, Glycolysis"
2-PHOSPHO-L-LACTATE	2-phospho-L-lactate						3PSER	"Cofactor biosynthesis, Thiamine biosynthesis"
3DDAH7P	3-deoxy-D-arabino-heptulosonate-7-phosphate						3PSME	"Cofactor biosynthesis, Menaquinone biosynthesis"
3MBECOA	3-methylbut-2-enoyl-CoA						4HPP	"C6 Compounds, Galactose, Trehalose synthesis"
3MBUTCOA	S-3-methyl-butyryl-CoA						4HPP	"Amino acid degradation, The aromatic family, Tyrosine, Amino acid biosynthesis, The aromatic family, Tyrosine and phenylalanine, Cofactor biosynthesis, F420 biosynthesis"
3MBUTLIPO	enzyme_N6-(S-[3-methylbutanoyl]dihydrolipoyl)lysine						4PPNCYS	lipid biosynthesis
3PG	3-phosphoglycerate						4PPNTE	"Cofactor biosynthesis, Coenzyme-A biosynthesis"
3PSER	3-phospho-serine						4PPNTO	"Cofactor biosynthesis, Coenzyme-A biosynthesis"
3PSME	5-enolpyruvyl-shikimate-3-phosphate						5-AMINO-LEVULINATE	Energy metabolism
4HPP	p-hydroxyphenylpyruvate						7-8-DIAMINONONANOATE	"Synthesis of Phthiocerol and Phenolphthiocerol, p-hydroxybenzoic acid (HBA) synthesis, Amino acid biosynthesis, Cofactor biosynthesis, Folate biosynthesis, Cofactor biosynthesis, Menaquinone biosynthesis"
4PPNCYS	R-4'-phosphopantothenoyl-L-cysteine						8-AMINO7-OXONONANOATE	"Cofactor biosynthesis, biotin biosynthesis"
4PPNTE	pantetheine_4'-phosphate						9-HEXADECENOATE	acylCoA synthases
4PPNTO	D-4'-phosphopantothenate						9-HEXADECENOYL-ACP	"lipid biosynthesis, pathway 1"
5-AMINO-LEVULINATE	5-amino-levulinate						9-HEXADECENOYL-COA	"lipid biosynthesis, pathway 1"
5MTA	5'-methylthioadenosine						9-OCTADECENOATE	"acylCoA synthases, Acylglycerol catabolism, Triacylglyceride, di and mono"
5PARAPP	5'-phosphoarabinose-pyrophosphate						9-OCTADECENOYL-ACP	"Amino acid degradation, Branched chain amino acids, Isoleucine"
7-8-DIAMINONONANOATE	7,8-Diaminononanoate						9-OCTADECENOYL-COA	"acylCoA synthases, beta oxidation of fatty acid, beta oxidation of unsaturated fatty acids, lipid biosynthesis"
8-AMINO7-OXONONANOATE	8-amino-7-oxononanoate						A160GL3P	Phosphatidylinositol mannoside (PIM) synthesis
9-HEXADECENOATE	9-hexadecenoate						A6RP	"Amino acid degradation, Glutamate family,"
9-HEXADECENOYL-ACP	9-hexadecenoyl-ACP						A6RP5P	"Nucleotide biosynthesis, Purines, Cofactor biosynthesis, Nicotinamide nucleotides (NAD+, NADP) biosynthesis, Cofactor biosynthesis, Riboflavin (vitamin B2), FMN and FAD biosynthesis, Cofactor biosynthesis, Coenzyme-A biosynthesis, Cofactor biosynthesis, Folate biosynthesis, Cofactor biosynthesis, Menaquinone biosynthesis, Cofactor biosynthesis, biotin biosynthesis, Cofactor biosynthesis, heme bi…
9-HEXADECENOYL-COA	9-hexadecenoyl-CoA						A6RP5P2	"Pentose phosphate pathway, Cofactor biosynthesis, F420 biosynthesis, Pentose phosphate pathway, "
9-OCTADECENOATE	9-octadecenoate						AACCOA	"Cofactor biosynthesis, Menaquinone biosynthesis"
9-OCTADECENOYL-ACP	9-octadecenoyl-ACP						ABUT	"Amino acid biosynthesis, Branched chain amino acids, Isoleucine"
9-OCTADECENOYL-COA	9-octadecenoyl-CoA						AC	"synthesis of arabinogalactan (incomplete), Peptidoglycan Synthesis, NAG and NAM biosynthesis, Nucleotide biosynthesis, "
A160GL3P	A160GL3P						AC1PIM1	acylCoA synthases
A6RP	5-amino-6-(5'-phosphoribosylamino)uracil						AC1PIM2	Phosphatidylinositol mannoside (PIM) synthesis
A6RP5P	5-amino-6-(5'-phosphoribitylamino)uracil						AC1PIM3	"Macromolecule biosynthesis, Lipoarabinomannan (LAM) & Lipomannan (LM) synthesis"
A6RP5P2	5-amino-6-(5'-phosphoribosylamino)uracil						AC2PIM1	"Nucleotide biosynthesis, Purines, Cofactor biosynthesis, Nicotinamide nucleotides (NAD+, NADP) biosynthesis, Macromolecule biosynthesis, Pentose phosphate pathway"
AACCOA	acetoacetyl-CoA						AC2PIM2	Phosphatidylinositol mannoside (PIM) synthesis
ABUT	2-aceto-2-hydroxy-butyrate						AC2PIM3	Phosphatidylinositol mannoside (PIM) synthesis
AC	acetate						AC3PIM1	Phosphatidylinositol mannoside (PIM) synthesis
AC1PIM1	AC1PIM1						AC3PIM2	"synthesis of arabinogalactan (incomplete), ArabinofuranoseDPP Synthesis, Arabinogalactan_Petidoglycan Complex biosynthesis"
AC1PIM2	AC1PIM2						AC3PIM3	Phosphatidylinositol mannoside (PIM) synthesis
AC1PIM3	AC1PIM3						AC3PIM4	Phosphatidylinositol mannoside (PIM) synthesis
AC2PIM1	AC2PIM1						AC3PIM5	"Amino acid biosynthesis, The aromatic family, The shikimate pathway"
AC2PIM2	AC2PIM2						AC4PIM1	Phosphatidylinositol mannoside (PIM) synthesis
AC2PIM3	AC2PIM3						AC4PIM2	"Peptidoglycan Synthesis, NAG and NAM biosynthesis"
AC3PIM1	AC3PIM1						AC4PIM3	"triglyceride synthesis, C3 compounds, Glycerol metabolism, C3 compounds, glyceraldehyde, Organic Acids, Glycolysis, Citrate cycle (TCA cycle), Pyruvate metabolism, Glyoxylate shunt, Nitrogen metabolism, Energy metabolism, Amino acid degradation, Amino acid biosynthesis, Nucleotide biosynthesis, Cofactor biosynthesis, Nicotinamide nucleotides (NAD+, NADP) biosynthesis, Cofactor biosynthesis, Nico…
AC3PIM2	AC3PIM2						AC4PIM5	synthesis of arabinogalactan (incomplete)
AC3PIM3	AC3PIM3						AC4PIM6	Polyprenoids biosynthesis
AC3PIM4	AC3PIM4						AC4PIM7	"Cofactor biosynthesis, Folate biosynthesis"
AC3PIM5	AC3PIM5						ACACP	"lipid biosynthesis, pathway 1"
AC4PIM1	AC4PIM1						ACAL	Pyruvate metabolism
AC4PIM2	AC4PIM2						ACCOA	"Cofactor biosynthesis, biotin biosynthesis, Cofactor biosynthesis, mycothiol biosynthesis, mycobactin synthesis, lipid biosynthesis, pathway 1, beta oxidation of fatty acids, beta oxidation of unsaturated fatty acids, beta oxidation of odd-numbered acyl chain fatty acids, Peptidoglycan Synthesis, NAG and NAM biosynthesis"
AC4PIM3	AC4PIM3						ACETYLP	"Nucleotide biosynthesis, Purines"
AC4PIM5	AC4PIM5						ACLAC	"Amino acid biosynthesis, Branched chain amino acids, Valine"
AC4PIM6	AC4PIM6						ACP	"Phosphatidylinositol mannoside (PIM) synthesis, lipid biosynthesis, Synthesis of mycolic acids, common reactions"
AC4PIM7	AC4PIM7						ACRCOA	lipid biosynthesis
ACACP	acetyl-ACP						ACTAC	"Amino acid degradation, Branched chain amino acids"
ACAL	acetaldehyde						ACYL-MAS	"lipid biosynthesis, synthesis of branched fatty acids, synthesis of mycocerosic acid"
ACCOA	acetyl-CoA						AD	"Amino acid biosynthesis, Cofactor biosynthesis, Menaquinone biosynthesis, Citrate cycle (TCA cycle), Amino acid degradation"
ACETYLP	acetylphosphate						ADLIPO	Glycolysis
ACLAC	2-acetolactate						ADN	"Amino acid biosynthesis, Glutamate family, Arginine"
ACP	acyl-carrier-protein						ADP	"Amino acid degradation, Amino acid biosynthesis, Nucleotide biosynthesis, de novo biosynthesis of pyrimidine ribonucleotides, Nucleotide biosynthesis, Purines, Cofactor biosynthesis, Nicotinamide nucleotides (NAD+, NADP) biosynthesis, Cofactor biosynthesis, Folate biosynthesis, Cofactor biosynthesis, heme biosynthesis, Cofactor biosynthesis, cobalamin biosynthesis, Cofactor biosynthesis, F420 bi…
ACRCOA	acrylyl-CoA						AGL3P	"Phospholipid synthesis, Synthesis of Phosphatidylethanolamine"
ACTAC	acetoacetate						AHMMP	Polyprenoids biosynthesis
ACYL-MAS	ACYL-MAS						AICAR	"Cofactor biosynthesis, biotin biosynthesis"
ACYL-TRE-S-COA	ACYL-TRE-S-COA						AIR	"Cofactor biosynthesis, molybdopterin biosynthesis, Nitrogen metabolism"
AD	adenine						AKG	"Amino acid biosynthesis, Glutamate family, Arginine"
ADCHOR	4-amino-4-deoxychorismate						ALA	"Amino acid biosynthesis, The pyruvate family, alanine, Cofactor biosynthesis, ferredoxin biosynthesis, Cofactor biosynthesis, biotin biosynthesis"
ADENOSYLCOBINAMIDE	adenosylcobinamide						ALAALA	"synthesis of arabinogalactan (incomplete), Peptidoglycan Synthesis, NAG and NAM biosynthesis"
ADENOSYLCOBINAMIDE-GDP	adenosylcobinamide-GDP						AMINOACETONE	"Amino acid degradation, The aspartate family, Threonine"
ADENOSYLCOBINIMIDE-P	adenosylcobinamide-P						AMP	"Nucleotide biosynthesis, de novo biosynthesis of pyrimidine deoxyribonucleotides , Cofactor biosynthesis, Riboflavin (vitamin B2), FMN and FAD biosynthesis, beta oxidation of fatty acids, beta oxidation of unsaturated fatty acids, beta oxidation of odd-numbered acyl chain fatty acids, One carbon pool by folate, Energy metabolism, Amino acid degradation, Glutamate family, Proline, "
ADENOSYL-COBRATE	adenosyl-cobyrate						AMPMP	"Trehalose synthesis, Phosphorylation of glucose, Interconversion between alpha and beta forms of glucose-6-phosphate, Interconversion between glucose-6-phosphate and glucose-1-phosphate, Interconversion between glucose-6-phosphate and fructose-6-phosphate, Pentose phosphate pathway, "
ADENOSYL-COBRINICACID-A-C-DIAMI	adenosyl-cobyrinic						AN	"Amino acid biosynthesis, The aromatic family, Tryptophan biosynthesis"
ADLIPO	enzyme_N6-(S-acetyldihydrolipoyl)lysine						ARABINOGALACTANDPP	Pentose phosphate pathway
ADN	adenosine						ARAFDPP	Phosphatidylinositol mannoside (PIM) synthesis
ADP	adenosine-diphosphate						ARG	Pentose phosphate pathway
AGL3P	1-acyl-sn-glycerol-3P						ARGSUCC	"Nucleotide biosynthesis, de novo biosynthesis of pyrimidine ribonucleotides "
AHHMD	2-amino-4-hydroxy-6-hydroxymethyl-7,8-dihydropteridine_diphosphate						ASER	poly-L-glutamate/glutamine synthesis (cell wall)
AHHMP	6-hydroxymethyl-dihydropterin						ASN	"Amino acid degradation, The aspartate family, Asparagine"
AHMMP	hydroxymethylpyrimidine						ASP	"Nucleotide biosynthesis, Cofactor biosynthesis, Nicotinamide nucleotides (NAD+, NADP) biosynthesis, Amino acid degradation, Amino acid biosynthesis"
AHTD	7,8-dihydroneopterin_3'-triphosphate						ASP4P	"Amino acid biosynthesis, The aspartate family, Threonine"
AICAR	amino-4-imidazolecarboxamide_ribotide						ASPSA	"Amino acid biosynthesis, The aspartate family, Threonine"
AIR	5-aminoimidazole_ribonucleotide						ASUC	Pentose phosphate pathway
AKG	Œ±-ketoglutarate						ATP	"Nucleotide biosynthesis, Purines"
AKP	2-dehydropantoate						bALA	"Cofactor biosynthesis, Coenzyme-A biosynthesis, Amino acid degradation, The aspartate family, Aspartate"
ALA	D-alanine						bDG1P	Pentose phosphate pathway
ALAALA	D-alanyl-D-alanine						bDG6P	"Cofactor biosynthesis, Menaquinone biosynthesis"
AMINOACETONE	aminoacetone						bDGLC	Polyprenoids biosynthesis
AMP	adenosine-monophosphate						BETA-KETO-C22-ACYL-ACP	"lipid biosynthesis, Synthesis of mycolic acids, FASIIA module"
AMPMP	hydroxymethylpyrimidine_phosphate						BIOMASS	"lipid biosynthesis, Synthesis of mycolic acids, MYCOLIC ACID CONDENSATION"
AN	anthranilate						BIOTIN	"Cofactor biosynthesis, biotin biosynthesis"
APS	adenylyl-sulfate						BIOTIN-BCCP	"Amino acid biosynthesis, The aromatic family, The shikimate pathway"
ARABINOGALACTAN_PEPTIDOGLYCA	arabinogalactan_peptidoglycan						BIOTIN-CO2	"synthesis of arabinogalactan (incomplete), 4.4 PEPTIDOGLYCAN PRECURSORS BIOSYNTHESIS (Ingraham et al., 1983), p.112, D-alanyl-D-alanine synthesis"
ARABINOGALACTANDPP	arabinogalactan-decaprenylphosphate						BUTANOYL-COA	beta oxidation of fatty acids
ARAbr1brGALACTANDPP	ARA[1]GALACTANDPP						C78-3-OXY-MYCOLATE-ENZ	"Cofactor biosynthesis, mycothiol biosynthesis"
ARAFDPP	arabinofuranose-decaprenylphosphate						C78MYCOLATE-ENZ	beta oxidation of odd-numbered acyl chain fatty acids
ARG	L-arginine						C78MYCOLATE-PP	"lipid biosynthesis, Synthesis of mycolic acids, FASIIA module"
ARGSUCC	L-arginino-succinate						CAASP	"Nucleotide biosynthesis, de novo biosynthesis of pyrimidine ribonucleotides "
ASER	O-acetyl-L-serine						CADA	"Amino acid degradation, Branched chain amino acids, Isoleucine"
ASN	L-asparagine						CAIR	"Amino acid biosynthesis, The aromatic family, The shikimate pathway"
ASP	L-aspartate						cAMP	"Amino acid biosynthesis, The histidine family, Histidine"
ASP4P	L-aspartyl-4-phosphate						CAP	"Cofactor biosynthesis, Nicotinamide nucleotides (NAD+, NADP) biosynthesis, peptidoglycan biosynthesis"
ASPSA	L-aspartate-semialdehyde						CBHCAP	"Amino acid biosynthesis, Branched chain amino acids, Leucine"
ASUC	adenylo-succinate						CDP	"Polyprenoids biosynthesis, Cofactor biosynthesis, heme biosynthesis"
ATP	adenosine-triphosphate						CDPDAG-TBA	Phosphatidylinositol mannoside (PIM) synthesis
bALA	Œ≤-alanine						CDPDG	"Phospholipid synthesis, Synthesis of Phosphatidylethanolamine, Phospholipid synthesis, synthesis of phophatidlyglycerol, Phospholipid synthesis, synthesis of cardiolipin"
bDG1P	Œ≤-D-Glucose_1-phosphate						CDPMDE	"Nucleotide biosynthesis, Purines"
bDG6P	Œ≤-D-glucose-6-phosphate						CELB	"Pentose phosphate pathway, Amino acid biosynthesis, The aromatic family, The shikimate pathway"
bDGLC	Œ≤-D-glucose						cGMP	"Cofactor biosynthesis, F420 biosynthesis"
BETA-KETO-C22-ACYL-ACP	BETA-KETO-C22-ACYL-ACP						CHOLESTEROL	cholesterol biosynthesis
BIOMASS	biomass						CHOR	"Cofactor biosynthesis, mycothiol biosynthesis - hyothetical reaction"
BIOTIN	biotin						CIS-DELTA-13-ENOYL-C32-ACYL-ACP	"lipid biosynthesis, pathway 1"
BIOTIN-BCCP	biotin-BCCP						CIS-DELTA-19-ENOYL-C38-ACYL-ACP	"lipid biosynthesis, Synthesis of mycolic acids, MYCOLIC ACID CONDENSATION, MAPC biosynthesis, lipid biosynthesis, Synthesis of mycolic acids, MYCOLIC ACID CONDENSATION, BIOMASS2 BIOSYNTHESIS"
BIOTIN-CO2	BCCP-biotin-CO2						CIS-DELTA-37-ENOYL-DIMETHY-HYDROXY-C56-ACYL-ACP	"lipid biosynthesis, Synthesis of mycolic acids, MYCOLIC ACID CONDENSATION"
brn-1brPOLYP	(polyphosphate)(n-1)						CIS-DELTA-3-DODECANOYL-COA	beta oxidation of unsaturated fatty acids
brnbrPOLYP	(polyphosphate)(n)						CIS-DELTA-3-ENOYL-C22-ACYL-ACP	"lipid biosynthesis, Synthesis of mycolic acids, FASIIA module"
BUTANOYL-COA	butanoyl-CoA						CIS-DELTA-5-TETRADECANOYL-COA	"Propanoate metabolism, Amino acid degradation, Branched chain amino acids, Isoleucin, lipid biosynthesis, odd numbered fatty acid, beta oxidation of odd-numbered acyl chain fatty acids"
C78-3-OXY-MYCOLATE-ENZ	3-oxo-C78-Œ±-mycolate-ENZ						CIS-KETO-MEROACYL-ACP	"Cofactor biosynthesis, Coenzyme-A biosynthesis"
C78MYCOLATE-ENZ	C78-Œ±-mycolate-ENZ						CIT	Citrate cycle (TCA cycle)
C78MYCOLATE-PP	C78-Œ±-mycolate-PP						CITR	"C3 compounds, Glycerol metabolism, Phospholipid synthesis, Synthesis of Phosphatidylethanolamine, Phospholipid synthesis, synthesis of phophatidlyglycerol, Phosphatidylinositol mannoside (PIM) synthesis, "
CAASP	carbamoyl-L-aspartate						CL	"Phospholipid synthesis, synthesis of cardiolipin"
CADA	cadaverine						CMP	"Nucleotide biosynthesis, Pyrimidines"
CAIR	4-carboxyaminoimidazole_ribonucleotide						CO2	"synthesis of mannosyl beta-1-phosphodolichol (MPD), lipid biosynthesis, Synthesis of Phthiocerol and Phenolphthiocerol, PHTHIODIOLONE-A synthesis, synthesis of mycolipanoic, mycolipenic (phthienoic), mycolipodienoic acid and polyacyl trehalose, Polyprenoids biosynthesis, Phospholipid synthesis, Synthesis of Phosphatidylethanolamine, Organic Acids, Glycolysis, Citrate cycle (TCA cycle), Pyruvate …
cAMP	cyclic-AMP						COA	"Glycolysis, Citrate cycle (TCA cycle), Pyruvate metabolism, Propanoate metabolism, glyoxalate shunt, Amino acid degradation, Branched chain amino acids, Amino acid biosynthesis, Cofactor biosynthesis, Coenzyme-A biosynthesis, Cofactor biosynthesis, mycobactin synthesis, lipid biosynthesis, pathway 1, acylCoA synthases, beta oxidation of fatty acids, beta oxidation of unsaturated fatty acids, bet…
CAP	carbamoyl-phosphate						COB-I	"Amino acid biosynthesis, Nucleotide biosynthesis, Cofactor biosynthesis, Nicotinamide nucleotides (NAD+, NADP) biosynthesis, synthesis of arabinogalactan (incomplete)"
CATECHOL	catechol						COB-II	"Amino acid biosynthesis, The aspartate family, Methionine, Nucleotide biosynthesis, de novo biosynthesis of pyrimidine ribonucleotides , Cofactor biosynthesis, cobalamin biosynthesis"
CBHCAP	3-carboxy-2-hydroxy-4-methylpentanoate						COB-III	"Amino acid degradation, Branched chain amino acids, Isoleucine, Nucleotide biosynthesis, de novo biosynthesis of pyrimidine ribonucleotides , Cofactor biosynthesis, cobalamin biosynthesis"
CDP	cytidine-diphosphate						CO-II	cobalamine
CDPDAG-TBA	CDP-diacylglycerol-TBA						CPAD5P	"Amino acid biosynthesis, The aromatic family, Tryptophan biosynthesis"
CDPDG	CDP-diacylglycerol						CTP	"Trehalose synthesis, Nucleotide biosynthesis, de novo biosynthesis of pyrimidine ribonucleotides , Nucleotide biosynthesis, Purines, Cofactor biosynthesis, mycothiol biosynthesis - hyothetical reaction, synthesis of arabinogalactan (incomplete), Peptidoglycan Synthesis, NAG and NAM biosynthesis"
CDPMDE	4-(cytidine_5'-diphospho)-2-C-methyl-D-erythritol						CYCLOPROPYL-MEROACYL-ACP	"lipid biosynthesis, Synthesis of mycolic acids"
CELB	cellobiose						CYS	"Amino acid degradation, The serine family, cysteine, Amino acid biosynthesis, The aspartate family, Methionine, Amino acid biosynthesis, The serine family, Cysteine, Cofactor biosynthesis, Coenzyme-A biosynthesis, Cofactor biosynthesis, ferredoxin biosynthesis, Cofactor biosynthesis, molybdopterin biosynthesis, Cofactor biosynthesis, mycothiol biosynthesis"
cGMP	cyclic-GMP						CYS-NG-INS	Amino acid biosynthesis
CHOR	chorismate						D-3-HYDROXY-C22-ACYL-ACP	"lipid biosynthesis, Synthesis of mycolic acids, FASIIA module"
CIS-DELTA-13-ENOYL-C32-ACYL-ACP	CIS-DELTA-13-ENOYL-C32-ACYL-ACP						D6PGC	"Amino acid degradation, Branched chain amino acids, Leucine"
CIS-DELTA-19-ENOYL-C38-ACYL-ACP	CIS-DELTA-19-ENOYL-C38-ACYL-ACP						D6PGL	"Amino acid degradation, Amino acid biosynthesis, Nucleotide biosynthesis, "
CIS-DELTA-2-19,31-ENOYL-C50-ACYL-	CIS-DELTA-2-19,31-ENOYL-C50-ACYL-ACP						D6RP5P	"Cofactor biosynthesis, Riboflavin (vitamin B2), FMN and FAD biosynthesis"
CIS-DELTA-2-19,37-ENOYL-C56-ACYL-	CIS-DELTA-2-19,37-ENOYL-C56-ACYL-ACP						D8RL	"Nucleotide biosynthesis, Purines"
CIS-DELTA-2-3,15-ENOYL-C34-ACYL-A	CIS-DELTA-2-3,15-ENOYL-C34-ACYL-ACP						DA	"Nucleotide biosynthesis, Purines"
CIS-DELTA-2-3,21-ENOYL-C40-ACYL-A	CIS-DELTA-2-3,21-ENOYL-C40-ACYL-ACP						DADP	"Nucleotide biosynthesis, Purines, Cofactor biosynthesis, biotin biosynthesis, Cofactor biosynthesis, lipoic acid biosynthesis"
CIS-DELTA-37-ENOYL-DIMETHY-HYDR	CIS-DELTA-37-ENOYL-DIMETHY-HYDROXY-C56-ACYL-ACP						DAG	"Acylglycerol synthesis, Diacylglycerol synthesis, Acylglycerol catabolism, Triacylglyceride, Acylglycerol catabolism, Diacylglyceride, Inositol phosphate metabolism, Glycerophospholipid metabolism"
CIS-DELTA-37-ENOYL-METHY-HYDRO	CIS-DELTA-37-ENOYL-METHY-HYDROXY-C56-ACYL-ACP						DALA	"Nucleotide biosynthesis, Purines, ATP, ADP"
CIS-DELTA-3-DODECANOYL-COA	CIS-DELTA-3-DODECANOYL-COA						DAPIM	"Peptidoglycan Synthesis, NAG and NAM biosynthesis, Amino acid biosynthesis"
CIS-DELTA-3-ENOYL-C22-ACYL-ACP	CIS-DELTA-3-ENOYL-C22-ACYL-ACP						DATP	"Nucleotide biosynthesis, Purines"
CIS-DELTA-5-TETRADECANOYL-COA	CIS-DELTA-5-TETRADECANOYL-COA						DB4P	"Cofactor biosynthesis, Riboflavin (vitamin B2), FMN and FAD biosynthesis"
CIS-KETO-MEROACYL-ACP	CIS-KETO-MEROACYL-ACP						DCDP	"Amino acid degradation, Branched chain amino acids, Isoleucine"
CIS-METHOXY-MEROACYL-ACP	CIS-METHOXY-MEROACYL-ACP						DCMP	"Cofactor biosynthesis, Menaquinone biosynthesis"
CIT	citrate						DCTP	"Cofactor biosynthesis, heme biosynthesis, Cofactor biosynthesis, cobalamin biosynthesis"
CITR	citrulline						DECANOATE	"acylCoA synthases, Acylglycerol catabolism, Triacylglyceride, di and mono"
CITxt	external_citrate						DECANOYL-COA	acylCoA synthases
CL	cardiolipin						DETHIOBIOTIN	"Cofactor biosynthesis, biotin biosynthesis"
CMP	cytidine-monophosphate						DGDP	"Amino acid biosynthesis, The histidine family, Histidine"
CO2	carbon_dioxide						DGLU	"Peptidoglycan Synthesis, NAG and NAM biosynthesis"
CO2xt	external_carbon_dioxide						DGMP	"Cofactor biosynthesis, Nicotinamide nucleotides (NAD+, NADP) biosynthesis, Cofactor biosynthesis, NAD salvage pathway II "
COA	coenzyme_A						DGTP	"Nucleotide biosynthesis, Purines, Cofactor biosynthesis, cobalamin biosynthesis, Cofactor biosynthesis, F420 biosynthesis"
COB-I	coenzyme						DHAP	Pyruvate metabolism
COB-II	COB-II						DHF	"Nucleotide biosynthesis, de novo biosynthesis of pyrimidine deoxyribonucleotides "
COB-III	COB-III						DHLIPOYLPROTEIN	"Cofactor biosynthesis, Thiamine biosynthesis"
COB-II-RINICACID-A-C-DIAMIDE	cob(II)yrinic						DHMVA	"Amino acid biosynthesis, Branched chain amino acids, Valine"
COB-I-RINICACID-A-C-DIAMIDE	cob(I)yrinic						DHN	"Amino acid degradation, The aromatic family"
CO-II	Co2+						DHSK	"Amino acid biosynthesis, The aromatic family, The shikimate pathway"
CO-IIxt	external						DIACYLTREHALOSE	"synthesis of mycolipanoic, mycolipenic (phthienoic), mycolipodienoic acid and polyacyl trehalose"
COPROPORPHYRINOGEN-III	coproporphyrinogen_III						DIHYDROXYMETHYLPENTANOATE	"Amino acid biosynthesis, Branched chain amino acids, Isoleucine"
CPAD5P	1-(o-carboxyphenylamino)-1'-deoxyribulose-5'-phosphate						DIM	"Synthesis of Phthiocerol and Phenolphthiocerol, phenolphthiocerol dimycocerosate (PDIM) synthesis"
CROTONOYLCOA	crotonoyl-CoA						DIM-CYTO	"Phospholipid synthesis, Synthesis of Phosphatidylethanolamine, triglyceride synthesis, lipid biosynthesis, pathway 1, acylCoA synthases, beta oxidation of odd-numbered acyl chain fatty acids"
CTP	cytidine-5'-triphosphate						DIMGP	"Nucleotide biosynthesis, Purines"
CYCLOPROPYL-MEROACYL-ACP	CYCLOPROPYL-MEROACYL-ACP						DIN	"synthesis of arabinogalactan (incomplete), dTDP-Rhamnose Synthesis, Nucleotide biosynthesis, de novo biosynthesis of pyrimidine deoxyribonucleotides "
CYS	L-cysteine						DLIPO	"Citrate cycle (TCA cycle), Amino acid degradation, Branched chain amino acids,Amino acid biosynthesis, The aspartate family, Lysine"
CYS-NG-INS	desacetylmycothiol_(1-D-myo-inosityl-2-(L-cysteinyl)amido-2-deoxy-Œ±-D-glucopyranoside)						DMK	Polyprenoids biosynthesis
D-3-HYDROXY-C22-ACYL-ACP	D-3-HYDROXY-C22-ACYL-ACP						DMPP	synthesis of arabinogalactan (incomplete)
D6PGC	6-phospho-D-gluconate						DNA	"Nucleotide biosynthesis, Purines, Nucleotide biosynthesis, de novo biosynthesis of pyrimidine ribonucleotides , Nucleotide biosynthesis, Purines, GTP, dGTP"
D6PGL	D-glucono-Œ¥-lactone-6-phosphate						DOCOSANOATE	"Anapleurotic reactions, Amino acid degradation, Branched chain amino acids, Cofactor biosynthesis, biotin biosynthesis, lipid biosynthesis, pathway 1"
D6RP5P	2,5-diamino-6-(ribosylamino)-4-(3H)-pyrimidinone_5'-phosphate						DOCOSANOYL-ACP	"lipid biosynthesis, pathway 1"
D8RL	6,7-dimethyl-8-(1-D-ribityl)lumazine						DOCOSANOYL-COA	beta oxidation of odd-numbered acyl chain fatty acids
DA	deoxyadenosine						DODECANOATE	acylCoA synthases
DADP	deoxyadenosine-diphosphate						DODECANOYL-COA	"Amino acid degradation, Branched chain amino acids, Glycolysis, Citrate cycle (TCA cycle)"
DAG	1,2-diacylglycerol						DOROA	"Nucleotide biosynthesis, de novo biosynthesis of pyrimidine ribonucleotides "
DALA	D-alanine						DPCOA	lipid biosynthesis
DAPIM	L,L-diaminopimelate						DPP	Phosphatidylinositol mannoside (PIM) synthesis
DATP	deoxyadenosine-triphosphate						DPPPR	"synthesis of arabinogalactan (incomplete), dTDP-Rhamnose Synthesis, C6 Compounds, Galactose, Interconversion between glucose-6-phosphate and glucose-1-phosphate"
DB4P	2,5-diamino-6-(ribosylamino)-4-(3H)-pyrimidinone_5'-phosphate						DPPR	"Nucleotide biosynthesis, Purines"
DCDP	deoxycytidine-diphosphate						DQT	"Amino acid biosynthesis, The aromatic family, The shikimate pathway"
DCMP	deoxycytidine_monophosphate						DR1P	"Amino acid biosynthesis, The serine family, Cysteine, Nucleotide biosynthesis, Purines"
DCTP	deoxycytidine-triphosphate						DR5P	Polyprenoids biosynthesis
DECANOATE	decanoate						DT	"Amino acid degradation, The serine family, Glycine"
DECANOYL-COA	decanoyl-CoA						DTDP	"Amino acid biosynthesis, The histidine family, Histidine"
DETHIOBIOTIN	dethiobiotin						DTDP4DH6DGLC	"Amino acid degradation, The aspartate family, Lysine, Amino acid biosynthesis, The aspartate family, Lysine, mycobactin synthesis"
DG	DG						DTDP4DH6DMAN	"Nucleotide biosynthesis, Purines, Nucleotide biosynthesis, de novo biosynthesis of pyrimidine ribonucleotides "
DGDP	deoxyguanosine-diphosphate						DTDPGLC	"Nucleotide biosynthesis, de novo biosynthesis of pyrimidine deoxyribonucleotides , Phenolic Glycolipid synthesis, pHBAD1 and pHBAD2 synthesis, synthesis of arabinogalactan (incomplete)"
DGLN	D-glutamine						DTDPRHAM	"Amino acid biosynthesis, Cofactor biosynthesis, Menaquinone biosynthesis, Amino acid degradation, Cofactor biosynthesis, biotin biosynthesis, Cofactor biosynthesis, lipoic acid biosynthesis, Cofactor biosynthesis, heme biosynthesis, Cofactor biosynthesis, cobalamin biosynthesis, lipid biosynthesis, Synthesis of Phthiocerol and Phenolphthiocerol, phenolpthiocerol (PPTC) synthesis, Phenolic Glycol…
DGLU	D-glutamate						DTMP	"Nucleotide biosynthesis, Purines"
DGLYCERATE	D-glycerate						DTTP	"Cofactor biosynthesis, F420 biosynthesis"
DGMP	deoxyguanosine-monophosphate						DUDP	"Nucleotide biosynthesis, Pyrimidines"
DGTP	deoxyguanosine-triphosphate						DUMP	"Nucleotide biosynthesis, de novo biosynthesis of pyrimidine deoxyribonucleotides "
DHAP	dihydroxyacetone-phosphate						DUTP	"Phenolic Glycolipid synthesis, pHBAD1 and pHBAD2 synthesis, synthesis of arabinogalactan "
DHF	7,8-dihydrofolate						DX5P	PPP
DHLIPOYLPROTEIN	enzyme_N6-(dihydrolipoyl)lysine						E4P
DHMVA	2,3-dihydroxy-3-methylvalerate						EICOSANOATE	"acylCoA synthases, Acylglycerol catabolism, Triacylglyceride, di and mono"
DHN	1,4-dihydroxy-2-naphthoate						EICOSANOYL-ACP	"lipid biosynthesis, pathway 1, beta oxidation of fatty acids, phospholipid synthesis, triglyceride synthesis, acylCoA synthases"
DHP	dihydro-neo-pterin						EICOSANOYL-COA	"Sulfate metabolism, Amino acid degradation, The serine family, Amino acid biosynthesis, The serine family, Cofactor biosynthesis, biotin biosynthesi, Cofactor biosynthesis, lipoic acid biosynthesis"
DHPT	7,8-dihydropteroate						ETH	acylCoA synthases
DHSK	3-dehydro-shikimate						F1P	"Peptidoglycan Synthesis, NAG and NAM biosynthesis"
DIACYLTREHALOSE	diacyltrehalose.						F420	"Synthesis of Phthiocerol and Phenolphthiocerol, phenolphthiocerol dimycocerosate (PDIM) synthesis"
DIHYDRODIPICOLINATE	L-2,3-dihydrodipicolinate						F420-0	"C6 Compounds, mannose, Anapleurotic reactions, Nucleotide biosynthesis, Purines, Nucleotide biosynthesis, de novo biosynthesis of pyrimidine ribonucleotides , Cofactor biosynthesis, F420 biosynthesis, Phosphatidylinositol mannoside (PIM) synthesis, synthesis of mannosyl beta-1-phosphodolichol (MPD)"
DIHYDROXYMETHYLPENTANOATE	Dihydroxy-methylpentanoate						F6P	"Amino acid biosynthesis, Glutamate family, Arginine"
DIM	dimycocerosate						FAD	"Amino acid biosynthesis, The histidine family, Histidine"
DIM-CYTO	cytoplasmic_dimycocerosate						FADH2	Macromolecule biosynthesis
DIMGP	D-erythro-imidazole-glycerol-phosphate						FDP	"Inositols, MYO-INOSITOL SYNTHESIS"
DIN	deoxyinosine						FE2	Energy metabolism
DLIPO	DLIPO						FE3	Energy metabolism
DMK	3-demethylubiquinone-8						FERI	"Citrate cycle (TCA cycle), Sulfate metabolism, Nitrogen metabolism , Energy metabolism, Macromolecule biosynthesis"
DMPP	dimethylallyl-pyrophosphate						FERO
DNA	deoxyribonucleic						FGAM	"C6 Compounds, Fructose"
DOCOSANOATE	docosanoate						FGAR	"Peptidoglycan Synthesis, NAG and NAM biosynthesis, C6 Compounds, mannose, Interconversion between glucose-6-phosphate and fructose-6-phosphate, glycolysis, Gluconeogenesis, Pentose phosphate pathway"
DOCOSANOYL-ACP	docosanoyl-ACP						FMN	"Nucleotide biosynthesis, Purines"
DOCOSANOYL-COA	docosanoyl-CoA						FO	Polyprenoids biosynthesis
DODECANOATE	dodecanoate						FOR	"Organic Acids, Cofactor biosynthesis, Riboflavin (vitamin B2), FMN and FAD biosynthesis, Cofactor biosynthesis, Folate biosynthesis"
DODECANOYL-COA	dodecanoyl-CoA						FPP	Polyprenoids biosynthesis
DOROA	dihydroorotate						FRU	phenolic glycolipid -1 biosynthesis
DPCOA	dephospho-CoA						FTHF	"Nucleotide biosynthesis, Purines, One carbon pool by folate"
DPP	dimethylallyl-pyrophosphate						FUACAC	"Amino acid degradation, The aromatic family, Tyrosine"
DPPARA	decaprenylphosphate-arabinose						FUM	"Nucleotide biosynthesis, Cofactor biosynthesis, Nicotinamide nucleotides (NAD+, NADP) biosynthesis, Citrate cycle (TCA cycle), Energy metabolism, Amino acid degradation, Amino acid biosynthesis"
DPPPR	DPPPR						G1P	Phosphatidylinositol mannoside (PIM) synthesis
DPPR	DPPR						G3P	"Pentose phosphate pathway, Nucleotide biosynthesis, C5 compounds, D-ribose"
DQT	3-dehydroquinate						G6P	"Nucleotide biosynthesis, Purines"
DR1P	deoxyribose-1-phosphate						GA1P	"Nucleotide biosynthesis, de novo biosynthesis of pyrimidine ribonucleotides, Sulfate metabolism"
DR5P	deoxyribose-5-phosphate						GA6P	"Amino acid biosynthesis, Glutamate family, Proline"
DT	DT						GABA	"Amino acid degradation, Glutamate family, Glutamate"
DTDP	deoxythymidine-5'-diphosphate						GALACTANDPP	"Amino acid biosynthesis, Nucleotide biosynthesis, Cofactor biosynthesis, Nicotinamide nucleotides (NAD+, NADP) biosynthesis, Cofactor biosynthesis, cobalamin biosynthesis, beta oxidation of fatty acids, beta oxidation of unsaturated fatty acids, beta oxidation of odd-numbered acyl chain fatty acids, Phospholipid synthesis, synthesis of phophatidlyglycerol, Polyprenoids biosynthesis, C3 compounds…
DTDP4DH6DGLC	dTDP-4-dehydro-6-deoxy-D-glucose						GAR	"Disaccharides, cellobiose, Disaccharides, Trehalose, Phosphorylation of glucose"
DTDP4DH6DMAN	dTDP-4-dehydro-6-deoxy-L-mannose						GDP	acylCoA synthases
DTDPGLC	dTDP-glucose						GDPMAN	"Phosphatidylinositol mannoside (PIM) synthesis, synthesis of mannosyl beta-1-phosphodolichol (MPD), C6 Compounds, mannose, GDP-D-rhamnose biosynthesis/ Fructose and mannose metabolism "
DTDPRHAM	dTDP-Œ±-L-rhamnose						GGPP	Polyprenoids biosynthesis
DTMP	deoxythymidine						GL	"Acylglycerol catabolism, Monoacylglyceride, C3 compounds, Glycerol metabolism"
DTTP	deoxythymidine						GL3P	"Glycolysis, Gluconeogenesis"
DUDP	deoxyuridine-diphosphate						GLAC	"Amino acid degradation, The aspartate family, Lysine"
DUMP	deoxyuridine-phosphate						GLAL	"Amino acid degradation, The serine family, Glycine"
DUTP	deoxyuridine-triphosphate						GLC	Phosphorylation of glucose
DX5P	1-deoxy-D-xylulose						GLCP	PGL
E4P	D-erythrose-4-phosphate						GLN	"mycobactin synthesis, Macromolecule biosynthesis"
EICOSANOATE	eicosanoate						GLU	"Cofactor biosynthesis, F420 biosynthesis"
EICOSANOYL-ACP	eicosanoyl-ACP						GLU1SEMIALD	"Cofactor biosynthesis, Menaquinone biosynthesis"
EICOSANOYL-COA	eicosanoyl-CoA						GLUGSAL	"Amino acid biosynthesis, The histidine family, Histidine"
ETH	ethanol						GLUP	Nitrogen metabolism
F1P	fructose-1-phosphate						GLX	"Phosphatidylinositol mannoside (PIM) synthesis, Polyprenoids biosynthesis, synthesis of arabinogalactan (incomplete), Peptidoglycan Synthesis, NAG and NAM biosynthesis, Arabinogalactan_Petidoglycan Complex biosynthesis, Macromolecule biosynthesis, Lipoarabinomannan (LAM) & Lipomannan (LM) synthesis, C6 Compounds, mannose, "
F420	coenzyme						GLY	"Amino acid degradation, Nucleotide biosynthesis, Purines"
F420-0	F420-0						GLYCOLATE	Propanoate metabolism
F6P	D-fructose-6-phosphate						GMP	"Amino acid biosynthesis, The histidine family, Histidine"
FAD	flavin						GN	Glycolysis
FADH2	flavin						GPP	thiamine biosynthesis
FDP	fructose-1,6-bisphosphate						GSN	"Pentose phosphate pathway, Amino acid biosynthesis, The aromatic family, Tryptophan biosynthesis, Polyprenoids biosynthesis, Glycolysis"
FE2	ferrous						GTP	"Nucleotide biosynthesis, Purines, Nucleotide biosynthesis, de novo biosynthesis of pyrimidine ribonucleotides , "
FE3	ferric						H	all
FE3xt	external						H2O2	Phosphatidylinositol mannoside (PIM) synthesis
FERI	oxidized						H2S	"synthesis of mycolipanoic, mycolipenic (phthienoic), mycolipodienoic acid and polyacyl trehalose, lipid biosynthesis, Synthesis of mycolic acids, common reactions"
FERO	reduced						HBA	"Synthesis of Phthiocerol and Phenolphthiocerol, p-hydroxybenzoic acid (HBA) synthesis, pHBAD1 and pHBAD2 synthesis"
FGAM	5-phosphoribosyl-N-formylglycineamidine						HCO3	"Nucleotide biosynthesis, Purines, Cofactor biosynthesis, biotin biosynthesis"
FGAR	5'-phosphoribosyl-N-formylglycineamide						HCYS	"mycobactin synthesis, lipid biosynthesis, "
FMN	flavin_mononucleotide						HEME-FE2	Polyprenoids biosynthesis
FO	FO						HEME-FE3	Polyprenoids biosynthesis
FOR	formate						HEMT	thiamine
FPP	trans,						HEPPP	"Cofactor biosynthesis, Menaquinone biosynthesis, Polyprenoids biosynthesis"
FRU	fructose						HEPTADECANOATE	"Nucleotide biosynthesis, Purines"
FTHF	N10-formyl-THF						HEPTADECANOYL-ACP	"lipid biosynthesis, Synthesis of mycolic acids, MYCOLIC ACID CONDENSATION"
FUACAC	4-fumaryl-acetoacetate						HEPTADECANOYL-COA	"Synthesis of Phthiocerol and Phenolphthiocerol, phthiocerol (PTC) synthesis, Synthesis of Phthiocerol and Phenolphthiocerol, phenolpthiocerol (PPTC) synthesis "
FUC1P	Œ≤-L-fucose_1-phosphate						HEPTANOYL-COA	"Synthesis of Phthiocerol and Phenolphthiocerol, PTT synthesis, Synthesis of Phthiocerol and Phenolphthiocerol, phthiocerol (PTC) synthesis"
FUM	fumarate						HEXACOSANOATE	"acylCoA synthases, Acylglycerol catabolism, Triacylglyceride, di and mono"
G1P	Œ±-D-glucose_1-phosphate						HEXACOSANOYL-ACP	mycobactin synthesis
G3P	D-glyceraldehyde-3-phosphate						HEXACOSANOYL-COA	"lipid biosynthesis, odd numbered fatty acids"
G6P	Œ≤-D-glucose-6-phosphate						HEXACOSANOYL-COA-CO2	"lipid biosynthesis, pathway 1"
GA1P	D-glucosamine-1-phosphate						HEXADECANOATE	"acylCoA synthases, Acylglycerol catabolism, Triacylglyceride, di and mono"
GA6P	D-glucosamine-6-phosphate						HEXADECANOYL-ACP	"lipid biosynthesis, pathway 1, Phosphatidylinositol mannoside (PIM) synthesis, lipid biosynthesis, synthesis of hydroxypthioceranic acid (HPA)"
GABA	4-aminobutyrate_(GABA)						HEXADECANOYL-COA	"lipid biosynthesis, pathway 1"
GAL1P	Œ±-D-galactose_1-phosphate						HEXANOATE	"Cofactor biosynthesis, heme biosynthesis"
GALACTANDPP	galactan-decaprenylphosphate						HEXANOYL-ACP	"lipid biosynthesis, pathway 1, acylCoA synthase, beta oxidation of fatty acid, Phospholipid synthesis, Synthesis of Phosphatidylethanolamin, lipid biosynthesis, Synthesis of mycolic acids, FASIIA modul, sulfolipid-1 (SL-1) synthesis, acyl trehalose sulfate-COA (ACYL-TRE-S) , triglyceride synthesis"
GAR	5-phospho-ribosyl-glycineamide						HEXANOYL-COA	"beta oxidation of fatty acids, synthesis of mannosyl beta-1-phosphodolichol (MPD), lipid biosynthesis, pathway 1, acylCoA synthases"
GDP	guanosine_diphosphate						HIS	"Cofactor biosynthesis, Riboflavin (vitamin B2), FMN and FAD biosynthesis"
GDPDHDOGAL	GDP-4-dehydro-6-L-deoxygalactose						HISOL	"Cofactor biosynthesis, F420 biosynthesis"
GDPDHDOMAN	GDP-4-dehydro-6-deoxy-D-mannose						HISOLP	"Cofactor biosynthesis, Riboflavin (vitamin B2), FMN and FAD biosynthesis"
GDPFUC	GDP-L-fucose						HMB4PP	"synthesis of arabinogalactan (incomplete), dTDP-Rhamnose Synthesis"
GDPMAN	guanosine_diphosphate_mannose						HMBUTCOA	"Nucleotide biosynthesis, Purines, Cofactor biosynthesis, Thiamine biosynthesis"
GGPP	geranylgeranyl_diphosphate						HMGLUTCOA	"Cofactor biosynthesis, Riboflavin (vitamin B2), FMN and FAD biosynthesis, Pentose phosphate pathway"
GL	Glycerol						HOMOGEN	"Amino acid degradation, The aromatic family, Tyrosine"
GL3P	glycerol-3-phosphate						HPPP	"Macromolecule biosynthesis, energy metabolism, "
GLAC	D-galactose						HSER	Amino acid biosynthesis
GLAL	glycolaldehyde						HYDROXYAKG	"Cofactor biosynthesis, heme biosynthesis"
GLC	Œ≤-D-glucose						HYDROXYMETHYLBILANE	mycobactin synthesis
GLCxt	external_Œ≤-D-glucose						HYXN	"Cofactor biosynthesis, Riboflavin (vitamin B2), FMN and FAD biosynthesis"
GLN	glutamine						ICHOR	"Cofactor biosynthesis, Thiamine biosynthesis"
GLU	glutamate						ICIT	"Citrate cycle (TCA cycle), Glyoxylate shunt"
GLU1SEMIALD	glutamate-1-semialdehyde						IGP	"Amino acid biosynthesis, The aromatic family, Tryptophan biosynthesis"
GLUGSAL	L-glutamate_Œ≥-semialdehyde						ILE	"Amino acid degradation, Amino acid biosynthesis"
GLUP	L-glutamate-5-phosphate						IMACP	Macromolecule biosynthesis
GLUT	GLUT						IMP	"Pyruvate metabolism, Propanoate metabolism, Sulfate metabolism, Amino acid degradation, Amino acid biosynthesis, nucleotide biosynthesis, Cofactor biosynthesis, Nicotinamide nucleotides (NAD+, NADP) biosynthesis, Cofactor biosynthesis, NAD salvage pathway II , Cofactor biosynthesis, Coenzyme-A biosynthesis, Cofactor biosynthesis, Folate biosynthesis, Cofactor biosynthesis, Menaquinone biosynthes…
GLUTCOA	GLUTCOA						INS	Phosphatidylinositol mannoside (PIM) synthesis
GLX	glyoxylate						IP	"Amino acid degradation, Amino acid biosynthesis, Macromolecule biosynthesis"
GLY	glycine						IPP	"synthesis of arabinogalactan (incomplete), dTDP-Rhamnose Synthesis"
GLYCOLATE	glycolate						IPPMAL	"Amino acid biosynthesis, Branched chain amino acids, Leucine"
GMP	guanosine-monophosphate						ISUCC	"Amino acid degradation, The aspartate family, Aspartate, Cofactor biosynthesis, Nicotinamide nucleotides (NAD+, NADP) biosynthesis"
GN	guanine						LAC	"Glycolysis, Pentose phosphate pathway, amino acid biosynthesis, branched chain, valine, Cofactor biosynthesis, Thiamine biosynthesis, Cofactor biosynthesis, mycothiol biosynthesis, "
GPP	geranyl-PP						LAM	Phosphatidylinositol mannoside (PIM) synthesis
GSN	guanosine						LEU	"Amino acid biosynthesis, Branched chain amino acids, Leucine"
GTP	guanosine-triphosphate						LIPID1	"Peptidoglycan Synthesis, NAG and NAM biosynthesis"
GUAIACOL	guaiacol						LIPID2	"Peptidoglycan Synthesis, NAG and NAM biosynthesis"
H	proton						LIPID2-AMIDATED	"Peptidoglycan Synthesis, NAG and NAM biosynthesis"
H2O2	hydrogen_peroxide						LIPO	"Macromolecule biosynthesis, Glycolysis, Amino acid degradation, Branched chain amino acids, Cofactor biosynthesis, lipoic acid biosynthesis"
H2S	hydrogen_sulfide						LIPOYLPROTEIN	"Sulfate metabolism, Nucleotide biosynthesis, pyrimidines"
H2SO3	sulfurous_acid_						LLAC	"Cofactor biosynthesis, F420 biosynthesis, Pyruvate metabolism"
HBA	salicylate_(o-hydroxybenzoic_acid)						LLCT	"Amino acid degradation, Amino acid biosynthesis,"
HCO3	bicarbonate						LM	Phosphatidylinositol mannoside (PIM) synthesis
HCYS	L-homocysteine						LPPG	"Nucleotide biosynthesis, Purines"
HEME-FE2	HEME-FE2						LYS	Nucleotide biosynthesis
HEME-FE3	HEME-FE3						MAACCOA	"Peptidoglycan Synthesis, NAG and NAM biosynthesis"
HEMT	4-methyl-5-(Œ≤-hydroxyethyl)thiazole						MACAC	"Amino acid degradation, The aromatic family, Tyrosine"
HEPPP	HEPPP						MAG	"Acylglycerol catabolism, Diacylglyceride"
HEPTADECANOATE	heptadecanoate						MAHMPPP	"Disaccharides, Sucrose"
HEPTADECANOYL-ACP	heptadecanoyl-ACP						MAL	"Citrate cycle (TCA cycle), Pyruvate metabolism, Glyoxylate shunt"
HEPTADECANOYL-COA	heptadecanoyl-CoA						MALACP	"lipid biosynthesis,"
HEPTANOYL-COA	heptanoyl-CoA						MALCOA	"Amino acid degradation, Branched chain amino acids"
HEXACOSANOATE	hexacosanoate						MAN	"Nucleotide biosynthesis, de novo biosynthesis of pyrimidine ribonucleotides , Nucleotide biosynthesis, de novo biosynthesis of pyrimidine deoxyribonucleotides , Nucleotide biosynthesis, Pyrimidines, Cofactor biosynthesis, Coenzyme-A biosynthesis, Phospholipid synthesis, Synthesis of Phosphatidylethanolamine, Phosphatidylinositol mannoside (PIM) synthesis, Polyprenoids biosynthesis, Macromolecule…
HEXACOSANOYL-ACP	hexacosanoyl-ACP						MAN1P	"Nucleotide biosynthesis, de novo biosynthesis of pyrimidine deoxyribonucleotides "
HEXACOSANOYL-COA	hexacosanoyl-CoA						MAN6P	"Nucleotide biosynthesis, Purines"
HEXACOSANOYL-COA-CO2	hexacosanoyl-CoA-CO2						MAPC	"synthesis of mycolipanoic, mycolipenic (phthienoic), mycolipodienoic acid and polyacyl trehalose"
HEXADECANOATE	hexadecanoate						MAS	"lipid biosynthesis, synthesis of branched fatty acids, synthesis of mycocerosic acid"
HEXADECANOYL-ACP	hexadecanoyl-ACP						MBT	"Amino acid biosynthesis, Branched chain amino acids, Leucine"
HEXADECANOYL-COA	hexadecanoyl-COA						MBTA-SAL	mycobactin synthesis
HEXADECANOYL-MAS	hexadecanoyl-MAS						MBTB-SER	"Cofactor biosynthesis, Coenzyme-A biosynthesis"
HEXANOATE	hexanoate						MBTCD-HBA	mycobactin synthesis
HEXANOYL-ACP	hexanoyl-ACP						MBTE-LYS	mycobactin synthesis
HEXANOYL-COA	hexanoyl-CoA						MBTF-LYS	mycobactin synthesis
HIBUT	3-hydroxy-isobutyrate						MBTSEC	"Cofactor biosynthesis, mycothiol biosynthesis - hyothetical reaction, synthesis of arabinogalactan (incomplete), Peptidoglycan Synthesis, NAG and NAM biosynthesis"
HIBUTCOA	3-hydroxy-isobutyryl-CoA						MBTWALL	"Amino acid biosynthesis, The histidine family, Histidine, Nucleotide biosynthesis, Purines"
HIS	L-histidine						MDAPIM	"Peptidoglycan Synthesis, NAG and NAM biosynthesis"
HISOL	histidinol						MDE4P	Nucleotide biosynthesis
HISOLP	L-histidinol-phosphate						MDECPP	"synthesis of arabinogalactan (incomplete), dTDP-Rhamnose Synthesis"
HMB4PP	1-hydroxy-2-methyl-2-(E)-butenyl_4-diphosphate						MEROACYL-AMP	"lipid biosynthesis, Synthesis of mycolic acids, MYCOLIC ACID (alpha, keto and methoxy) CONDENSATION"
HMBUTCOA	3-hydroxybutyryl-CoA						MET	Amino acid biosynthesis
HMGLUTCOA	3-hydroxy-3-methyl-glutaryl-CoA						METHF	One carbon pool by folate
HOMOGEN	homogentisate						METTHF	"Nucleotide biosynthesis, de novo biosynthesis of pyrimidine deoxyribonucleotides, Cofactor biosynthesis, Coenzyme-A biosynthesis, One carbon pool by folate, Amino acid degradation, The serine family, Glycine"
HPCOA	HPCOA						MGLUTCOA	"Disaccharides, cellobiose"
HPPP	HPPP						MI	"synthesis of arabinogalactan (incomplete), synthesis of arabinogalactan (incomplete), UDP-Galactofuranose Synthesis"
HSER	homoserine						MK	"C3 compounds, Glycerol metabolism, Propanoate metabolism, Nitrogen metabolism, Energy metabolism, Amino acid degradation, Branched chain amino acids"
HYDROGENOBYRINATE	hydrogenobyrinate						MKH2	"C3 compounds, Glycerol metabolism, Propanoate metabolism, Nitrogen metabolism, Energy metabolism, Amino acid degradation, Branched chain amino acids"
HYDROGENOBYRINATE-A-C-DIAMIDE	hydrogenobyrinate_a,c_diamide						MLT	"Disaccharides, maltose, Disaccharides, Trehalose"
HYDROXYAKG	D-4-hydroxy-2-keto-glutarate						MO2	nitrate/nitrite reductase
HYDROXYMETHYLBILANE	hydroxymethylbilane						MOLYBDENUM	"Nucleotide biosynthesis, Purines"
HYDROXYPHTHIOCERANOYL-COA	hydroxyphthioceranoyl-CoA						MOLYBDOPTERIN	"Cofactor biosynthesis, cobalamin biosynthesis, Amino acid biosynthesis, The aspartate family, Methionine, "
HYXN	hypoxanthine						MOP	"Amino acid biosynthesis, Branched chain amino acids, Leucine"
IBUTCOA	IBUTCOA						MPET	"Amino acid degradation, Branched chain amino acids, Isoleucine"
IBUTLIPO	IBUTLIPO						MTHF	"One carbon pool by folate, Amino acid biosynthesis, The aspartate family, Methionine"
ICHOR	isochorismate						MYCOCEROSOYL-MAS	Synthesis of Phthiocerol and Phenolphthiocerol
ICIT	isocitrate						MYCOLIPANOIC-ACP	"Cofactor biosynthesis, Riboflavin (vitamin B2), FMN and FAD biosynthesis"
IDP	inosine_diphosphate						MYCOLIPDIENOYL-ACP	"Synthesis of Phthiocerol and Phenolphthiocerol, phenolpthiocerol (PPTC) synthesis"
IGP	indole-3-glycerol-phosphate						MYCOLIPENOYL-ACP	Propanoate metabolism
ILE	L-isoleucine						MYCOSIDE-B	lipid biosynthesis
IMACP	imidazole_acetol-phosphate						MYCOTHIOL	"Cofactor biosynthesis, mycothiol biosynthesis"
IMP	inosine-5'-phosphate						NAAD	"C6 Compounds, mannose"
INS	inosine						NAC	"Macromolecule biosynthesis, Nucleotide biosynthesis"
IP	inositol_phosphate						NACD	"Cofactor biosynthesis, Nicotinamide nucleotides (NAD+, NADP) biosynthesis"
IPP	Œî3-isopentenyl-PP						NACN	"Cofactor biosynthesis, Nicotinamide nucleotides (NAD+, NADP) biosynthesis"
IPPMAL	2-isopropylmalate						NAD	"synthesis of arabinogalactan, Arabinogalactan_Petidoglycan Complex biosynthesis"
ISUCC	iminoaspartate_(Œ±-iminosuccinate)						NADH	"Amino acid biosynthesis, The serine family, Cysteine"
ITP	inosine_triphosphate						NADP	"Amino acid degradation, Amino acid biosynthesis, Macromolecule biosynthesis, "
LAC	D-lactate						NADPH	"Citrate cycle (TCA cycle), Pyruvate metabolism, "
LACTAL	lactaldehyde						NAGA1P	"Peptidoglycan Synthesis, NAG and NAM biosynthesis"
LAM	lipoarabinomannan						NAGDPP	"Nitrogen metabolism, Amino acid degradation, Amino acid biosynthesis, Nucleotide biosynthesis, Cofactor biosynthesis, Nicotinamide nucleotides (NAD+, NADP) biosynthesis, Cofactor biosynthesis, Riboflavin (vitamin B2), FMN and FAD biosynthesis, Cofactor biosynthesis, heme biosynthesis, Cofactor biosynthesis, F420 biosynthesis, Peptidoglycan Synthesis, NAG and NAM biosynthesis"
LEU	L-leucine						NAG-INS	"synthesis of arabinogalactan (incomplete), UDP-Galactofuranose Synthesis, C6 Compounds, Galactose"
LIPID1	LIPID1						NAGLU	"poly-L-glutamate/glutamine synthesis (cell wall), Glyoxylate shunt"
LIPID2	LIPID2						NAGLUP	"Nucleotide biosynthesis, Pyrimidines"
LIPID2-AMIDATED	LIPID2-AMIDATED						NAGLUS	"Amino acid degradation, Glutamate family, Proline, Amino acid biosynthesis, Glutamate family"
LIPO	enzyme						NAM	Polyprenoids biosynthesis
LIPOYLPROTEIN	H-protein-(lipoyl)lysine						NAMD	"Amino acid biosynthesis, The aspartate family, Threonine"
LLAC	lactate						NAMN	"Nucleotide biosynthesis, Purines, Nucleotide biosynthesis, Purines, ATP, ADP, Nucleotide biosynthesis, Purines, GTP, dGTP, Cofactor biosynthesis, Riboflavin (vitamin B2), FMN and FAD biosynthesis, Cofactor biosynthesis, Folate biosynthesis, Cofactor biosynthesis, cobalamin biosynthesis, Cofactor biosynthesis, molybdopterin biosynthesis, Cofactor biosynthesis, F420 biosynthesis, Macromolecule bio…
LLCT	cystathionine						NAORN	"Amino acid biosynthesis, Glutamate family, Arginine"
LM	ipomannan						NG-INS	Glyoxylate shunt
LPPG	?						NH3	"Amino acid biosynthesis, The histidine family, Histidine"
LYS	L-lysine						NO2	"Amino acid degradation, Glutamate family, Arginine"
MAACCOA	MAACCOA						NO3	Nitrogen metabolism
MACAC	4-maleyl-acetoacetate						NONADECANOATE	"acylCoA synthases, Acylglycerol catabolism, Triacylglyceride, di and mono"
MACRCOA	methylacrylyl-CoA						NONADECANOYL-ACP	"acylCoA synthases, beta oxidation of fatty acids, Phospholipid synthesis, Synthesis of Phosphatidylethanolamine, lipid biosynthesis, Synthesis of mycolic acids, MYCOLIC ACID CONDENSATION, triglyceride synthesis,"
MAG	monoacylglycerol						NONADECANOYL-COA	beta oxidation of odd-numbered acyl chain fatty acids
MAHMPPP	4-amino-5-hydroxymethyl-2-methylpyrimidine-pyrophosphate						NONANOYL-COA	"acylCoA synthases,beta oxidation of unsaturated fatty acids, Phospholipid synthesis, Synthesis of Phosphatidylethanolamin, triglyceride synthesis, lipid biosynthesis, pathway 1"
MAL	malate						NPP	"Macromolecule biosynthesis, energy metabolism, "
MALACP	malonyl-ACP						NPRAN	"Amino acid biosynthesis, The aromatic family, Tryptophan biosynthesis"
MALCOA	malonyl-CoA						O2	all
MAN	mannose						OA	"Citrate cycle (TCA cycle), Propanoate metabolism - methycitrate cycle, Anapleurotic reactions, Amino acid degradation, The aspartate family, Aspartate, Amino acid biosynthesis, The aspartate family, Aspartate"
MAN1P	Œ±-D-mannose_1-phosphate						OAHSER	"Amino acid biosynthesis, The serine family, Cysteine"
MAN6P	mannose-6-phosphate						OBUT	"Amino acid degradation, The aspartate family, Threonine, Amino acid biosynthesis, Cofactor biosynthesis, biotin biosynthesis"
MAPC	mycolic_acid‚Äìarabinogalactan-peptidoglycan_complex						OCTACOSANOYL-ACP	"lipid biosynthesis, pathway 1"
MAS	MAS						OCTACOSANOYL-COA	"lipid biosynthesis, pathway 1, beta oxidation of fatty acids"
MBT	mycobactin						OCTADECANOATE	"acylCoA synthases, Acylglycerol catabolism, Triacylglyceride, di and mono"
MBTA-HOLO	mycobactinA-HOLO						OCTADECANOYL-ACP	"lipid biosynthesis, pathway 1"
MBTA-SAL	mycobactinA-SAL						OCTADECANOYL-COA	"lipid biosynthesis, pathway 1,acylCoA synthase, beta oxidation of fatty acids, Phospholipid synthesis, Synthesis of Phosphatidylethanolamin, sulfolipid-1 (SL-1) synthesis, acyl trehalose sulfate-COA (ACYL-TRE-S), synthesis of mycolipanoic, mycolipenic (phthienoic), mycolipodienoic acid and polyacyl trehalose, triglyceride synthesis, "
MBTB-HOLO	mycobactinB-HOLO						OCTANOYL-COA	beta oxidation of fatty acids
MBTB-SER	mycobactinB-SER						OICAP	mycobactin synthesis
MBTCD-HBA	mycobactinCD-HBA						OMP	"Nucleotide biosynthesis, Purines"
MBTCD-HOLO	mycobactinCD-HOLO						OMVAL	"Cofactor biosynthesis, Coenzyme-A biosynthesis, Amino acid degradation, Amino acid biosynthesis"
MBTE-HOLO	mycobactinE-HOLO						OPP	"triglyceride synthesis, C3 compounds, Glycerol metabolism, C3 compounds, glyceraldehyde, Organic Acids, Glycolysis, Citrate cycle (TCA cycle), Pyruvate metabolism, Glyoxylate shunt, Nitrogen metabolism, Energy metabolism, Amino acid degradation, Amino acid biosynthesis, Nucleotide biosynthesis, Cofactor biosynthesis, Nicotinamide nucleotides (NAD+, NADP) biosynthesis, Cofactor biosynthesis, Nico…
MBTE-LYS	mycobactinE-LYS						ORN	"Amino acid degradation, Glutamate family, Arginine, Amino acid biosynthesis, Glutamate family, Arginine"
MBTF-HOLO	mycobactinF-HOLO						OROA	"Cofactor biosynthesis, Riboflavin (vitamin B2), FMN and FAD biosynthesis"
MBTF-LYS	mycobactinF-LYS						OSB	"Cofactor biosynthesis, heme biosynthesis"
MBTSEC	mycobactinSEC						OSBCOA	Phenolic Glycolipid synthesis
MBTWALL	mycobactinWALL						OSLHSER	Amino acid biosynthesis
MDAPIM	meso-diaminopimelate						OTHIO	Pyruvate metabolism
MDE4P	2-C-methyl-D-erythritol-4-phosphate						OXOMETHYLPENTANOATE	"Amino acid degradation, Branched chain amino acids, Isoleucine, Amino acid biosynthesis, Branched chain amino acids, Isoleucine"
MDECPP	2-C-methyl-D-erythritol-2,4-cyclodiphosphate						P5C	"Cofactor biosynthesis, heme biosynthesis"
MEROACYL-AMP	meroacyl-AMP						PA	"Acylglycerol synthesis, Diacylglycerol synthesis, Phospholipid synthesis, Synthesis of Phosphatidylethanolamine"
MET	methionine						PA-TBA	Phosphatidylinositol mannoside (PIM) synthesis
METHF	5,10-methenyl-THF						PE	"Phospholipid synthesis, Synthesis of Phosphatidylethanolamine, BIOMASS2 BIOSYNTHESIS"
METHYMALONATE	methylmalonate						PENTADECANOATE	"acylCoA synthases, Acylglycerol catabolism, Triacylglyceride, di and mono"
METTHF	5,10-methylene-THF						PENTADECANOYL-ACP	"lipid biosynthesis, Synthesis of mycolic acids, MYCOLIC ACID CONDENSATION, BIOMASS2 BIOSYNTHESIS"
MGLUTCOA	3-methylglutaconyl-CoA						PENTADECANOYL-COA	BIOMASS2 BIOSYNTHESIS
MI	myo-inositol						PENTANOYL-COA	"lipid biosynthesis, Synthesis of mycolic acids, MYCOLIC ACID CONDENSATION"
MK	ubiquinone-8						PEP	"C5 compounds, D-ribose, Pentose phosphate pathway, Nucleotide biosynthesis, Purines"
MKH2	ubiquinol-8						PEPTIDOGLYCAN	"Peptidoglycan Synthesis, NAG and NAM biosynthesis"
MLT	maltose						PG	"Phospholipid synthesis, synthesis of phophatidlyglycerol, Phospholipid synthesis, synthesis of cardiolipin, C3 compounds, glycerate"
MO2	molybdenum_ion						PGL-1	MAPC biosynthesis
MO2xt	external_molybdenum_ion						PGP	"Phospholipid synthesis, synthesis of phophatidlyglycerol"
MOAD-COOH	MOAD-COOH						PHDIM	"Phenolic Glycolipid synthesis, Synthesis of Phthiocerol and Phenolphthiocerol, phenolphthiocerol dimycocerosate (PDIM) synthesis"
MOAD-COSH	MOAD-COSH						PHDIM-CYTO	"Synthesis of Phthiocerol and Phenolphthiocerol, phenolphthiocerol dimycocerosate (PDIM) synthesis"
MOLYBDENUM	molybdenum						PHDIMRHAM1	Phenolic Glycolipid synthesis
MOLYBDOPTERIN	molybdopterin						PHDIMRHAM2	Phenolic Glycolipid synthesis
MOLYBDOPTERIN-GDP	molybdopterin_guanine_dinucleotide						PHE	"Cofactor biosynthesis, Thiamine biosynthesis, Acylglycerol synthesis, Diacylglycerol synthesis, Phospholipid synthesis, synthesis of phophatidlyglycerol, synthesis of arabinogalactan (incomplete), Peptidoglycan Synthesis, NAG and NAM biosynthesis, Macromolecule biosynthesis, lipid biosynthesis, "
MOP	4-methyl-2-oxopentanoate						PHEN	"Glycolysis, Pyruvate metabolism, Anapleurotic reactions, Amino acid biosynthesis, The aromatic family, The shikimate pathway, Peptidoglycan Synthesis, NAG and NAM biosynthesis"
MPD	mannosyl-√ü-1-phosphodolichol						PHENOLPHTHIODIOLONE-A	"lipid biosynthesis, Synthesis of mycolic acids, SYNTHESIS OF METHOXY MYCOLATE"
MPET	4-methyl-5-(Œ≤-hydroxyethyl)thiazole_phosphate						PHOSPHATIDYLCHOLINE	"Inositol phosphate metabolism, Glycerophospholipid metabolism"
MTHF	5-methyl-THF						PHP	"Amino acid biosynthesis, The serine family, Serine"
MTHPTGLU	MTHPTGLU						PHPAA-COA	"Synthesis of Phthiocerol and Phenolphthiocerol, phenolpthiocerol (PPTC) synthesis"
MTR1P	5-methylthioribose-1-phosphate						PHPYR	"Cofactor biosynthesis, Nicotinamide nucleotides (NAD+, NADP) biosynthesis"
MYCOCEROSOYL-MAS	MYCOCEROSOYL-MAS						PHSER	"Amino acid degradation, The aromatic family, Cofactor biosynthesis, Thiamine biosynthesis, Macromolecule biosynthesis"
MYCOLIPANOIC-ACP	mycolipanoic-ACP						PHTHIODIOLONE-A	"lipid biosynthesis, pathway 1, acylCoA synthases, beta oxidation of odd-numbered acyl chain fatty acids"
MYCOLIPDIENOYL-ACP	MYCOLIPDIENOYL-ACP						PI	"Cofactor biosynthesis, molybdopterin biosynthesis"
MYCOLIPENOYL-ACP	MYCOLIPENOYL-ACP						PIMELOYL-COA	"Cofactor biosynthesis, biotin biosynthesis"
MYCOSIDE_B	mycoside_B						PIMS	"Amino acid degradation, Glutamate family, 4-hydroxyproline degradation, Glyoxylate shunt"
MYCOTHIOL	mycothiol						PI-TBA	Phosphatidylinositol mannoside (PIM) synthesis
MYCOTHIONE	mycothione						P-L-GLX	"Cofactor biosynthesis, Nicotinamide nucleotides (NAD+, NADP) biosynthesis"
NAAD	deamido-NAD						PNTO	"Cofactor biosynthesis, Coenzyme-A biosynthesis"
NAC	nicotinate						POLYACYLTREHALOSE	"synthesis of mycolipanoic, mycolipenic (phthienoic), mycolipodienoic acid and polyacyl trehalose"
NACD	nicotinate_ribonucleoside						PORPHOBILILOGIN	"C6 Compounds, mannose"
NACN	nicotinate_nucleotide						ppGpp	"Amino acid biosynthesis, The histidine family, Histidine"
NAD	nicotinamide_adenine_dinucleotide						PPI	"Amino acid degradation, The serine family, Glycine"
NADH	nicotinamide_adenine_dinucleotide_-_reduced						PPM	Phosphatidylinositol mannoside (PIM) synthesis
NADP	nicotinamide_adenine_dinucleotide_phosphate						PPPP	Polyprenoids biosynthesis
NADPH	Nicotinamide_adenine_dinucleotide_phosphate_-_reduced						PPTC	"Synthesis of Phthiocerol and Phenolphthiocerol, phenolpthiocerol (PPTC) synthesis"
NAGA1P	N-acetyl-glucosamine-1-phosphate						PPTT	"synthesis of mycolipanoic, mycolipenic (phthienoic), mycolipodienoic acid and polyacyl trehalose"
NAGDPP	N-acetyl-glucosamine-DPP						PRAM	"Peptidoglycan Synthesis, NAG and NAM biosynthesis"
NAG-INS	1-D-myo-inosityl-2-acetamido-2-deoxy-Œ±-D-glucopyranoside						PRBAMP	"Cofactor biosynthesis, Riboflavin (vitamin B2), FMN and FAD biosynthesis, Cofactor biosynthesis, F420 biosynthesis"
NAGLU	N-acetyl-L-glutamate						PRBATP	Polyprenoids biosynthesis
NAGLUP	N-acetylglutamyl-phosphate						PRFICA	"Amino acid biosynthesis, The histidine family, Histidine"
NAGLUS	N-acetyl-L-glutamate_5-semialdehyde						PRFP	"Nucleotide biosynthesis, Purines"
NAM	nicotinamide						PRLP	"Nucleotide biosynthesis, Purines"
NAMD	nicotinamide_riboside						PRO	synthesis of arabinogalactan (incomplete)
NAMN	nicotinamide_mononucleotide						PROPANOATE	"Cofactor biosynthesis, Nicotinamide nucleotides (NAD+, NADP) biosynthesis, Phospholipid synthesis, synthesis of phophatidlyglycerol, C3 compounds, Glycerol metabolism, C6 Compounds, Fructose, Glycolysis"
NAORN	N-acetyl-L-ornithine						PROPIONYLACP	"lipid biosynthesis, Synthesis of mycolic acids, SYNTHESIS OF METHOXY AND KETO MYCOLATE"
NG-INS	glucosaminyl-inositol						PROPIONYLCOA	"Synthesis of Phthiocerol and Phenolphthiocerol, phenolpthiocerol (PPTC) synthesis"
NH3	ammonia						PROPIONYLP	Phosphatidylinositol mannoside (PIM) synthesis
NH3xt	external_ammonia						PROTEIN	"Macromolecule biosynthesis, BIOMASS2 BIOSYNTHESIS"
NO2	nitrite						PROTOHEME-FE2	"Cofactor biosynthesis, heme biosynthesis"
NO2xt	external_nitrite						PROTOPORPHYRIN-IX	"Cofactor biosynthesis, heme biosynthesis"
NO3	nitrate_						PROTOPORPHYRINOGEN	"Cofactor biosynthesis, heme biosynthesis"
NONADECANOATE	nonadecanoate						PRPP	"Inositols, MYO-INOSITOL SYNTHESIS, Phosphorylation of glucose, Interconversion between alpha and beta forms of glucose-6-phosphate, Interconversion between glucose-6-phosphate and fructose-6-phosphate"
NONADECANOYL-ACP	nonadecanoyl-ACP						PS	"Phospholipid synthesis, Synthesis of Phosphatidylethanolamine, Phospholipid synthesis, Synthesis of Phosphatidylethanolamine"
NONADECANOYL-COA	nonadecanoyl-COA						PTC	"Phosphatidylinositol mannoside (PIM) synthesis, lipid biosynthesis, synthesis of hydroxypthioceranic acid (HPA)"
NONANOYL-COA	nonanoyl-COA						PTRSC	Nucleotide biosynthesis
NPP	nerylpyrophosphate						PTT	"Synthesis of Phthiocerol and Phenolphthiocerol, phthiocerol dimycocerosate (DIM) synthesis, Synthesis of Phthiocerol and Phenolphthiocerol, phenolphthiocerol dimycocerosate (PDIM) synthesis, lipid biosynthesis, synthesis of branched fatty acids, synthesis of mycocerosic acid"
NPRAN	N-(5'-phosphoribosyl)-anthranilate						PYR	"Cofactor biosynthesis, Folate biosynthesis, Cofactor biosynthesis, Menaquinone biosynthesis, mycobactin synthesis, Synthesis of Phthiocerol and Phenolphthiocerol, p-hydroxybenzoic acid (HBA) synthesis, Polyprenoids biosynthesis, Glycolysis, Pyruvate metabolism, Propanoate metabolism - methycitrate cycle, Anapleurotic reactions, Glyoxylate shunt, Amino acid degradation, Amino acid biosynthesis"
O2	oxygen						QA	"Amino acid biosynthesis, Glutamate family, Arginine"
O2xt	external_oxygen						R1P	"Amino acid biosynthesis, The serine family, Serine"
OA	oxaloacetate						R5P	"Disaccharides, Trehalose"
OAHSER	O-acetyl-L-homoserine						RHAMNAGDPP	synthesis of arabinogalactan (incomplete)
OBUT	2-oxobutanoate						RIB	"Pyruvate metabolism, Pentose phosphate pathway"
OCTACOSANOYL-ACP	octacosanoyl-ACP						RIBFLAV	"Nucleotide biosynthesis, de novo biosynthesis of pyrimidine ribonucleotides "
OCTACOSANOYL-COA	octacosanoyl-COA						RL5P	"Nucleotide biosynthesis, Purines"
OCTADECANOATE	octadecanoate						RMMALONYLACP	"Synthesis of Phthiocerol and Phenolphthiocerol, PHTHIODIOLONE-A synthesis. Lipid biosyntheis, acylCoA synthase, beta oxidation of fatty acid"
OCTADECANOYL-ACP	octadecanoyl-ACP						RMMALONYLCOA	beta oxidation of odd-numbered acyl chain fatty acids
OCTADECANOYL-COA	octadecanoyl-CoA						RNA	"Amino acid degradation, Glutamate family, Proline, Amino acid biosynthesis"
OCTANOYL-COA	octanoyl-CoA						RTHIO	"Nucleotide biosynthesis, Purines"
OICAP	OICAP						S7P	"Amino acid biosynthesis, The aromatic family, Tyrosine and phenylalanine"
OMP	orotidine-5'-phosphate						SAH	"lipid biosynthesis, Synthesis of mycolic acids, Synthesis of Phthiocerol and Phenolphthiocerol, phthiocerol (PTC) synthesis, Phenolic Glycolipid synthesis, pHBAD1 and pHBAD2 synthesis, Amino acid biosynthesis, Cofactor biosynthesis"
OMVAL	2-keto-3-methyl-valerate						SAICAR	"Nucleotide biosynthesis, Purines"
OPP	octaprenyl_diphosphate						SAL	mycobactin synthesis
ORN	ornithine						SAM	"C6 Compounds, mannose"
OROA	orotate						SAM-2-OXOBUTANOATE	"Cofactor biosynthesis, biotin biosynthesis"
OSB	O-succinylbenzoate						SAP	"Amino acid degradation, Branched chain amino acids, Leucine"
OSBCOA	O-succinylbenzoyl-CoA						SER	"Cofactor biosynthesis, molybdopterin biosynthesis, mycobactin synthesis, Phospholipid synthesis, Synthesis of Phosphatidylethanolamine, Amino acid degradation, Amino acid biosynthesis"
OSLHSER	O-succinyl-L-homoserine						SHCHC	"C6 Compounds, Fructose, Disaccharides, Sucrose, C6 Compounds, mannose"
OTHIO	thioredoxin_disulfide						SLF	"Glyoxylate shunt, Energy metabolism, Nucleotide biosynthesis, de novo biosynthesis of pyrimidine ribonucleotides , Cofactor biosynthesis, Nicotinamide nucleotides (NAD+, NADP) biosynthesis, Cofactor biosynthesis, heme biosynthesis"
OXOMETHYLPENTANOATE	2-oxo-3-methylpentanoate						SMALLMOLECULES	"Macromolecule biosynthesis, BIOMASS2 BIOSYNTHESIS"
P5C	pyrroline_5-carboxylate						SME	"Cofactor biosynthesis, Nicotinamide nucleotides (NAD+, NADP) biosynthesis"
PA	L-phosphatidate						SME3P	"Cofactor biosynthesis, Thiamine biosynthesis"
PABA	para-aminobenzoic_acid						SMMALONYLCOA	"lipid biosynthesis, pathway 1"
PANT	L-pantoate						SUC	"Amino acid degradation, Amino acid biosynthesis, "
PAP	adenosine_3',5'-bisphosphate						SUCC	"Cofactor biosynthesis, Nicotinamide nucleotides (NAD+, NADP) biosynthesis, Citrate cycle (TCA cycle), Propanoate metabolism - methycitrate cycle, Glyoxylate shunt, Energy metabolism, Amino acid degradation, Amino acid biosynthesis"
PAPS	3'-phosphoadenylyl-sulfate						SUCCOA	"Citrate cycle (TCA cycle), Sulfate metabolism, Nitrogen metabolism , Energy metabolism, Macromolecule biosynthesis, Cofactor biosynthesis, ferredoxin biosynthesis"
PA-TBA	PA-tuberculostearic_acid						SUCCSAL	"Citrate cycle (TCA cycle), Amino acid degradation, Glutamate family, Glutamate"
PE	L-1-phosphatidyl-ethanolamine						T3	"C3 compounds, Glycerol metabolism, C3 compounds, glyceraldehyde, C6 Compounds, Fructose"
PENTADECANOATE	pentadecanoate						TAG	triglyceride synthesis
PENTADECANOYL-ACP	pentadecanoyl-ACP						TETRACOSANOATE	"acylCoA synthases, Acylglycerol catabolism, Triacylglyceride, di and mono"
PENTADECANOYL-COA	pentadecanoyl-CoA						TETRACOSANOYL-ACP	"lipid biosynthesis, pathway 1"
PENTA-METHYL-TRICONTANOYL	PENTA-METHYL-TRICONTANOYL						TETRACOSANOYL-COA	triglyceride synthesis
PENTA-METHYL-TRICONTANOYL-COA	PENTA-METHYL-TRICONTANOYL-COA						TETRADECANOATE	acylCoA synthases
PENTANOYL-COA	pentanoyl-CoA						TETRADECANOYL-ACP	"lipid biosynthesis, pathway 1"
PEP	phosphoenolpyruvate						TETRADECANOYL-COA	"acylCoA synthases, beta oxidation of fatty acid, beta oxidation of unsaturated fatty acids, "
PEPTIDOGLYCAN	peptidoglycan						THDP	"Amino acid biosynthesis, The aromatic family, The shikimate pathway"
PG	L-1-phosphatidyl-glycero						THF	"Cofactor biosynthesis, Folate biosynthesis"
PGL-TB	phenolglycolipid_antigen_(PLG-Tb_1)						THFG	Phosphatidylinositol mannoside (PIM) synthesis
PGP	L-1-phosphatidylglycerol-phosphate						THI	all
PHDIM	phthiocerol						THIP	"Amino acid degradation, Branched chain amino acids, Leucine"
PHDIM-CYTO	cytoplasmic_phthiocerol_dimycocerosate						THR	"Amino acid degradation, Amino acid biosynthesis, Macromolecule biosynthesis"
PHDIMRHAM1	PHDIMRHAM1						TRANS-DELTA-2-DODECANOYL-COA	beta oxidation of unsaturated fatty acids
PHDIMRHAM2	PHDIMRHAM2						TRANS-KETO-MEROACYL-ACP	"lipid biosynthesis, Synthesis of mycolic acids, SYNTHESIS OF KETO MYCOLATE"
PHE	phenylalanine						TRE	"sulfolipid-1 (SL-1) synthesis, trehalose sulfate (TRE-S) synthesis , MAPC biosynthesis, Disaccharides, Trehalose"
PHEN	prephenate						TRE6P	"lipid biosynthesis, Synthesis of mycolic acids, MYCOLIC ACID CONDENSATION, synthesis of mycolipanoic, mycolipenic (phthienoic), mycolipodienoic acid and polyacyl trehalose, Trehalose synthesis, Disaccharides, Trehalose"
PHENOLPHTHIODIOLONE-A	phenolphthiodiolone						TREHALOSEDIMYCOLATE	lipid biosynthesis
PHOSPHATIDYLCHOLINE	phosphatidylcholine						TREHALOSEMONOMYCOLATE	"synthesis of mannosyl beta-1-phosphodolichol (MPD), lipid biosynthesis, Synthesis of mycolic acids, common reaction, lipid biosynthesis, synthesis of branched fatty acids, synthesis of mycocerosic acid, lipid biosynthesis, synthesis of hydroxypthioceranic acid (HPA), Synthesis of Phthiocerol and Phenolphthiocerol, PHTHIODIOLONE-A synthesis, Synthesis of Phthiocerol and Phenolphthiocerol, phenolp…
PHOSPHO-PENTA-METHYL-TRICONTA	PHOSPHO-PENTA-METHYL-TRICONTANOYL-COA						TREHALOSEMONOMYCOLATE-P	"lipid biosynthesis, Synthesis of mycolic acids"
PHP	3-phospho-hydroxypyruvate						TRIDECANOYL-COA	"synthesis of mycolipanoic, mycolipenic (phthienoic), mycolipodienoic acid and polyacyl trehalose"
PHPAA-COA	PHPAA-COA						TRNA-GLU	"Cofactor biosynthesis, heme biosynthesis"
PHPYR	phenylpyruvate						TRP	"Amino acid biosynthesis, The aromatic family, Tryptophan biosynthesis"
PHSER	O-phospho-L-homoserine						TS-COSH-TYR	Sulfate metabolism
PHTHIODIOLONE-A	phthiodiolone_A						TS-PROTEIN	"Cofactor biosynthesis, Thiamine biosynthesis"
PI	phosphate						TUBERCULOSTEROYL-ACP	beta oxidation of odd-numbered acyl chain fatty acids
PIMELOYL-COA	pimeloyl-CoA						TYR	"Inositols, MYO-INOSITOL SYNTHESIS, Phosphatidylinositol mannoside (PIM) synthesis"
PIMS	phosphatidyl_myo-inositol_mannosides						UDP	"Phosphatidylinositol mannoside (PIM) synthesis, BIOMASS synthesis"
PI-TBA	PI-tuberculostearic_acid						UDP[NAM]GGMDAPIM	"Peptidoglycan Synthesis, NAG and NAM biosynthesis"
PIxt	external_phosphate						UDP[NAM]GGMDAPIMAA	"Peptidoglycan Synthesis, NAG and NAM biosynthesis"
P-L-GLX	poly-L-glutamate/glutamine						UDP[NAM]GLY	"Peptidoglycan Synthesis, NAG and NAM biosynthesis"
PNTO	pantothenate						UDP[NAM]GLYGLU	"Peptidoglycan Synthesis, NAG and NAM biosynthesis"
POLYACYLTREHALOSE	polyacyltrehalose						UDPG	"Cofactor biosynthesis, biotin biosynthesis"
PORPHOBILILOGIN	porphobilinogen						UDPGAL	"Propanoate metabolism, Amino acid degradation, The aspartate family, methionine"
ppGpp	ppGpp						UDPGALF	"mycobactin synthesis, Cofactor biosynthesis, Menaquinone biosynthesis"
PPI	pyrophosphate						UDPNAG	"Peptidoglycan Synthesis, NAG and NAM biosynthesis, Macromolecule biosynthesis, poly-L-glutamate/glutamine synthesis (cell wall), Amino acid biosynthesis, Nucleotide biosynthesis, Cofactor biosynthesis, Nicotinamide nucleotides (NAD+, NADP) biosynthesis, Cofactor biosynthesis, Folate biosynthesis, Cofactor biosynthesis, cobalamin biosynthesis"
PPM	polyprenolmannose						UDPNAGPEE	"Nucleotide biosynthesis, Purines"
PPPI	Inorganic_triphosphate						UDPNAM	Phosphatidylinositol mannoside (PIM) synthesis
PPPP	PPPP						UMP	"synthesis of arabinogalactan (incomplete), Macromolecule biosynthesis"
PPTC	phenolphthiocerol						UNDECANOYL-COA	beta oxidation of unsaturated fatty acids
PPTT	PPTT						URA	"C6 Compounds, Galactose"
PRAM	5-phosphoribosylamine						UREA	"Nucleotide biosynthesis, Purines"
PRBAMP	phosphoribosylformiminoAICAR-phosphate						UROPORPHYRINOGEN-III	"Cofactor biosynthesis, Thiamine biosynthesis"
PRBATP	5-phosphoribosyl_1-pyrophosphate						UTP	"Nucleotide biosynthesis, de novo biosynthesis of pyrimidine ribonucleotides "
PRECORIN-2	precorrin-2						VAL	"Amino acid biosynthesis, Branched chain amino acids, Valine"
PRECORIN-3A	precorrin-3A						X5P	"Amino acid degradation, Branched chain amino acids, Isoleucine"
PRECORIN-3B	precorrin-3B						XAN	"Amino acid degradation, Glutamate family, Arginine"
PRECORIN-4B	precorrin-4B						XMP	"One carbon pool by folate, energy metabolism, Amino acid degradation, Glutamate family, Proline, Nucleotide biosynthesis, de novo biosynthesis of pyrimidine deoxyribonucleotides, beta oxidation of fatty acids, beta oxidation of unsaurated fatty acids, beta oxidation of odd-numbered acyl chain fatty acids"
PRECORIN-5	precorrin-5						XTSINE	"Cofactor biosynthesis, Folate biosynthesis, Glyoxylate shunt, "
PRECORIN-6X	precorrin-6x
PRECORIN-6Y	precorrin-6y
PRECORIN-8X	precorrin-8x
PRECURSOR-Z	precursor-Z
PRFICA	phosphoribosyl-formamido-carboxamide
PRFP	phosphoribosylformiminoAICAR-phosphate
PRLP	phosphoribulosylformimino-AICAR-P
PRO	proline
PROPANOATE	propanoate
PROPIONYLACP	propionyl-ACP
PROPIONYLCOA	propionyl-CoA
PROPIONYLP	propionyl-P
PROTEIN	average_mycobacterial_protein
PROTOHEME-FE2	protoheme
PROTOPORPHYRIN-IX	protoporphyrin_IX
PROTOPORPHYRINOGEN	protoporphyrinogen_IX
PRPP	5-phosphoribosyl_1-pyrophosphate
PS	phosphatidylserine
PTC	phthiocerol
PTHIOCERANOYL-COA	phthioceranoyl-COA
PTRSC	putrescine
PTT	PTT
PURI5P	pseudouridine_5'-phosphate
PYR	pyruvate
QA	quinolinate
R1P	ribose-1-phosphate
R5P	D-ribose-5-phosphate
RHAMNAGDPP	Rha-GlcNAc-DPP
RHYDROXYBUTANOYL	(R)-3-Hydroxybutanoyl
RIB	Ribose
RIBFLAV	riboflavin
RL5P	D-ribulose-5-phosphate
RMMALONYLACP	(R)-methylmalonyl-ACP
RMMALONYLCOA	(R)-methylmalonyl-CoA
RNA	ribonucleic_acid
RTHIO	reduced_thioredoxin
S7P	D-sedoheptulose-7-phosphate
SAH	S-adenosyl-L-homocysteine
SAICAR	5'-phosphoribosyl-4-(N-succinocarboxamide)-5-aminoimidazole
SAL	salicylate
SAM	S-adenosyl-L-methionine
SAM-2-OXOBUTANOATE	S-adenosyl-4-methylthio-2-oxobutanoate
SAOPIM	N-succinyl-2-amino-6-ketopimelate
SAP	H-protein-S-(aminomethyldihydrolipoyl)lysine
SDAPIM	N-succinyl-L,L-2,6-diaminopimelate
SER	serine
SHCHC	2-succinyl-6-hydroxy-2,4-cyclohexadiene-1-carboxylate
SHYDROXYBUTANOYL	SHYDROXYBUTANOYL
SL-1	sulfolipid-1
SL1278-CYTO	cyptoplasmic_SL1278_(SL-1_precursor)
SL1278-WALL	wallbound_SL1278_(SL-1_precursor)
SLF	sulfate
SLFxt	external_sulfate
SMALLMOLECULES	small_molecules
SME	shikimate
SME3P	shikimate-3-phosphate
SMMALONYLCOA	(S)-methyl-malonyl-CoA
SPRMD	spermidine
SUC	sucrose
SUCC	succinate
SUCCOA	succinyl-CoA
SUCCSAL	succinate_semialdehyde_(succinic_semialdehyde)
SUGARS	sugars
T3	D-glyceraldehyde-3-phosphate
TAG	triacylglycerol
TETRACOSANOATE	tetracosanoate
TETRACOSANOYL-ACP	tetracosanoyl-ACP
TETRACOSANOYL-COA	tetracosanoyl-CoA
TETRADECANOATE	tetradecanoate_
TETRADECANOYL-ACP	tetradecanoyl-ACP
TETRADECANOYL-COA	tetradecanoyl-CoA
TETRAHYDRODIPICOLINATE	tetrahydrodipicolinate
THF	tetrahydrofolate
THFG	THF-L-glutamate
THI	thiamine
THIP	thiamine-phosphate
THPTGLU	tetrahydropteroyltri-L-glutamate
THR	threonine
THY	THY
TRANS-DELTA-2-DODECANOYL-COA	TRANS-DELTA-2-DODECANOYL-COA
TRANS-DELTA-2-ENOYL-C22-ACYL-AC	TRANS-DELTA-2-ENOYL-C22-ACYL-ACP
TRANS-DELTA-2-HYDROXY-DODECAN	TRANS-DELTA-2-HYDROXY-DODECANOYL-COA
TRANS-KETO-MEROACYL-ACP	TRANS-KETO-MEROACYL-ACP
TRANS-METHOXY-MEROACYL-ACP	TRANS-METHOXY-MEROACYL-ACP
TRE	trehalose
TRE6P	trehalose_6-phosphate
TREHALOSEDIMYCOLATE	trehalosedimycolate_(TDM)
TREHALOSEMONOMYCOLATE	trehalosemonomycolate_(TMM)
TREHALOSEMONOMYCOLATEbrCYbr	cytoplasmic_trehalosemonomycolate_(TMM)
TREHALOSEMONOMYCOLATE-P	cytoplasmic_trehalosemonomycolate-P
TRE-S	sulfated_trehalose
TRIDECANOYL-COA	tridecanoyl-CoA
TRNA-GLU	tRNAGlu
TRP	tryptophan
TS-COSH-TYR	L-tyrosine/ThiS-COSH_complex
TS-PROTEIN	ThiS_protein/C1of_Tyrosine,_4hydroxybenzyl_alcohol_complex
TUBERCULOSTEROYL-ACP	Tuberculostearic
TYR	tyrosine
UDP	uridine-diphosphate
UDPbrNAM:NGMbrAGMDAPIM	UDP[NAM:NGM]AGMDAPIM
UDPbrNAM:NGMbrAGMDAPIMAA	UDP[NAM:NGM]AGMDAPIMAA
UDPbrNAM:NGMbrALA	UDP[NAM:NGM]ALA
UDPbrNAM:NGMbrALAGLU	UDP[NAM:NGM]ALAGLU
UDPDGLUC	UDPDGLUC
UDPG	UDP-D-glucose
UDPGAL	UDP-galactose
UDPGALF	UDP-D-galacto-1,4-furanose
UDPNACVG	UDP-N-acetyl-3-O-(1-carboxyvinyl)-D-glucosamine)
UDPNAG	UDP-N-acetyl-D-glucosamine
UDPNAGPEE	UDP-GlcNAc-pyruvate_enol_ether
UDPNAM	UDP-N-acetylmuramate
UDPNGM	UDPNGM
UMP	uridine-monophosphate
UNDECANOYL-COA	undecanoyl-CoA
URA	uracil
UREA	urea
UROPORPHYRINOGEN-III	uroporphyrinogen-III
UTP	uridine-triphosphate
VAL	valine
X5P	D-xylulose-5-phosphate
XAN	xanthine
XMP	xanthosine-5-phosphate
XTSINE	xanthosine

## Sheet: Problem file
Problem file used for FBA
!max: R_BIOMASSe			#
R800	0	1	#NH3_xt = NH3
R801	0	1	#H + NO3_xt = NO3
R803	0	0	#NO2_xt = NO2
R804	-1	1	#O2_xt = O2
R805	-1	1	#CO2_xt = CO2
R806	-1	1	#FOR_xt = FOR
R807	0	0	#GLYCOLATE_xt = GLYCOLATE
R808	0	0	#AC_xt = AC
R809	0	0	#ACAL_xt = ACAL
R810	0	0	#AN_xt = AN
R811	0	0	#CITR_xt = CITR
R1	0	100	#ATP + GL = ADP + GL3P + H glycerol reaction
R812	0	100	#GL_xt = GL GLYCEROL
R813	0	0	#GLYN_xt = GLYN
R814	0	0	#GN_xt = GN
R815	0	0	#HYXN_xt = HYXN
R816	0	0	#NAC_xt = NAC
R817	0	0	#T3_xt = T3
R818	0	0	#UREA_xt = UREA
R819	0	0	#XAN_xt = XAN
R820	0	0	#ALA_xt + ATP = ADP + ALA
R821	0	0	#ARG_xt + ATP = ADP + ARG + PI
R822	0	0	#ASN_xt + ATP = ADP + ASN + PI
R823	0	0	#ASP_xt + ATP = ADP + ASP + PI
R824	0	0	#ATP + SUC_xt = ADP + PI + SUC
R825	0	0	#ATP + CELB_xt = ADP + CELB + PI
R826	0	0	#ATP + CYS_xt = ADP + CYS + PI
R827	0	0	#ATP + DAPIM_xt = ADP + DAPIM + PI
R828	0	0	#ATP + DGLU_xt = ADP + DGLU + PI
R829	0	0	#ATP + GLN_xt = ADP + GLN + PI
R830	0	1	#ATP + GLU_xt = ADP + GLU + PI
R831	0	0	#ATP + HIS_xt = ADP + HIS + PI
R832	0	0	#ATP + ILE_xt = ADP + ILE + PI
R833	0	0	#ATP + LEU_xt = ADP + LEU + PI
R834	0	0	#ATP + LYS_xt = ADP + LYS + PI
R835	0	0	#ATP + MET_xt = ADP + MET + PI
R836	0	0	#ATP + MLT_xt = ADP + MLT + PI
R837	0	0	#ATP + ORN_xt = ADP + ORN + PI
R838	0	1	#ATP + PI_xt = ADP + 2.0 PI phosphate
R839	0	0	#ATP + PRO_xt = ADP + PI + PRO
R840	0	0	#ATP + RIB_xt = ADP + PI + RIB
R841	0	1	#ATP + SLF_xt = ADP + PI + SLF sulfate
R842	0	0	#ATP + THR_xt = ADP + PI + THR
R843	0	0	#ATP + VAL_xt = ADP + PI + VAL
R844	0	0	#AC_xt + H = AC
R845	0	0	#AD_xt + H = AD
R846	0	0	#ADN_xt + H = ADN
R847	0	0	#AKG_xt + H = AKG
R848	0	0	#ASP_xt + H = ASP
R849	0	0	#ASP_xt + 2.0 H = ASP
R850	0	0	#ASP_xt + 3.0 H = ASP
R851	0	0	#CIT_xt + 3.0 H = CIT
R852	0	0	#DA_xt + H = DA
R853	0	0	#DALA_xt + H = DALA
R854	0	0	#DC_xt + H = DC
R855	0	0	#DIN_xt + H = DIN
R856	0	0	#DT_xt + H = DT
R857	0	0	#DU_xt + H = DU
R858	0	0	#ETH_xt + H = ETH
R859	0	0	#FUM_xt + 2.0 H = FUM
R860	0	0	#FUM_xt + 3.0 H = FUM
R861	0	0	#GABA_xt + H = GABA
R862	0	0	#GLAC_xt + H = GLAC
R863	0	0	#GLC_xt + H = GLC
R864	0	1	#GLU_xt + H = GLU glutamate
R865	0	0	#GLUC_xt + H = GLUC
R866	0	0	#GLY_xt + H = GLY
R867	0	0	#GSN_xt + H = GSN
R868	0	0	#H + HIS_xt = HIS
R869	0	0	#HIS = H + HIS_xt
R870	0	0	#H + ILE_xt = ILE
R882	0	1	#H + PI_xt = PI
R925	0	1	#BIOTIN_xt = BIOTIN
R926	0	1	#CO_II_xt = CO_II COBALT
R927	0	0	#MO2_xt = MO2 MOLYBDENUM
R871	0	0	#ILE = H + ILE_xt
R929	-1	1	#ELECTROPHILE_X_xt = ELECTROPHILE_X
R923	0	1	#ATP + FE3_xt + 0.001 MBTSEC + 0.001 MBTWALL = ADP + FE3 + PI
R924	0	1	#CIT_xt + FE3_xt = CIT + FE3
R928	-1	0	#BSA = 0.05 ALA_xt + 0.05 ARG_xt + 0.05 ASN_xt + 0.05 ASP_xt + 0.05 CYS_xt + 0.05 GLN_xt + 0.05 GLU_xt + 0.05 GLY_xt + 0.05 HIS_xt + 0.05 ILE_xt + 0.05 LEU_xt + 0.05 LYS_xt + 0.05 MET_xt + 0.05 PHE_xt + 0.05 PRO_xt + 0.05 SER_xt + 0.05 THR_xt + 0.05 TRP_xt + 0.05 TYR_xt + 0.05 VAL_xt
R930	-1	0	#H2X_xt = H2X
R918	0	0.0462963	#9_OCTADECENOATE_xt = 9_OCTADECENOATE tween 80
R931	-1	0	#N_ACETYL_S_CONJUGATE_xt = N_ACETYL_S_CONJUGATE
R942	-1	0	#PNTO_xt = PNTO
R943	-1	0	#CBHCAP_xt = CBHCAP
