# Supplementary material for: Differential producibility analysis reveals drug-associated carbon and nitrogen metabolite expressions in Mycobacterium tuberculosis
Source: J Biol Chem. 2025 Feb 8;301(3):108288. doi: 10.1016/j.jbc.2025.108288 (PMC11986224; doi:10.1016/j.jbc.2025.108288)
Supplement: Supplementary FILE 2 [file mmc5.xlsx]

## Sheet: Upregulated metabolites
	Upregulated metabolites in BDQ						Upregulated metabolites in INH				Upregulated metabolites in RIF					Upregulated metabolites in CLA
		metabolite	gene.index	P.value			metabolite	gene.index	P.value			metabolites	gene.index	P.value			metabolite	gene.index	P.value
	[1,]	OA	1	2.216e-09		[1,]	OA	1	2.216e-09		[1,]	OA	1	2.216e-09		[1,]	OA	1	2.216e-09
	[2,]	DU	2	8.53e-08		[2,]	DU	2	8.53e-08		[2,]	NONADECANOATE_xt	194	0.0459		[2,]	UNDECANOYL_COA	530	0.06845
	[3,]	PHTHIODIOLONE_A	4	5.476e-07		[3,]	PHTHIODIOLONE_A	4	5.476e-07		[3,]	ADOCBL	188	0.06316		[3,]	F420_0	176	0.06871
	[4,]	DR5P	5	1.867e-06		[4,]	DR5P	5	1.867e-06		[4,]	ASP	161	0.07622		[4,]	GSN	104	0.08648
	[5,]	TAGcat	8	4.655e-06		[5,]	TAGcat	8	4.655e-06		[5,]	AKP	234	0.0826
	[6,]	MACRCOA	11	9.63e-06		[6,]	MACRCOA	11	9.63e-06		[6,]	PROPIONYLACP	331	0.09434
	[7,]	GDPDHDOGAL	23	1.76e-05		[7,]	GDPDHDOGAL	23	1.76e-05		[7,]	PHOSPHATIDYLCHOLINE_xt	3	0.09706
	[8,]	DALA	27	2.945e-05		[8,]	DALA	27	2.945e-05
	[9,]	FTHF	34	4.615e-05		[9,]	FTHF	34	4.615e-05
	[10,]	HEMT	43	6.749e-05		[10,]	HEMT	43	6.749e-05
	[11,]	AC2PIM2	48	9.434e-05		[11,]	AC2PIM2	48	9.434e-05
	[12,]	CIS_DELTA_5_TETRADECANOYL_COA	49	0.0001274		[12,]	CIS_DELTA_5_TETRADECANOYL_COA	49	0.0001274
	[13,]	ASER	55	0.0001674		[13,]	ASER	55	0.0001674
	[14,]	IPP	69	0.0002147		[14,]	IPP	69	0.0002147
	[15,]	ACAL	79	0.00027		[15,]	ACAL	79	0.00027
	[16,]	G6P	86	0.0003337		[16,]	G6P	86	0.0003337
	[17,]	AC2PIM1	91	0.0004064		[17,]	AC2PIM1	91	0.0004064
	[18,]	PYR_xt	94	0.0004886		[18,]	PYR_xt	94	0.0004886
	[19,]	TAG_xt	96	0.0005807		[19,]	TAG_xt	96	0.0005807
	[20,]	QA	98	0.0006831		[20,]	QA	98	0.0006831
	[21,]	CITR	106	0.0007964		[21,]	CITR	106	0.0007964
	[22,]	DHAP	116	0.0009208		[22,]	DHAP	116	0.0009208
	[23,]	PPM	122	0.001057		[23,]	PPM	122	0.001057
	[24,]	ACAL_xt	123	0.001205		[24,]	ACAL_xt	123	0.001205
	[25,]	TREHALOSEDIMYCOLATE	125	0.001365		[25,]	TREHALOSEDIMYCOLATE	125	0.001365
	[26,]	MTR1P	133	0.001538		[26,]	MTR1P	133	0.001538
	[27,]	DPPR	135	0.001724		[27,]	DPPR	135	0.001724
	[28,]	7_8_DIAMINONONANOATE	154	0.001924		[28,]	7_8_DIAMINONONANOATE	154	0.001924
	[29,]	DPPPR	155	0.002137		[29,]	DPPPR	155	0.002137
	[30,]	CDP	166	0.002364		[30,]	CDP	166	0.002364
	[31,]	IPPMAL	167	0.002605		[31,]	IPPMAL	167	0.002605
	[32,]	PTHIOCERANOYL_COA	170	0.00286		[32,]	PTHIOCERANOYL_COA	170	0.00286
	[33,]	SL1278_CYTO	182	0.00313		[33,]	SL1278_CYTO	182	0.00313
	[34,]	AC	195	0.003415		[34,]	AC	195	0.003415
	[35,]	FMN	196	0.003715		[35,]	FMN	196	0.003715
	[36,]	LAM	199	0.00403		[36,]	LAM	199	0.00403
	[37,]	ADENOSYLCOBINAMIDE_GDP	202	0.004361		[37,]	ADENOSYLCOBINAMIDE_GDP	202	0.004361
	[38,]	THR_xt	205	0.004707		[38,]	THR_xt	205	0.004707
	[39,]	PI_TBA	209	0.005069		[39,]	PI_TBA	209	0.005069
	[40,]	ACYL_MAS	217	0.005447		[40,]	ACYL_MAS	217	0.005447
	[41,]	GL3P	228	0.005841		[41,]	GL3P	228	0.005841
	[42,]	ASN_xt	241	0.00625		[42,]	ASN_xt	241	0.00625
	[43,]	COB_III	242	0.006676		[43,]	COB_III	242	0.006676
	[44,]	DHN	243	0.007119		[44,]	DHN	243	0.007119
	[45,]	CBHCAP	250	0.007577		[45,]	CBHCAP	250	0.007577
	[46,]	DALA_xt	251	0.008052		[46,]	DALA_xt	251	0.008052
	[47,]	PG	253	0.008544		[47,]	PG	253	0.008544
	[48,]	DGMP	262	0.009051		[48,]	DGMP	262	0.009051
	[49,]	3MBUTCOA	279	0.009576		[49,]	3MBUTCOA	279	0.009576
	[50,]	DGTP	283	0.01012		[50,]	DGTP	283	0.01012
	[51,]	2MBUTCOA	287	0.01067		[51,]	2MBUTCOA	287	0.01067
	[52,]	FUM	291	0.01125		[52,]	FUM	291	0.01125
	[53,]	LYS	294	0.01184		[53,]	LYS	294	0.01184
	[54,]	OBUT	300	0.01244		[54,]	OBUT	300	0.01244
	[55,]	4PPNCYS	301	0.01307		[55,]	4PPNCYS	301	0.01307
	[56,]	SER	304	0.01371		[56,]	SER	304	0.01371
	[57,]	COB_I_RINICACID_A_C_DIAMIDE	310	0.01436		[57,]	COB_I_RINICACID_A_C_DIAMIDE	310	0.01436
	[58,]	APO_LIPO	316	0.01503		[58,]	APO_LIPO	316	0.01503
	[59,]	DPP	321	0.01572		[59,]	DPP	321	0.01572
	[60,]	DHLIPOYLPROTEIN	332	0.01642		[60,]	DHLIPOYLPROTEIN	332	0.01642
	[61,]	PNTO	334	0.01714		[61,]	PNTO	334	0.01714
	[62,]	AGL3P	360	0.01788		[62,]	AGL3P	360	0.01788
	[63,]	GLUGSAL	368	0.01863		[63,]	GLUGSAL	368	0.01863
	[64,]	AKG_xt	369	0.01939		[64,]	AKG_xt	369	0.01939
	[65,]	MALACP	371	0.02017		[65,]	MALACP	371	0.02017
	[66,]	DX5P	375	0.02097		[66,]	DX5P	375	0.02097
	[67,]	BIOTIN_xt	410	0.02178		[67,]	BIOTIN_xt	410	0.02178
	[68,]	4ADSD	411	0.02261		[68,]	4ADSD	411	0.02261
	[69,]	DIMGP	412	0.02345		[69,]	DIMGP	412	0.02345
	[70,]	AMP	421	0.0243		[70,]	AMP	421	0.0243
	[71,]	5_AMINO_LEVULINATE	434	0.02517		[71,]	5_AMINO_LEVULINATE	434	0.02517
	[72,]	ADLIPO	449	0.02605		[72,]	ADLIPO	449	0.02605
	[73,]	PHE	452	0.02695		[73,]	PHE	452	0.02695
	[74,]	URA_xt	453	0.02786		[74,]	URA_xt	453	0.02786
	[75,]	N_ACETYL_S_CONJUGATE_xt	455	0.02878		[75,]	N_ACETYL_S_CONJUGATE_xt	455	0.02878
	[76,]	DCMP	457	0.02972		[76,]	DCMP	457	0.02972
	[77,]	CDPDAG_TBA	470	0.03066		[77,]	CDPDAG_TBA	470	0.03066
	[78,]	HIBUTCOA	471	0.03162		[78,]	HIBUTCOA	471	0.03162
	[79,]	AC1PIM2	476	0.0326		[79,]	AC1PIM2	476	0.0326
	[80,]	GLYN_xt	481	0.03358		[80,]	GLYN_xt	481	0.03358
	[81,]	DODECANOYL_COA	483	0.03458		[81,]	DODECANOYL_COA	483	0.03458
	[82,]	MYCOLIPENOYL_ACP	489	0.03558		[82,]	MYCOLIPENOYL_ACP	489	0.03558
	[83,]	GLUCAN	497	0.0366		[83,]	GLUCAN	497	0.0366
	[84,]	cAMP	507	0.03763		[84,]	cAMP	507	0.03763
	[85,]	PENTA_METHYL_TRICONTANOYL_COA	516	0.03867		[85,]	PENTA_METHYL_TRICONTANOYL_COA	516	0.03867
	[86,]	MYCOLIPDIENOYL_ACP	519	0.03972		[86,]	MYCOLIPDIENOYL_ACP	519	0.03972
	[87,]	ARABINOGALACTANDPP	522	0.04079		[87,]	ARABINOGALACTANDPP	522	0.04079
	[88,]	MK	529	0.04187		[88,]	MK	529	0.04187
	[89,]	DCDP	534	0.04296		[89,]	DCDP	534	0.04296
	[90,]	CIS_METHOXY_MEROACYL_ACP	538	0.04407		[90,]	CIS_METHOXY_MEROACYL_ACP	538	0.04407
	[91,]	RIBFLAV	571	0.04519		[91,]	RIBFLAV	571	0.04519
	[92,]	XTSINE	578	0.04633		[92,]	XTSINE	578	0.04633
	[93,]	PPPP	579	0.04747		[93,]	PPPP	579	0.04747
	[94,]	DC	580	0.04863		[94,]	DC	580	0.04863
	[95,]	MBTE_LYS	582	0.0498		[95,]	MBTE_LYS	582	0.0498
	[96,]	TETRACOSANOATE_xt	585	0.05099		[96,]	TETRACOSANOATE_xt	585	0.05099
	[97,]	9_HEXADECENOATE_xt	587	0.05219		[97,]	9_HEXADECENOATE_xt	587	0.05219
	[98,]	GLY	589	0.0534		[98,]	GLY	589	0.0534
	[99,]	GL3P_xt	594	0.05462		[99,]	GL3P_xt	594	0.05462
	[100,]	S7P	596	0.05586		[100,]	S7P	596	0.05586
	[101,]	DTDPGLC	607	0.05711		[101,]	DTDPGLC	607	0.05711
	[102,]	NO2_xt	608	0.05837		[102,]	NO2_xt	608	0.05837
	[103,]	LIPO	611	0.05964		[103,]	LIPO	611	0.05964
	[104,]	BIOTIN_CO2	612	0.06093		[104,]	BIOTIN_CO2	612	0.06093
	[105,]	DOROA	616	0.06223		[105,]	DOROA	616	0.06223
	[106,]	DECANOATE	623	0.06354		[106,]	DECANOATE	623	0.06354
	[107,]	URI	625	0.06486		[107,]	URI	625	0.06486
	[108,]	CIS_DELTA_2_3,21_ENOYL_C40_ACYL_ACP	636	0.0662		[108,]	CIS_DELTA_2_3,21_ENOYL_C40_ACYL_ACP	636	0.0662
	[109,]	SAM	640	0.06755		[109,]	SAM	640	0.06755
	[110,]	THIP	650	0.06891		[110,]	THIP	650	0.06891
	[111,]	CAP	656	0.07028		[111,]	CAP	656	0.07028
	[112,]	TETRACOSANOYL_ACP	662	0.07166		[112,]	TETRACOSANOYL_ACP	662	0.07166
	[113,]	GGPP	670	0.07306		[113,]	GGPP	670	0.07306
	[114,]	MBT_HOLO	674	0.07447		[114,]	MBT_HOLO	674	0.07447
	[115,]	SPRMD	686	0.07589		[115,]	SPRMD	686	0.07589
	[116,]	PA_TBA	688	0.07732		[116,]	PA_TBA	688	0.07732
	[117,]	MEROACYL_AMP	695	0.07876		[117,]	MEROACYL_AMP	695	0.07876
	[118,]	MOAD_COSH	713	0.08022		[118,]	MOAD_COSH	713	0.08022
	[119,]	DTDP4DH6DGLC	715	0.08168		[119,]	DTDP4DH6DGLC	715	0.08168
	[120,]	CIS_KETO_MEROACYL_ACP	725	0.08316		[120,]	CIS_KETO_MEROACYL_ACP	725	0.08316
	[121,]	2METHYLCISACONITATE	733	0.08465		[121,]	2METHYLCISACONITATE	733	0.08465
	[122,]	TRANS_METHOXY_MEROACYL_ACP	736	0.08615		[122,]	TRANS_METHOXY_MEROACYL_ACP	736	0.08615
	[123,]	MLT_xt	739	0.08766		[123,]	MLT_xt	739	0.08766
	[124,]	X5P	741	0.08918		[124,]	X5P	741	0.08918
	[125,]	GLY_xt	747	0.09072		[125,]	GLY_xt	747	0.09072
	[126,]	SHCHC	748	0.09226		[126,]	SHCHC	748	0.09226
	[127,]	RTHIO	749	0.09382		[127,]	RTHIO	749	0.09382
	[128,]	MLT	751	0.09539		[128,]	MLT	751	0.09539
	[129,]	MAG	762	0.09696		[129,]	MAG	762	0.09696
	[130,]	UMP	765	0.09855		[130,]	UMP	765	0.09855

## Sheet: Downregulated metabolite
	Downregulated metabolites in BDQ					Downregulated metabolites in INH					Downregulated metabolites in RIF					Downregulated metabolites in CLA
		metabolite	gene.index	P.value			metabolite	gene.index	P.value			metabolites	gene.index	P.value			metabolite	gene.index	P.value
	[1,]	IPP	69	0.004152		[1,]	HMGLUTCOA	13	0.05297		[1,]	HMGLUTCOA	13	0.02417		[1,]	TETRACOSANOYL_ACP	662	0.004771
	[2,]	AC1PIM2	476	0.005634		[2,]	ppGpp	33	0.07293		[2,]	GLC_xt	32	0.02507		[2,]	NO2_xt	608	0.006578
	[3,]	DU	2	0.007413							[3,]	HISOLP	30	0.02835		[3,]	DOCOSANOATE	9	0.03748
	[4,]	GLYN_xt	481	0.008339							[4,]	AC4PIM3	31	0.03438		[4,]	DUDP	10	0.03906
	[5,]	CBHCAP	250	0.00836							[5,]	4ANDROSTENEDIONE	66	0.04311		[5,]	TS_COSH_TYR	12	0.05115
	[6,]	PENTA_METHYL_TRICONTANOYL_COA	516	0.008591							[6,]	HPPP	40	0.05076		[6,]	AC4PIM6	17	0.06336
	[7,]	PHTHIODIOLONE_A	4	0.009715							[7,]	PHDIMRHAM1	45	0.05127		[7,]	HYDROGENOBYRINATE_A_C_DIAMIDE	37	0.08676
	[8,]	DR5P	5	0.01247							[8,]	UDP_NAM:NGM_AGMDAPIMAA	61	0.05676		[8,]	LLAC_xt	46	0.09153
	[9,]	MACRCOA	11	0.013							[9,]	HBARHAM2	75	0.0611		[9,]	FGAM	39	0.09179
	[10,]	TAGcat	8	0.01488							[10,]	TETRAHYDRODIPICOLINATE	73	0.07116		[10,]	ALAALA	36	0.09814
	[11,]	DALA	27	0.0156							[11,]	CIS_DELTA_37_ENOYL_METHY_HYDROXY_C56_ACYL_ACP	82	0.08679
	[12,]	FTHF	34	0.01569							[12,]	GSN	104	0.09979
	[13,]	GDPDHDOGAL	23	0.01682
	[14,]	DC	580	0.01764
	[15,]	ASER	55	0.01819
	[16,]	HEMT	43	0.01863
	[17,]	AC2PIM1	91	0.02112
	[18,]	G6P	86	0.02113
	[19,]	AC2PIM2	48	0.02193
	[20,]	ACAL	79	0.02226
	[21,]	DHAP	116	0.02428
	[22,]	PYR_xt	94	0.02457
	[23,]	QA	98	0.02604
	[24,]	TAG_xt	96	0.02662
	[25,]	TETRACOSANOYL_ACP	662	0.02735
	[26,]	ACAL_xt	123	0.028
	[27,]	PPM	122	0.02933
	[28,]	TREHALOSEDIMYCOLATE	125	0.02946
	[29,]	DPPPR	155	0.03047
	[30,]	7_8_DIAMINONONANOATE	154	0.03203
	[31,]	CDP	166	0.0345
	[32,]	IPPMAL	167	0.03468
	[33,]	PTHIOCERANOYL_COA	170	0.035
	[34,]	MTR1P	133	0.03593
	[35,]	AC	195	0.03624
	[36,]	FMN	196	0.03819
	[37,]	THR_xt	205	0.03875
	[38,]	LAM	199	0.04104
	[39,]	DHN	243	0.04192
	[40,]	ADENOSYLCOBINAMIDE_GDP	202	0.04195
	[41,]	ASN_xt	241	0.04235
	[42,]	PI_TBA	209	0.04326
	[43,]	PG	253	0.04397
	[44,]	ACYL_MAS	217	0.04479
	[45,]	SL1278_CYTO	182	0.04654
	[46,]	COB_III	242	0.04682
	[47,]	GL3P	228	0.0471
	[48,]	DGMP	262	0.04756
	[49,]	DALA_xt	251	0.04989
	[50,]	FUM	291	0.0507
	[51,]	4PPNCYS	301	0.05134
	[52,]	OBUT	300	0.05229
	[53,]	LYS	294	0.05305
	[54,]	DGTP	283	0.05346
	[55,]	3MBUTCOA	279	0.05424
	[56,]	DPPR	135	0.05545
	[57,]	APO_LIPO	316	0.05615
	[58,]	SER	304	0.05723
	[59,]	2MBUTCOA	287	0.05733
	[60,]	GLUGSAL	368	0.05764
	[61,]	AKG_xt	369	0.05804
	[62,]	MALACP	371	0.05812
	[63,]	DPP	321	0.05813
	[64,]	AGL3P	360	0.05984
	[65,]	BIOTIN_xt	410	0.06022
	[66,]	DHLIPOYLPROTEIN	332	0.06046
	[67,]	DX5P	375	0.06243
	[68,]	5_AMINO_LEVULINATE	434	0.06365
	[69,]	DIMGP	412	0.06486
	[70,]	PHE	452	0.06529
	[71,]	MYCOLIPENOYL_ACP	489	0.066
	[72,]	CDPDAG_TBA	470	0.06656
	[73,]	DODECANOYL_COA	483	0.06685
	[74,]	AMP	421	0.0682
	[75,]	4ADSD	411	0.0683
	[76,]	DCMP	457	0.06909
	[77,]	ADLIPO	449	0.06995
	[78,]	cAMP	507	0.07089
	[79,]	DCDP	534	0.07196
	[80,]	HIBUTCOA	471	0.07204
	[81,]	N_ACETYL_S_CONJUGATE_xt	455	0.07206
	[82,]	MYCOLIPDIENOYL_ACP	519	0.07346
	[83,]	URA_xt	453	0.07405
	[84,]	DTDPGLC	607	0.07458
	[85,]	GLUCAN	497	0.07521
	[86,]	MK	529	0.07545
	[87,]	XTSINE	578	0.0758
	[88,]	ARABINOGALACTANDPP	522	0.0761
	[89,]	MBTE_LYS	582	0.07848
	[90,]	GLY	589	0.08006
	[91,]	CIS_METHOXY_MEROACYL_ACP	538	0.08028
	[92,]	TETRACOSANOATE_xt	585	0.08091
	[93,]	9_HEXADECENOATE_xt	587	0.08122
	[94,]	LIPO	611	0.08206
	[95,]	CITR	106	0.08248
	[96,]	BIOTIN_CO2	612	0.08253
	[97,]	S7P	596	0.0843
	[98,]	URI	625	0.08445
	[99,]	DOROA	616	0.08471
	[100,]	GL3P_xt	594	0.08597
	[101,]	PPPP	579	0.08723
	[102,]	SAM	640	0.09059
	[103,]	DECANOATE	623	0.09079
	[104,]	CAP	656	0.09378
	[105,]	GGPP	670	0.09458
	[106,]	MOAD_COSH	713	0.09479
	[107,]	CIS_DELTA_2_3,21_ENOYL_C40_ACYL_ACP	636	0.09483
	[108,]	COB_I_RINICACID_A_C_DIAMIDE	310	0.09519
	[109,]	MLT_xt	739	0.09606
	[110,]	2METHYLCISACONITATE	733	0.0963
	[111,]	SPRMD	686	0.09639
	[112,]	SHCHC	748	0.09663
	[113,]	PA_TBA	688	0.09717
	[114,]	MEROACYL_AMP	695	0.09724
	[115,]	TRANS_METHOXY_MEROACYL_ACP	736	0.09812
	[116,]	DTDP4DH6DGLC	715	0.09997
