# Supplementary material for: Differential producibility analysis reveals drug-associated carbon and nitrogen metabolite expressions in Mycobacterium tuberculosis
Source: J Biol Chem. 2025 Feb 8;301(3):108288. doi: 10.1016/j.jbc.2025.108288 (PMC11986224; doi:10.1016/j.jbc.2025.108288)
Supplement: Supplementary FILE 3 [file mmc6.xlsx]

## Sheet: Normalized counts
TableS3.1 Normalized counts of Mtb under drug treatment or 7H9 media
Genes	7H9 MEDIA (CONTROL)			BDQ			CLA			INH			RIF
GeneID	CON1	CON2	CON3	BDQ1	BDQ2	BDQ3	CLA1	CLA2	CLA3	INH1	INH2	INH3	RIF1	RIF2	RIF3
Rv0001	6.69997	7.13523	6.8792	6.48517	6.83676	6.86042	6.53132	6.44695	6.00483	7.47451	7.32352	7.32958	7.08449	7.24789	6.86324
Rv0002	4.24985	4.91905	5.00915	4.47133	5.11732	5.07829	5.20648	5.06864	4.94777	5.25184	5.31575	5.13998	4.90992	5.09462	4.93209
Rv0003	2.77087	3.11599	3.09618	3.25141	3.26842	3.33821	3.81243	3.65346	3.93715	3.06049	3.35187	3.37407	3.06915	3.30659	3.29795
Rv0004	1.23846	1.07201	1.66203	1.97623	1.42578	2.16569	1.19046	0.761215	0.359275	1.4637	2.0273	1.40209	1.80172	1.62191	1.67111
Rv0005	7.79522	8.00826	7.8315	7.89111	7.91185	8.26605	6.75598	6.93587	6.58809	8.27407	8.06547	8.1723	8.06509	8.00791	7.82249
Rv0006	6.51336	6.78062	6.89127	7.0899	6.91507	7.34016	4.43867	4.91992	4.05971	7.03187	6.88071	6.92162	7.01728	6.88753	6.93315
Rv0007	4.16724	4.0634	4.31743	4.4639	4.1188	4.43683	3.43115	3.58842	3.21433	4.01563	4.1264	4.1629	4.62879	4.12441	4.36843
Rv0008c	2.34362	2.40761	2.50125	2.09653	2.61481	1.96523	2.91143	3.03694	3.30523	2.49017	2.75896	2.19706	2.07854	2.32923	2.14156
Rv0009	6.95759	6.78114	6.68412	6.76328	6.57796	6.71079	6.09643	6.02857	5.78554	6.53059	6.65412	6.89613	6.92945	6.78798	6.77771
Rv0010c	5.24242	4.85662	4.91014	5.06983	4.8354	4.82783	5.33734	4.9413	4.67695	4.91012	5.01567	5.01251	5.60983	5.07838	5.03248
Rv0011c	4.89828	5.11015	5.05894	4.69107	5.18707	5.18217	5.1256	5.05533	4.39593	5.21529	5.26053	5.15469	5.21567	5.20484	5.16078
Rv0012	4.08156	3.8911	3.94476	4.18512	4.06424	4.05847	4.46499	4.24273	4.46657	3.99729	3.79439	3.76294	3.86417	3.89746	3.91446
Rv0013	3.35826	3.56965	3.64854	3.26859	3.41128	3.52609	3.4381	3.35345	3.19068	3.88872	3.52121	3.77727	3.54937	3.51844	3.52329
Rv0014c	5.164	5.35424	5.42075	5.38143	5.40276	5.45369	3.86148	3.78614	3.90844	5.31244	5.39226	5.12324	5.68833	5.5769	5.65106
Rv0015c	4.63513	4.01061	3.83473	4.85923	3.96845	4.05427	3.38875	3.62251	3.39075	3.48579	3.77875	3.57338	4.22739	4.03542	4.10665
Rv0016c	4.86903	4.79135	4.71	5.1692	4.89567	4.6828	3.32021	3.69525	4.07271	4.78385	4.67486	4.57201	5.16343	4.92166	4.89537
Rv0017c	4.4606	4.67405	4.41943	4.50795	4.71856	4.6828	3.33269	3.38216	3.04	4.41617	4.49034	4.49895	5.15044	4.73079	4.70192
Rv0018c	4.95612	4.63738	4.54218	5.14616	4.56983	4.59865	4.05165	3.85944	3.56643	4.4836	4.48553	4.38503	4.92664	4.62497	4.67184
Rv0019c	3.50003	3.43191	3.28235	3.94986	3.54126	3.73497	3.31519	3.30628	3.32709	3.33817	3.48312	3.39281	3.4047	3.3662	3.48095
Rv0020c	7.12967	6.73633	6.6715	7.29135	6.71217	6.78564	6.46655	6.48318	6.36325	6.60211	6.6227	6.56135	6.66365	6.64941	6.73435
Rv0021c	3.49709	3.23121	3.34166	2.78657	3.30025	3.37914	4.32709	4.1966	4.25481	3.39531	3.44399	3.3098	3.44588	3.2177	3.27526
Rv0022c	-1.58304	-3.32031	-2.46905	-1.81037	-1.63311	-3.78073	-0.00297071	-0.301327	0.178702	-1.41672	-0.348566	-1.76784	-1.46828	-1.75823	-1.89657
Rv0023	1.37276	1.27663	1.42102	1.07716	1.91121	1.37578	0.351212	1.11599	0.795374	0.73856	1.04048	0.835501	1.19928	1.20959	1.33316
Rv0024	1.18103	0.732805	1.22171	1.84499	0.406416	0.938089	0.046357	0.189308	0.915668	0.481403	1.09201	0.721545	1.00302	0.812519	1.09482
Rv0025	1.39819	1.41305	1.89309	1.7006	1.53681	1.62299	1.47797	1.29576	1.76366	1.53324	2.37806	1.40209	1.83162	1.67001	1.78257
Rv0026	3.54909	3.61279	3.77309	3.71946	3.5053	3.71379	3.70709	3.69066	3.84924	3.40462	3.39354	3.21472	3.81563	3.56582	3.63444
Rv0027	1.66227	2.32931	2.2338	2.05753	2.64817	2.70577	2.2834	2.23094	2.38034	2.36226	2.74293	2.13905	2.06097	2.29897	2.41502
Rv0028	1.98105	2.47151	2.47296	2.49706	2.58067	2.60585	2.74959	2.6213	2.71476	2.81734	2.67697	2.44461	2.43277	2.31921	2.42879
Rv0029	2.87413	3.0124	3.03668	3.08687	2.7592	3.03091	2.68097	2.68721	3.09199	2.49017	2.91017	2.57064	2.83384	2.87882	2.90833
Rv0030	1.78298	1.90466	2.02141	1.4223	2.13948	2.08552	2.54171	2.36931	2.57559	1.89203	2.17798	1.91542	1.90658	2.15993	2.18279
Rv0032	2.74633	3.20012	3.44306	3.06738	2.90432	2.86793	3.06293	2.89673	3.14218	2.76048	3.00731	2.58157	2.92404	3.34166	3.23663
Rv0033	-1.58304	-0.150381	-0.65276	-0.225403	-0.715575	-1.4588	-1.80407	-1.65091	-1.40626	-0.483832	-1.04044	-0.514083	-1.55848	-1.45338	-0.560968
Rv0034	-1.58304	-0.998378	-0.725824	-1.81037	-0.41072	-2.19577	-1.63901	-1.05052	-3.72819	-0.788687	-1.28145	-1.56139	-1.49772	-0.35384	-0.7343
Rv0035	3.6398	3.83552	4.08354	3.79252	3.55011	3.76101	3.12452	3.04055	2.87172	3.41387	3.79439	3.59512	3.95187	3.92084	4.0543
Rv0036c	3.32219	3.08228	3.54945	3.26859	3.26842	3.22302	3.28468	3.44065	2.3379	3.43219	3.40378	3.50614	3.28228	3.15149	3.47432
Rv0037c	2.86504	2.81309	2.85131	2.87893	2.90432	2.72707	2.64539	2.70095	2.61166	2.5417	3.1233	2.51471	2.84121	2.69734	2.9034
Rv0038	3.7914	3.68195	3.78957	3.71946	3.61903	3.8559	3.48805	3.62251	3.54794	3.5543	3.98363	3.68907	3.698	3.61579	3.87224
Rv0039c	2.60611	1.93519	2.26713	2.68789	1.88346	1.91043	1.81332	2.11257	1.62936	2.04271	2.69375	1.8446	2.12032	1.94221	2.05541
Rv0040c	4.45001	4.43858	4.21501	4.47873	4.2221	4.24349	3.08375	3.52546	3.14218	4.14899	4.64929	4.12231	4.14345	4.42226	4.47183
Rv0041	4.79559	4.99348	5.41758	5.05506	5.27244	5.31993	3.98838	4.31896	4.05971	5.29001	5.38711	5.37799	5.2309	5.17181	5.44031
Rv0042c	3.8081	4.18907	4.12828	3.80434	4.34417	4.09988	3.12452	3.35054	2.3379	3.61169	4.1264	3.44161	3.7892	4.11286	4.35045
Rv0043c	2.795	3.08228	3.06673	2.90113	3.28972	3.08964	3.23768	2.93599	3.39075	2.7749	2.53524	3.03555	3.10632	2.85821	3.36037
Rv0044c	1.849	2.27066	2.318	1.75035	2.09178	2.03519	3.55135	3.07261	3.43168	1.59958	2.00058	1.65066	2.086	2.00606	2.29231
Rv0045c	2.91433	2.82129	2.9775	2.78657	2.74386	3.23794	4.93331	4.65522	5.06297	3.25828	2.83655	3.88707	3.33855	2.93238	2.77989
Rv0046c	6.38374	6.73199	6.51803	6.30754	6.72395	6.71146	7.67896	7.5257	7.81146	7.07986	6.74444	7.28138	6.58881	6.61297	6.37844
Rv0047c	4.65899	5.17715	4.72806	4.8873	5.09329	5.28626	7.96657	7.60442	8.28339	5.5884	5.00227	6.08006	5.03631	4.98324	4.6337
Rv0048c	3.61833	3.63156	3.54169	3.28556	3.09783	3.33128	4.29173	4.21587	4.08559	3.74956	3.38324	3.40516	3.45551	3.32673	3.36037
Rv0049	3.873	3.74793	3.80099	3.97099	3.90087	3.84132	3.11299	3.33006	3.01328	3.98494	3.98363	3.62712	3.54396	3.67591	3.64628
Rv0050	5.19515	5.11682	5.34752	5.63754	5.04088	5.04476	2.86062	3.19417	2.5386	5.13088	5.22922	5.09301	5.54656	5.24508	5.30777
Rv0051	2.7264	2.89304	2.85445	2.94452	3.01074	2.71646	1.00329	0.65228	-0.558263	2.81734	2.75896	2.57064	3.46508	2.96488	3.11412
Rv0052	1.21003	1.65239	1.68335	1.4223	1.88346	1.64554	1.28597	1.10225	0.178702	1.96934	1.66851	1.69159	1.93716	1.87541	1.76096
Rv0053	4.53555	4.96417	4.86109	4.54366	5.01874	4.86192	7.0474	6.61693	6.81581	5.00802	4.83087	5.3511	4.42421	4.99744	4.88666
Rv0054	4.44849	4.60213	4.50075	4.37946	4.54348	4.59576	7.09139	6.58765	6.8652	4.70317	4.76889	5.18725	3.90693	4.79365	4.64259
Rv0055	3.20464	3.59378	3.40292	2.92299	3.38184	3.46403	5.41803	4.94708	5.19365	3.52046	3.45387	3.94746	2.86164	3.41875	3.6225
Rv0056	4.24985	4.78508	4.81836	4.37153	4.89567	4.69095	6.28581	5.86885	5.82063	4.60161	4.64066	5.11386	4.45431	4.80805	4.88915
Rv0057	3.59378	3.77351	3.927	3.81607	3.8516	4.17153	6.60751	6.03355	6.19811	4.00343	4.1509	4.58836	4.07885	4.02621	4.26282
Rv0058	4.82986	5.28184	5.70675	5.30858	5.34544	5.78596	5.92777	5.53348	5.24048	4.85007	5.29941	5.21208	5.501	5.49249	5.86308
Rv0059	3.1383	3.21263	3.69477	3.54719	3.32108	3.70845	4.65288	4.49095	4.03336	3.03674	3.52121	3.07475	3.82532	3.61579	3.92178
Rv0060	5.36835	5.33433	5.43601	5.36156	5.64714	5.61516	7.18556	7.1101	6.88928	5.50863	5.28564	5.39977	5.58744	5.43682	5.57259
Rv0061c	5.70268	5.88182	5.70848	5.53836	5.84712	5.92375	6.88254	6.77414	6.79831	5.68131	5.58442	5.95431	5.65589	5.62852	5.58648
Rv0062	3.38394	3.45316	3.37043	3.33531	3.27911	2.75843	3.93372	3.66752	4.09836	2.92475	3.0729	3.17918	2.82048	3.11141	3.18075
Rv0063	2.62238	2.6842	2.76728	2.73807	2.87644	2.49849	3.00485	2.75903	2.74755	2.43673	3.0729	2.30651	2.50877	2.72795	3.00803
Rv0063a	1.10588	1.09923	1.23139	2.01745	1.70476	2.11812	0.331448	0.778597	1.12979	1.10113	1.5629	1.03952	0.445394	1.09682	1.04203
Rv0064	5.60303	5.40693	5.32056	6.43281	5.85785	5.96018	3.31267	4.18035	3.62054	4.96777	5.17051	4.19172	5.58875	5.2713	5.65765
Rv0064A	-0.0659781	0.139126	-0.453451	0.996989	0.326245	0.516952	-0.871181	-1.74713	-2.14323	-0.352588	-0.492955	-0.258826	0.0056504	-1.09081	-0.311609
Rv0065	2.87413	2.61986	2.02698	2.83349	2.63159	2.70577	0.75887	1.00222	1.22601	1.69371	2.10461	1.8446	3.2461	2.42577	2.16644
Rv0066c	5.30843	5.52832	5.49999	5.28767	5.59677	5.80986	5.23801	5.2863	5.5549	5.30749	5.37156	5.36065	5.56892	5.605	5.61537
Rv0067c	2.51608	2.2944	1.93517	1.9338	2.47309	1.64554	1.85544	2.46903	2.05317	1.8381	2.17798	1.80784	1.92612	2.03082	1.8144
Rv0068	1.19561	1.12595	1.10015	0.912101	1.38679	0.784056	1.9492	1.65699	2.24909	1.31368	0.813706	1.65066	1.18545	1.16553	0.968499
Rv0069c	3.39661	3.34361	3.32141	3.50433	3.04871	2.9697	2.42999	2.0988	1.69808	3.12948	2.67697	2.76534	3.41065	3.45122	3.31659
Rv0070c	4.57649	4.41981	4.57202	4.59222	4.09481	4.07102	4.79224	4.28592	4.17268	3.88207	4.05028	3.76294	4.20928	4.51515	4.39323
Rv0071	1.65174	1.88915	1.89309	1.59563	2.18565	1.91043	2.21493	2.19902	2.20255	1.69371	1.63416	1.60854	1.77427	1.76164	1.73902
Rv0072	4.11069	4.29293	4.47652	3.93917	4.36438	4.28356	3.57045	3.9292	3.84924	4.31614	4.3279	4.3725	4.33464	4.4841	4.50634
Rv0073	3.89772	4.33075	4.29914	4.08203	4.13654	4.10801	3.17252	3.29122	3.2605	4.27614	4.40632	4.34068	4.24416	4.20552	4.31381
Rv0074	2.92749	2.89304	3.15332	3.31892	2.84801	2.44809	1.66329	1.15644	2.29418	2.7749	3.1233	2.79382	3.25606	2.90585	3.29043
Rv0075	3.04078	3.21263	3.40292	3.06738	3.34162	3.28894	2.87435	2.78506	3.67269	3.28876	2.89574	2.98705	3.5928	3.42343	3.48095
Rv0076c	2.39503	2.76291	2.60916	2.7132	2.71266	2.79922	2.91143	2.64519	3.99291	2.85856	2.53524	2.52607	2.68782	2.47172	2.69695
Rv0077c	2.43857	2.05125	1.79855	2.05753	2.16275	2.06894	3.75979	3.19093	5.22891	2.41847	2.27034	2.15377	2.36691	1.68569	1.93511
Rv0078	2.50443	2.46105	2.5132	2.20756	1.88346	1.87271	1.75517	1.95331	2.38034	1.99422	2.29254	1.54295	2.29146	1.98086	2.3073
Rv0078A	4.47561	4.5414	4.72464	4.2031	4.6988	4.32256	3.42883	4.15561	3.63813	4.65328	4.78464	4.35986	4.69373	4.33048	4.63221
Rv0078B	3.71759	3.83957	3.76977	3.90663	3.99462	3.83643	3.12452	3.42969	3.30523	4.31614	4.58779	4.23043	3.26376	3.87711	3.85449
Rv0079	6.89619	6.74981	6.64797	6.91824	6.6206	5.72773	6.72838	6.91219	6.17419	6.40636	6.75846	6.04397	6.66698	6.33825	6.28972
Rv0080	5.29665	5.36409	5.26919	5.50614	5.44844	4.27997	4.07858	4.37432	3.19068	5.25442	5.54567	4.71536	5.75986	5.27778	4.98665
Rv0081	2.89214	2.97615	2.78711	2.76252	2.83359	1.29252	2.17668	2.39207	1.31621	2.73118	3.06002	2.0631	3.54306	2.9258	2.50877
Rv0082	2.22787	2.14567	1.55042	2.46762	2.35683	1.1421	2.03724	2.17953	0.519739	1.18994	1.59897	1.2999	2.49948	2.43508	1.61198
Rv0083	2.63312	2.70206	1.83076	3.46016	2.52788	1.57682	1.54814	1.52932	1.31621	2.04271	1.79828	1.62975	3.26376	2.51625	2.34411
Rv0084	2.21362	2.2944	1.80505	2.98665	2.3159	1.87271	1.77725	1.85842	1.88652	1.72376	1.70206	1.587	2.73762	2.17112	2.29231
Rv0085	0.889899	1.22813	0.474996	1.97623	1.34671	0.700398	0.046357	0.265257	-0.558263	-0.121262	0.213313	-0.0420147	1.52258	0.895774	1.24249
Rv0086	2.10201	2.09248	2.27183	2.92299	2.80429	2.19655	0.802591	1.10225	1.31621	1.53324	1.94562	1.82634	3.07791	2.12585	2.4826
Rv0087	2.07862	2.31777	2.04905	3.16233	2.56328	1.85348	0.728968	0.614061	1.0267	1.8381	1.5259	1.89804	2.95289	2.4986	2.7307
Rv0088	3.45531	3.63622	3.73956	3.46016	4.09481	3.83643	2.81865	3.36787	3.56643	3.30873	2.98022	2.95379	4.15236	3.88053	4.2199
Rv0089	1.50735	1.84158	1.7182	1.54013	2.13948	1.52913	1.81332	1.64756	1.69808	0.481403	0.931542	1.21822	2.27196	1.88902	2.06426
Rv0090	0.188339	0.0301913	0.52309	-0.225403	0.751551	0.188898	1.13453	0.829521	1.69808	1.00649	0.213313	-0.182877	0.315991	-0.291104	0.280967
Rv0091	1.80216	1.55744	2.22414	1.75035	1.60635	2.08552	2.85371	2.83576	3.01328	1.75321	2.0793	2.04742	1.86959	2.03082	2.42192
Rv0092	3.4912	3.55006	3.76311	3.8507	3.70079	3.39918	3.07784	3.2668	3.21433	3.12948	3.6385	3.20768	3.50738	3.63611	3.65509
Rv0093c	1.51898	1.55744	1.64039	1.4223	1.42578	1.29252	1.19046	1.10225	0.359275	1.66301	1.36764	1.42654	1.48168	1.73174	1.43221
Rv0094c	3.14957	2.61986	1.91728	2.31065	2.18565	2.1812	2.79359	2.82325	2.05317	2.32352	1.91733	2.33262	2.34011	2.8924	1.71674
Rv0095c	-0.463738	-0.688038	-0.172431	-0.431854	-0.159181	-0.0802891	0.140224	0.215072	-0.0277485	0.0780468	0.3884	-0.338996	-0.859233	-0.419428	0.676896
Rv0096	0.907711	0.865561	1.26948	0.912101	1.572	0.784056	0.96532	1.53955	1.55721	0.550115	1.44894	1.03952	1.05971	0.563698	1.11199
Rv0097	2.57857	2.79656	2.83235	2.09653	2.8623	3.01369	2.58408	2.69181	2.84167	3.16277	3.37286	3.20768	2.88179	2.7505	2.97085
Rv0098	0.778151	0.957679	1.06809	0.622594	1.1277	1.23422	-0.16196	0.337407	1.12979	0.851771	0.46857	1.07088	1.34323	1.09682	1.24249
Rv0099	2.69084	2.17155	2.26242	2.2771	2.20819	2.22677	2.89132	3.05132	5.1514	2.45477	2.15393	1.99933	2.96912	2.35888	2.15819
Rv0100	1.76355	0.732805	0.356118	0.511563	0.751551	0.306734	1.53092	2.21188	2.5386	1.00649	0.544519	0.59781	1.73367	1.02467	0.629975
Rv0101	6.48546	6.04208	5.69236	5.40104	5.83268	5.89582	6.02825	6.49933	6.43042	4.98649	4.94387	4.9294	6.47014	5.82541	5.94143
Rv0102	3.72515	3.89498	4.21867	3.51876	3.93505	3.80173	2.71187	3.2482	3.04	3.88872	3.86274	3.58971	3.86273	3.8737	4.1777
Rv0103c	4.3197	4.39531	4.55862	4.24708	4.40885	4.57536	2.74213	2.86046	2.57559	4.26596	4.3279	4.31472	4.54464	4.47059	4.60214
Rv0104	2.44468	2.9008	2.57154	2.05753	2.66457	2.36902	2.42067	2.75464	2.77961	2.39997	2.49752	2.45653	2.39522	2.73551	2.60896
Rv0105c	-2.74058	-1.73534	-1.78316	-2.54733	-1.99568	-1.90626	-1.12054	-0.301327	-2.14323	-0.483832	-1.57096	-1.22035	-2.54305	-1.9388	-1.89657
Rv0106	2.99569	3.18113	2.77392	2.2771	2.27378	2.25636	4.63384	4.77156	3.83405	3.75685	3.18393	2.93686	2.44636	2.89914	2.26186
Rv0107c	4.94323	4.78298	4.93332	5.20533	4.84622	4.60441	5.48609	5.33704	4.92645	4.7219	4.74092	4.63107	4.80078	4.92497	4.80585
Rv0108c	5.65009	6.03769	5.87679	5.30858	5.93421	5.82598	5.9331	5.44236	5.34059	5.93201	5.85996	5.81539	5.76219	6.09131	5.76741
Rv0109	1.47187	1.27663	1.15205	1.64907	0.623227	1.34855	1.27566	1.15644	1.31621	1.05459	0.813706	1.18993	0.847806	1.29386	1.05984
Rv0110	1.6831	2.09248	2.46887	1.79844	2.09178	2.48606	1.93617	1.83368	1.8264	2.24279	2.64282	2.44461	2.08351	2.215	2.26953
Rv0111	2.8966	3.27365	3.56868	3.16233	3.03617	3.27455	2.69264	2.92822	2.87172	3.19531	3.35187	2.93686	3.27359	3.61169	3.72374
Rv0112	4.0071	4.77878	4.75768	4.48609	4.9865	4.79796	6.19132	6.74293	5.8624	5.25184	5.12794	4.73995	4.44564	4.91003	4.84618
Rv0113	2.77087	3.25561	3.56485	3.00726	3.69282	3.33128	4.22769	5.05444	4.25481	3.95357	4.06325	3.21472	3.36435	3.56582	3.50065
Rv0114	1.15144	2.37457	2.36714	1.9338	2.39663	2.00063	2.76072	3.55602	2.29418	2.41847	2.55374	1.65066	2.0226	2.62598	2.51524
Rv0115	1.83975	2.13255	2.60171	2.52592	2.47309	2.36902	2.41128	2.88474	1.94424	2.52473	2.74293	1.82634	2.12516	2.66606	2.65656
Rv0115a	1.95559	2.20951	2.52112	0.996989	2.33651	2.28536	5.56066	5.73335	5.88099	1.8381	2.62544	2.44461	2.35048	2.57637	2.5281
Rv0116c	3.97578	3.88329	4.27476	4.25572	3.96183	4.46245	6.54157	6.45305	6.66306	3.80685	4.03061	4.04545	4.21383	3.81787	4.31937
Rv0117	1.50735	2.28258	2.36714	2.13449	2.23039	2.49849	4.61455	4.34691	4.81484	2.60767	2.5165	2.13905	2.14435	1.98086	2.52168
Rv0118c	2.98734	3.39943	3.57819	3.74422	4.07655	4.72044	4.09332	3.81801	3.65552	3.6356	3.23066	3.28994	2.5032	3.48298	3.29795
Rv0119	1.86732	2.70206	2.52112	2.43756	2.93167	2.9786	3.48581	2.98922	2.29418	2.28372	2.37806	2.35827	1.5836	2.34906	2.40808
Rv0120c	3.26116	3.52518	3.52013	3.12509	3.35178	3.33821	3.30002	2.75024	2.3379	3.34785	3.25347	2.83093	2.79491	3.39986	3.4202
Rv0121c	0.158895	0.190656	0.68687	-0.0448307	0.151159	0.362229	-0.698714	0.0242492	0.519739	0.678439	0.213313	0.509	0.155028	0.421094	0.53129
Rv0122	0.677924	0.661547	0.658442	0.511563	0.978322	1.57682	1.53092	1.72132	2.42156	1.35267	1.18985	1.56514	0.460783	1.23112	1.09482
Rv0123	1.95559	1.90466	1.97606	2.7132	2.3159	2.00063	1.26528	1.85022	2.29418	2.15727	2.12948	1.9326	2.00958	2.10267	2.27717
Rv0124	1.66227	0.507513	0.859139	1.89007	0.869388	0.565046	1.55668	1.59946	1.88652	0.481403	1.36764	0.90676	1.05971	1.07317	0.744534
Rv0125	4.73078	4.89401	5.15936	5.1415	4.80983	5.06372	5.48162	5.39736	5.4241	4.92313	5.15545	5.25538	4.75431	4.77544	5.08886
Rv0126	4.61359	4.93236	5.19937	4.76555	4.89219	5.107	4.55295	4.60007	4.31073	5.10542	5.28564	5.08727	5.00745	4.92001	5.26905
Rv0127	3.42472	3.64085	3.89993	3.62926	3.72444	3.57389	2.80796	2.81906	3.09199	3.61971	3.81754	3.35509	3.78539	3.57005	3.7514
Rv0128	3.27837	3.31487	3.70523	3.57507	3.41128	3.55615	3.21088	3.61043	3.5292	3.92151	4.62762	3.95589	3.53672	3.80356	4.12368
Rv0129c	5.56074	5.79812	6.04133	5.97754	5.68581	5.6336	4.45361	5.10871	5.13909	6.2944	6.85949	6.23259	5.4818	5.91295	6.35203
Rv0130	0.835107	0.987123	1.25056	1.15311	1.02985	1.60009	1.30636	0.689513	1.69808	0.73856	1.66851	1.2999	1.15266	1.18773	1.624
Rv0131c	2.795	2.71091	3.06673	3.14383	2.90432	3.05637	3.25089	3.1581	3.09199	2.92475	3.0339	3.16472	2.54712	2.67394	3.00803
Rv0132c	1.47187	1.79239	2.29048	2.24275	1.76682	1.92893	2.16556	2.34034	2.3379	1.94403	2.37806	2.31962	1.8551	1.95521	2.0818
Rv0133	2.5334	2.25863	2.34946	2.87893	2.16275	2.1812	2.47572	2.39771	1.88652	2.5417	2.75896	2.44461	2.19813	2.20416	2.23859
Rv0134	3.56601	3.43191	3.31459	3.06738	3.10985	3.20036	3.27178	3.40472	3.73942	3.22714	3.21912	3.20768	3.20443	3.26022	3.26378
Rv0135c	3.88654	3.74363	3.68423	3.33531	3.79315	3.6923	3.81421	4.06289	4.78356	3.58737	3.45387	3.90459	4.01121	3.76718	3.70122
Rv0136	2.49267	2.54264	2.07079	1.97623	2.54569	2.31379	3.41715	3.18116	4.20845	2.84495	2.27034	2.48009	2.34634	2.40697	2.25414
Rv0137c	3.6291	3.76928	3.74295	3.48976	3.86585	3.95398	3.90225	4.04863	4.34327	4.33574	4.0761	4.21997	3.86273	3.85301	3.81571
Rv0138	2.08646	2.50242	2.32254	2.05753	2.16275	2.27093	2.23635	2.05667	2.29418	2.47258	2.29254	2.45653	2.21184	2.4986	2.33682
Rv0139	2.766	3.00522	2.80991	2.3755	2.89045	2.76873	2.45304	1.96095	2.38034	2.85856	2.572	2.82174	3.07542	3.02775	2.95666
Rv0140	4.67338	4.29588	3.23018	3.10611	3.90087	4.38753	4.42708	3.93696	5.07594	5.04718	3.64713	5.84177	4.0281	4.42927	3.13528
Rv0141c	3.7914	3.36058	2.78711	2.78657	3.02351	3.47036	3.79449	3.0936	4.25481	4.32597	3.20748	5.20503	3.53763	3.64816	2.81177
Rv0142	2.2903	1.92001	1.84344	2.98665	1.70476	1.79418	2.42999	1.22144	2.20255	1.81035	2.05353	2.37092	1.66889	1.92909	1.95429
Rv0143c	3.73516	3.73498	3.67716	3.68149	3.42096	3.36563	3.29237	3.10052	3.19068	3.5543	3.58555	3.68401	3.62218	3.3167	3.5039
Rv0144	5.2788	5.73117	5.74949	5.38931	5.83992	5.39835	5.54305	5.40577	4.62496	5.95753	5.96216	5.50685	5.61629	5.71703	5.55464
Rv0145	6.58844	6.14934	5.57321	6.18172	5.9155	5.90168	6.98057	6.57184	7.494	6.75366	6.20529	6.83007	6.37841	5.91128	5.40155
Rv0146	5.6626	5.0346	4.32311	5.31272	5.09329	5.34598	5.35764	5.10182	5.70852	5.97482	5.30488	6.17061	5.71344	4.80626	4.41415
Rv0147	5.48935	5.48769	5.34082	5.56988	5.59677	5.69838	5.48832	5.38322	5.50303	6.18927	5.76195	6.17151	5.9826	5.40283	5.31242
Rv0148	4.58066	4.67405	4.91165	5.00981	4.93336	5.03625	4.13239	4.25985	4.25481	5.34423	5.24922	5.51115	4.74962	4.80087	4.76707
Rv0149	3.08841	3.32066	3.62853	3.25141	3.56765	3.8751	2.44846	2.61648	2.74755	3.84836	3.83276	3.8559	3.84304	3.50082	3.6195
Rv0150c	1.22432	0.833499	1.31573	1.54013	1.21933	1.40249	2.02498	2.0988	1.31621	1.2736	1.5259	1.32614	1.49669	1.39271	1.34774
Rv0151c	3.07271	3.09586	3.22049	2.66212	3.70872	3.005	2.84677	3.21028	3.2605	3.21661	2.91017	2.90241	3.22823	3.29641	3.38177
Rv0152c	2.65964	2.41846	2.57914	1.97623	2.56328	2.34167	2.8151	2.6826	3.56643	2.6237	2.53524	2.27991	2.83532	2.74302	2.81177
Rv0153c	2.68569	3.1424	3.52013	3.35152	3.32108	3.3724	2.20953	2.32858	1.22601	3.37652	3.46369	3.54574	3.16152	3.1739	3.44751
Rv0154c	3.96093	4.03549	4.01932	3.9284	3.82267	3.81173	4.03495	3.9466	3.2605	4.34544	4.05678	4.03356	3.56102	3.77086	3.94832
Rv0155	2.63847	2.50242	2.62026	1.97623	2.59784	2.67323	3.72424	3.45153	3.30523	2.55848	2.77482	2.87602	2.34011	2.53369	2.6448
Rv0156	1.96412	2.2944	2.40185	1.59563	2.3159	2.4091	3.54278	3.14141	3.19068	2.52473	2.55374	2.55963	2.28715	2.56794	2.63295
Rv0157	3.99881	4.16994	4.27944	4.19414	4.13654	4.12416	6.67694	6.24645	6.24479	4.24019	4.22201	4.3439	4.21099	4.29514	4.19996
Rv0157A	1.92967	2.2944	2.32706	1.35956	2.52788	2.03519	3.11588	2.78936	2.6812	2.5417	2.47829	2.29327	1.78348	2.39748	2.42879
Rv0158	2.77573	3.02665	2.88237	2.73807	3.22487	2.83888	3.42183	3.42142	4.56183	3.22714	3.0729	3.28326	3.29522	3.00918	3.01717
Rv0159c	3.10395	3.43725	3.1328	2.58195	3.30025	3.41894	3.88371	3.74473	4.31073	3.56264	3.29804	3.38659	3.3582	3.2497	3.36396
Rv0160c	0.993611	0.987123	1.0353	0.725687	0.688816	0.516952	2.16556	1.89872	2.3379	1.31368	0.873827	1.56514	1.0239	1.16553	1.12896
Rv0161	0.778151	1.07201	1.42945	1.07716	1.34671	1.60009	1.52223	1.72132	1.22601	0.678439	1.5259	1.13163	0.954931	1.18773	1.39059
Rv0162c	1.38553	1.32355	1.70436	2.24275	1.30549	1.50467	1.15716	1.50863	1.69808	1.18994	1.70206	1.42654	1.18545	1.41169	1.69411
Rv0163	1.10588	1.97982	1.91728	1.48242	2.18565	1.79418	0.728968	0.957135	1.31621	1.94403	2.15393	2.01554	1.66225	2.0672	2.05541
Rv0164	4.67598	4.91523	4.87196	4.44891	4.89567	4.93466	4.76671	4.57169	4.34327	5.08819	5.24638	5.33504	4.90535	4.92497	4.84233
Rv0165c	4.52549	4.83451	4.93554	4.44891	4.93336	4.8229	4.81998	4.78345	4.02	5.09683	4.96129	4.96947	4.776	4.92001	4.8513
Rv0166	4.42549	5.37527	5.35639	4.48609	5.03774	4.34684	4.22367	3.9619	3.2376	4.35986	4.26193	3.72894	4.13268	5.57058	5.09751
Rv0167	3.67922	4.6304	4.73574	3.97099	4.47076	4.00282	3.37192	3.42142	3.1173	3.71257	3.88483	3.399	3.91184	4.78275	4.709
Rv0168	2.81401	3.73931	4.23921	3.00726	3.83721	3.47666	1.53092	1.56982	0.915668	2.41847	2.98022	2.44461	3.12817	4.22979	4.14678
Rv0169	4.67468	5.87297	6.05161	5.0501	5.84712	5.41649	2.62118	2.76776	3.04	4.32107	4.67063	4.07668	5.0529	6.09425	6.11918
Rv0170	4.4875	5.41237	5.78936	4.87614	5.42217	5.25728	3.49694	3.81169	4.17268	4.22976	4.51415	4.27487	4.90254	5.73032	5.98694
Rv0171	5.35786	5.9262	6.1887	5.74576	5.80337	5.52229	3.35733	3.49161	3.51022	4.56472	4.8646	4.45505	5.31903	6.12765	6.27931
Rv0172	5.19334	5.88084	6.09369	5.88033	5.8181	5.28626	3.27953	3.22303	3.43168	4.7219	4.98192	4.40363	5.41572	6.00019	6.09724
Rv0173	4.88035	5.58959	5.97552	5.66375	5.67775	5.1975	1.97491	2.0988	2.15445	4.29628	4.63633	4.02558	5.09419	5.93771	6.07607
Rv0174	5.85217	6.5657	6.81323	6.30129	6.51607	6.11055	4.19525	4.09966	4.136	5.51079	5.7679	5.21384	6.27244	6.73997	6.86609
Rv0175	3.84323	3.86358	3.9594	3.7806	3.97504	3.78659	4.3555	4.32637	4.28862	3.48579	3.80215	3.48882	3.81263	4.02004	3.85194
Rv0176	4.28775	4.17954	4.38731	4.61254	4.1188	4.07102	4.38576	4.1639	3.86427	3.88872	4.04375	4.02157	4.68843	4.46832	4.54637
Rv0177	4.47411	4.49091	4.37426	4.71006	4.43298	4.44005	4.08744	4.05221	3.73942	4.25571	4.37546	4.34068	4.90395	4.70985	4.68194
Rv0178	4.80513	4.97523	4.97209	5.29187	5.1497	5.08449	4.54654	4.35417	4.56183	5.03224	4.90837	4.84574	5.32692	5.24508	5.22829
Rv0179c	4.51536	4.84057	4.63538	4.36356	4.63367	4.47194	3.90057	3.99388	3.95129	5.12526	5.37676	5.25367	4.82847	4.84518	4.88041
Rv0180c	3.63178	3.69539	3.81233	3.6159	3.70079	3.91276	3.34998	3.41309	4.11102	3.9599	3.6298	4.10726	3.83716	3.90082	3.85194
Rv0181c	2.26289	2.18431	2.4811	2.46762	2.29499	2.43521	0.44616	0.215072	1.31621	2.36226	2.55374	1.9326	2.55252	2.30913	2.5281
Rv0182c	3.04078	3.01954	3.22292	3.23403	3.1336	3.01369	2.65735	2.64519	1.31621	3.206	3.47344	2.7166	3.16152	2.99666	3.23271
Rv0183	3.14582	3.21885	3.21806	3.12509	3.08571	3.39918	2.5715	2.64992	2.3379	3.31861	3.35187	2.98705	2.67468	3.28101	3.33133
Rv0184	3.08058	2.81309	3.27769	3.53304	3.14533	3.0731	2.15997	2.57729	1.0267	2.73118	3.21912	2.78439	2.8175	2.93894	3.11838
Rv0185	1.44773	1.07201	1.16221	1.97623	1.07961	1.00935	1.62321	1.73919	2.38034	1.23237	0.117098	0.721545	0.812256	1.07317	1.00573
Rv0186	7.17381	6.0324	4.8462	5.46203	5.2536	6.15247	6.56398	7.0127	6.88376	6.57248	5.80505	6.85731	4.50437	4.13873	3.95785
Rv0186A	6.22498	5.68138	4.43418	6.00085	5.97586	6.5348	5.37645	6.04168	6.04824	6.27677	5.72366	6.88569	2.87749	3.2177	3.66966
Rv0187	2.44468	2.61986	2.75054	1.89007	2.52788	2.695	2.59655	2.69181	2.61166	3.23759	3.42402	3.20061	2.2411	2.35888	2.20697
Rv0188	3.77694	3.90273	4.33438	4.69107	4.79873	4.80549	3.65834	4.68434	3.86427	4.18184	4.46613	3.72401	3.81712	3.93731	4.61725
Rv0189c	4.511	4.48059	4.40346	4.38734	4.24409	4.00282	4.29045	4.47104	4.1847	4.50539	4.64066	4.49606	4.41436	4.39867	4.39498
Rv0190	4.45304	4.4986	4.03322	3.7806	4.17138	4.73891	4.84023	4.85176	4.95481	5.01107	4.82327	5.36856	3.66599	3.77453	3.7999
Rv0191	3.59653	3.53519	3.21074	3.28556	3.55891	3.4058	3.89721	3.84919	3.83405	4.0217	3.74696	3.79146	3.29092	3.2913	3.31659
Rv0192	4.35096	4.24803	4.26183	4.36356	3.99462	4.09579	5.19217	5.15436	5.03004	4.43446	4.53291	4.3439	4.43057	4.2823	4.23761
Rv0193c	2.72137	3.04776	3.04768	2.60917	3.16851	3.02233	4.25679	4.35562	3.97917	3.31861	3.39354	3.25623	2.88322	3.19597	3.01261
Rv0194	2.42007	2.62923	2.57914	2.09653	2.20819	2.62866	3.46782	3.44882	3.72302	2.59146	2.7905	2.60318	2.4151	2.51625	2.6448
Rv0195	0.353398	-0.215969	0.391094	-0.672862	-0.04815	0.0605734	1.02806	0.689513	1.12979	0.333304	0.3884	0.798507	0.0571807	-0.117772	0.154055
Rv0196	-0.174231	0.0856864	-0.30611	0.115634	-0.159181	0.974159	-0.106994	0.0242492	1.12979	-0.628222	0.544519	1.32614	-0.137635	-0.230983	-0.560968
Rv0197	2.65964	2.61043	2.62026	3.06738	2.7592	3.4954	3.05693	3.04774	3.49098	2.41847	2.74293	3.51186	2.90588	2.47172	2.68553
Rv0198c	5.58999	5.58839	5.608	5.46948	5.66355	5.73036	4.6628	4.82378	4.62496	5.63856	5.61996	5.72093	5.60832	5.67836	5.61236
Rv0199	2.56741	2.86159	2.70609	2.76252	2.69681	2.65112	2.71569	2.37503	2.74755	2.45477	2.572	2.44461	2.46174	2.85127	2.74729
Rv0200	3.30885	3.12264	2.80991	2.73807	2.66457	2.67323	3.59552	3.42418	3.95129	2.80333	2.85157	2.44461	2.94334	2.87882	2.89351
Rv0201c	3.73516	3.21263	2.9861	3.30233	2.78942	2.57095	3.58095	3.59088	3.60273	2.91175	2.85157	2.74604	3.1895	3.30659	2.82225
Rv0202c	5.52513	5.33433	5.18574	5.42421	5.14679	5.04476	4.61762	4.97374	4.84546	5.2774	5.24638	4.94217	5.28458	5.26609	5.19744
Rv0203	2.74633	2.89304	2.69564	2.83349	2.45435	2.51083	3.31267	2.92432	2.74755	2.2634	2.53524	2.63501	2.38517	2.75793	2.55346
Rv0204c	3.42162	3.07544	2.9396	3.71946	2.84801	2.83888	3.97252	3.60556	3.93715	3.10684	3.11087	3.29659	3.37353	3.16833	3.06205
Rv0205	2.99152	3.19382	3.5744	3.36755	3.20259	3.20796	2.78998	2.73697	2.57559	4.05754	4.02399	3.81481	3.56102	3.52717	3.55817
Rv0206c	6.61545	6.86927	6.71378	6.79326	6.75873	6.61623	6.28388	6.1781	5.89203	7.39561	7.19759	7.05602	6.81436	6.8362	6.70882
Rv0207c	5.23097	5.28628	5.19134	5.08929	5.04402	5.14902	5.1908	5.14685	5.2055	5.72655	5.61777	5.49534	5.41991	5.2945	5.15561
Rv0208c	3.79619	4.23582	4.05656	3.64249	4.00109	3.71912	4.08302	3.9017	3.78751	5.17234	5.10617	4.92511	3.74117	4.30278	3.99536
Rv0209	0.81637	0.767157	1.07885	1.15311	0.924883	0.700398	1.41363	1.67566	1.12979	0.90521	0.873827	0.90676	0.700024	0.922491	0.93028
Rv0210	1.15144	1.47671	1.66203	2.17149	1.60635	1.37578	1.75517	1.60921	1.40109	1.81035	2.15393	1.8446	1.38012	1.58894	1.55032
Rv0211	6.35198	6.30065	5.80525	6.52502	6.69432	6.77354	6.78306	6.76817	6.85018	6.99383	6.65626	6.71876	6.44376	5.87583	5.68014
Rv0212c	3.60201	3.54016	3.33719	3.81607	3.42096	3.60298	4.13667	4.06997	4.19662	3.89534	3.52121	3.83778	3.71895	3.37589	3.41328
Rv0213c	3.33212	3.49987	3.31914	2.60917	3.39172	3.24533	3.56199	3.88374	4.0466	3.38595	3.33058	3.0592	3.5267	3.44663	3.64333
Rv0214	2.08646	2.34076	2.4441	1.79844	2.29499	2.43521	2.39709	2.38073	2.71476	1.8381	1.63416	2.16835	2.15857	2.07912	2.56598
Rv0215c	1.58689	2.11932	2.06538	2.24275	2.23039	1.81422	1.11154	0.795772	1.0267	1.42763	1.40886	1.37721	1.59061	1.92909	1.92543
Rv0216	1.26634	1.43458	1.54267	0.821903	1.17424	1.29252	1.60687	1.35489	1.99973	1.2736	1.14176	1.21822	1.29253	1.33422	1.52489
Rv0217c	1.09036	1.27663	1.26006	0.912101	0.924883	1.34855	1.12308	0.910592	1.31621	0.73856	0.813706	1.56514	1.03935	0.868553	1.27335
Rv0218	2.22787	2.54264	2.53682	2.34344	2.39663	2.39586	2.15435	2.11941	2.71476	2.68609	2.53524	2.38347	2.06853	2.14866	2.46933
Rv0219	-1.39662	-1.73534	-0.617571	-1.32494	-1.63311	-0.973374	-2.09357	-1.47582	-0.558263	-1.17571	-0.492955	-0.824423	-1.27746	-1.32213	-1.33469
Rv0220	5.39227	5.73226	5.89974	5.30025	5.58175	5.38502	4.95527	5.05444	4.17268	5.81821	6.03637	5.52112	5.36678	5.55465	5.67437
Rv0221	3.59378	3.75651	4.1966	3.60242	3.70872	3.52609	2.58825	2.63568	1.69808	3.88207	4.31169	3.75331	3.91743	3.94384	3.99767
Rv0222	1.88541	2.35212	2.57535	1.75035	1.85517	2.59431	1.28597	0.40612	0.915668	2.49017	2.64282	2.67638	2.43861	2.40697	2.56598
Rv0223c	3.93728	3.82333	3.81716	3.28556	3.93505	3.75584	4.27372	3.38216	3.92286	4.36464	3.96302	4.65971	3.64256	3.90082	3.92664
Rv0224c	2.20644	2.09248	2.35833	2.58195	2.3159	1.40249	1.70229	2.04953	1.94424	1.56679	1.14176	1.3519	1.78653	1.99351	2.15819
Rv0225	2.63312	2.57209	2.66381	2.46762	2.29499	2.10191	0.886249	0.957135	1.31621	1.81035	2.29254	1.75089	2.61403	2.61783	2.56598
Rv0226c	1.78298	1.30028	1.54267	2.13449	1.79688	1.23422	0.886249	0.761215	-0.558263	1.05459	1.09201	0.798507	2.03807	1.41169	1.82485
Rv0227c	5.40408	5.60391	5.5015	5.81169	5.44844	5.28446	4.75192	4.48567	4.02	5.09108	5.35055	5.42122	4.99165	5.50801	5.59108
Rv0228	3.21898	2.67518	2.40613	2.85639	2.59784	2.44809	2.44386	2.21188	2.3379	2.49017	2.49752	2.42046	2.63792	2.58476	2.31474
Rv0229c	4.14676	4.478	4.22232	3.96046	4.28707	4.24718	4.37614	4.33521	4.02	4.59756	4.4114	4.17738	4.31678	4.43392	4.3249
Rv0230c	3.79858	4.00702	4.2211	3.98145	4.2221	4.18313	3.73556	3.8011	3.63813	4.27614	4.3279	3.92618	3.52853	3.99823	4.27812
Rv0231	3.95452	4.4986	4.62256	4.12037	4.25495	4.28715	4.10064	3.81169	3.73942	4.10399	4.42151	4.28828	3.93613	4.40342	4.61122
Rv0232	4.19832	4.81001	5.00422	4.66537	5.02827	4.2943	4.16486	4.51966	3.95129	4.00343	4.2563	3.0115	3.84817	4.81519	4.88541
Rv0233	4.49046	5.05038	5.19381	5.18738	4.91292	4.65251	3.76349	4.06112	3.36984	4.05754	4.46124	2.75572	4.03003	4.92662	5.12738
Rv0234c	3.60201	3.44257	3.68246	3.69425	3.43058	3.34512	2.6965	2.84404	2.38034	2.87204	2.86645	2.60318	3.35923	3.3167	3.52008
Rv0235c	2.46286	2.65697	2.81635	3.16233	3.10985	2.81918	1.64739	1.97609	2.20255	2.28372	2.0793	2.10915	2.39722	2.44433	3.27907
Rv0236A	3.93511	4.19854	3.84265	3.48976	3.85874	3.82166	4.66675	4.51189	4.87544	3.86194	3.85531	4.1409	3.71815	3.87711	3.93632
Rv0236c	4.76049	4.4252	4.21745	4.79548	4.39418	3.96746	4.64189	4.54527	4.6072	3.99113	3.89211	3.78675	4.43399	4.27714	4.21791
Rv0237	2.7902	2.9008	2.89765	3.02758	2.64817	2.81918	3.30509	3.13804	2.5386	3.18455	3.02067	2.61387	2.55968	2.96488	2.80122
Rv0238	4.26548	4.23275	4.2571	4.212	4.12474	4.09579	3.6936	4.17707	3.36984	4.39298	4.41646	4.31144	4.16181	4.23246	4.1447
Rv0239	4.70936	4.80175	4.57011	4.54366	5.07194	4.97749	4.52277	4.5964	5.0099	4.87707	4.72876	4.79264	4.54102	4.96408	4.68911
Rv0240	2.53912	2.49219	2.36274	2.49706	2.61481	2.42221	2.74213	2.76776	2.1047	3.46815	2.9386	3.16472	2.5792	2.7505	2.42192
Rv0241c	4.33788	4.21419	3.72249	3.48976	4.04559	3.95849	3.55349	3.53316	2.61166	4.75138	4.61006	4.66743	3.50831	4.05969	3.60441
Rv0242c	4.53555	4.35917	3.64311	4.10133	4.27645	3.6923	3.85804	3.57853	3.06623	4.53959	4.36503	4.60184	3.30271	4.13016	3.36754
Rv0243	5.58585	5.33862	4.68467	5.12274	5.21238	4.79796	5.6061	5.47737	5.68755	5.774	5.62653	5.59444	4.84469	5.0239	4.49983
Rv0244c	6.56232	6.23543	5.74189	7.19582	6.85651	7.2181	8.30196	8.10015	8.96246	7.50458	6.87245	7.65309	7.68667	6.09572	5.88884
Rv0245	3.97578	4.26315	4.03045	3.75645	4.32367	4.51236	4.6166	4.76285	4.98262	4.89699	4.55603	4.57475	4.52281	4.16693	4.11732
Rv0246	4.52981	4.76184	5.00139	4.7776	4.95352	5.10293	4.02113	4.34253	3.97917	5.35387	5.22634	5.39048	5.44503	4.94466	5.18329
Rv0247c	4.92476	5.47736	5.60707	5.29607	5.7215	5.89934	2.92797	3.85739	2.74755	6.07295	6.02813	6.11903	5.72762	5.58946	5.85927
Rv0248c	5.9294	6.24917	6.47614	6.21533	6.46901	6.70745	4.65785	5.05087	4.82256	6.88997	6.84736	6.99397	6.39803	6.31764	6.429
Rv0249c	5.49746	5.82486	6.06182	5.45455	6.00029	6.76391	5.55535	5.51026	5.71268	7.04383	6.44089	7.75979	5.84771	6.00567	6.08914
Rv0250c	5.16862	5.63796	5.92718	5.42804	5.75634	6.69332	5.01689	4.29802	5.5126	7.30158	5.93772	8.36115	5.00876	5.89788	5.47805
Rv0251c	5.38195	4.94367	5.85308	6.84427	6.10611	7.97736	5.76095	4.76176	6.58356	8.54025	6.35649	9.34465	4.78634	5.34475	4.43988
Rv0252	4.29115	3.73931	3.47194	3.31892	3.41128	3.28177	2.69264	3.49424	3.04	3.35747	3.46369	3.05136	4.30671	3.61169	3.53289
Rv0253	1.10588	1.07201	0.672726	0.622594	1.1277	0.901095	0.482456	0.689513	-0.268757	1.00649	1.14176	0.974664	1.56947	1.33422	1.24249
Rv0254c	-0.0659781	0.0301913	0.833938	-0.962369	0.751551	0.126162	0.291091	0.163077	-0.268757	0.481403	0.213313	0.721545	0.513387	-0.0128028	0.0509614
Rv0255c	1.95559	1.88915	2.13925	1.97623	2.29499	2.15001	1.26528	1.4228	1.88652	1.81035	1.88847	2.07861	1.84341	1.62191	2.01945
Rv0256c	4.25334	4.24499	4.31743	4.6392	4.34417	4.33301	4.45589	4.54654	4.43672	4.60565	4.43654	4.51329	4.05116	4.20552	4.12791
Rv0257	3.53769	4.02488	4.25472	4.05258	4.00753	4.12816	2.73086	2.96285	2.98606	3.81385	3.93507	3.78202	3.98617	3.90082	4.15302
Rv0258c	0.698534	0.732805	1.07885	0.996989	0.751551	0.516952	0.990743	0.878708	1.40109	0.73856	0.685382	0.871571	0.72573	1.14299	1.21096
Rv0259c	0.300449	0.586585	0.356118	-0.225403	0.241357	-0.321297	0.635355	0.28971	0.915668	-0.0181685	0.46857	0.31308	0.298967	0.421094	0.452578
Rv0260c	0.477846	0.697616	-0.0977923	-0.0448307	-1.63311	-0.842129	0.27048	0.513834	0.664129	-0.969259	0.0140045	-1.76784	0.155028	-0.0643331	0.425357
Rv0261c	-0.251193	0.288503	-0.14712	-0.225403	-0.715575	-0.00813932	2.44386	2.75024	2.05317	-0.483832	-0.833992	-0.610298	-0.00488027	0.0850445	-0.311609
Rv0262c	0.976835	1.4558	1.5961	1.79844	1.42578	1.77386	3.55349	3.44338	3.1173	2.01867	1.63416	1.37721	1.02907	1.46719	1.33316
Rv0263c	2.36955	2.52267	2.36274	3.23403	2.63159	2.22677	5.30541	5.326	5.03668	2.73118	2.00058	1.77013	2.15385	2.01849	1.90587
Rv0264c	1.61968	1.68868	2.01582	2.7132	2.13948	1.64554	5.70253	5.59487	5.31347	2.52473	1.79828	1.24597	1.80172	1.91586	1.27335
Rv0265c	2.72137	2.92382	2.98896	2.92299	2.56328	2.83888	2.26788	2.5008	1.94424	2.49017	2.86645	2.35827	2.52716	2.67394	2.91813
Rv0266c	3.75988	3.58418	3.71389	3.83925	3.44963	3.63712	4.28917	4.25054	4.28862	3.65913	3.6298	3.90023	3.57876	3.48746	3.65216
Rv0267	5.07024	4.88231	4.13216	4.5007	4.31331	4.40084	6.21071	5.68923	6.27603	4.87707	4.45633	4.93793	4.83955	4.75701	4.09157
Rv0268c	5.04531	4.98803	4.7908	4.50795	4.88171	4.73891	5.23202	5.23291	5.34595	4.89038	4.82707	4.92511	4.86616	5.09462	4.6337
Rv0269c	2.8559	2.34076	2.43993	2.24275	2.09178	1.91043	3.81599	3.85739	3.95129	2.41847	2.15393	2.33262	2.41115	2.43508	2.07306
Rv0270	5.09572	5.3329	5.28555	5.64414	5.58606	5.47115	4.52821	4.50146	4.32166	5.22583	5.06486	4.76654	4.86724	5.23179	5.2956
Rv0271c	5.52873	5.23198	5.29597	5.94852	5.59035	5.58632	4.10792	4.32341	4.09836	4.58942	4.72468	4.51614	5.26225	5.13801	5.30963
Rv0272c	4.33295	4.05647	4.0346	4.50795	4.1771	4.23608	2.95082	3.14476	3.34863	3.90193	4.03061	3.61653	4.14464	4.08652	3.96732
Rv0273c	2.36955	2.32931	2.29048	2.46762	2.37687	2.42221	1.98126	2.0988	2.3379	2.04271	2.0273	1.8446	2.13957	2.30913	2.02852
Rv0274	2.90106	2.93141	3.17857	3.21643	3.55891	3.0731	2.85024	3.365	3.70644	2.81734	2.80601	2.38347	2.63961	2.77269	3.17259
Rv0275c	5.35137	4.90562	4.90486	5.83493	5.22072	5.60944	5.82683	6.08074	6.63704	5.27233	5.11865	5.03057	4.48191	4.48186	4.76707
Rv0276	5.81961	5.68812	5.56078	5.91619	5.82905	6.00227	6.3375	6.24527	6.60385	5.7668	5.84502	5.78379	5.24624	5.47115	5.45384
Rv0277A	5.46475	5.50306	5.25443	5.13215	5.50871	5.45688	6.24479	6.25772	6.29001	5.64447	5.57992	5.54085	5.1798	5.4869	5.23516
Rv0277c	5.12741	4.79344	4.77185	4.42613	4.52114	4.96186	6.61417	6.60845	6.69072	4.78028	4.94036	4.83207	5.56024	5.00371	4.71463
Rv0278c	1.98944	0.800709	0.658442	1.79844	0.751551	0.938089	1.84851	1.81696	2.24909	0.73856	0.616669	0.681468	1.35151	0.131587	0.479296
Rv0279c	3.18286	2.34076	2.33606	3.42995	2.54569	2.52305	3.13025	3.48368	2.90117	1.89203	2.49752	2.0631	2.3892	2.1373	2.23075
Rv0280	6.63162	5.79396	4.75516	5.67345	5.60741	5.45209	6.02633	6.07019	5.63156	6.36881	5.68643	5.4136	4.48191	5.19938	4.02059
Rv0281	5.40565	5.24879	5.153	5.58367	5.46258	5.52229	4.76763	4.93937	4.43672	5.67748	5.54798	5.50685	4.80417	5.18152	4.92239
Rv0282	7.74533	7.77179	7.49404	7.97982	7.88631	8.10382	7.8107	7.77204	7.07836	8.17591	7.93265	8.06639	7.12278	7.39525	7.06164
Rv0283	5.7953	5.94882	6.05775	6.96244	6.37874	6.62264	4.15083	4.65992	3.80319	6.45421	6.23425	6.5433	5.65568	5.66655	5.71779
Rv0284	6.84742	7.44539	7.74912	8.05537	7.68455	7.99337	3.94189	4.83835	3.72302	8.02113	7.94671	8.02345	6.92043	7.22795	7.33328
Rv0285	1.93836	2.48189	2.70609	2.66212	2.49158	2.59431	-1.56306	0.189308	-1.40626	2.41847	2.35715	1.71163	1.79869	2.05517	2.23075
Rv0286	5.18515	5.52706	5.74485	6.15888	5.66559	5.65459	1.76992	2.73251	0.915668	5.86784	6.08009	5.58904	4.80229	5.33732	5.55542
Rv0287	4.85073	5.53207	5.74189	5.74269	5.59891	5.31818	0.140224	2.19902	-0.0277485	5.81995	5.85996	5.14735	4.51085	5.38853	5.78023
Rv0288	5.61393	6.1047	6.3272	6.16348	6.2297	5.88401	0.586167	2.71456	0.359275	6.17302	6.28356	5.56583	5.58481	5.83247	6.31404
Rv0289	5.35543	5.396	5.60754	6.38439	5.51324	5.48528	0.990743	1.99108	0.915668	5.29001	5.27174	4.80202	5.08181	5.07838	5.34274
Rv0290	4.84612	4.74686	4.82637	5.84355	4.98323	4.97305	-0.0802764	0.957135	0.664129	4.52259	4.65358	3.95168	4.54825	4.40579	4.62774
Rv0291	4.68633	4.48059	4.46938	5.98015	4.89567	4.95285	-0.278605	1.16968	0.795374	4.50971	4.24496	3.90459	4.5374	4.25891	4.30076
Rv0292	4.11836	4.21419	4.56246	4.81315	4.34925	4.20226	-0.698714	0.360677	-0.0277485	4.66495	4.28426	3.78675	4.10357	4.27455	4.22188
Rv0293c	3.95237	4.17315	4.43627	4.39518	4.19978	4.55764	2.59241	3.385	2.6812	4.47036	4.38065	3.9891	4.29763	4.25628	4.53209
Rv0294	1.25247	1.32355	1.48717	0.821903	1.30549	1.1421	1.423	1.43381	0.178702	0.90521	1.48794	0.835501	1.86092	1.74676	1.43221
Rv0295c	2.90992	3.14893	3.23501	2.76252	2.90432	2.81918	1.92303	2.03514	1.76366	2.81734	3.30897	3.32288	3.04511	3.19048	3.07086
Rv0296c	4.37677	4.6304	4.50773	3.80434	4.24953	4.40084	4.25548	3.95427	3.68966	4.6956	4.52356	4.83436	4.32416	4.51076	4.39849
Rv0297	4.52837	3.91427	3.91052	4.76555	3.84442	3.89405	4.13525	4.21268	4.33251	4.02773	4.22201	3.9891	3.61618	3.93074	3.81046
Rv0298	3.62373	3.71312	3.40506	3.56119	3.74771	3.88461	3.30509	2.77644	3.01328	4.13228	3.9209	4.26812	3.326	3.42343	3.27907
Rv0299	2.59516	2.82129	2.55235	2.34344	2.16275	2.82907	2.03112	1.31971	2.05317	2.78919	2.75896	3.39281	2.81151	2.56794	2.12474
Rv0300	1.99777	2.46105	2.19968	2.24275	2.23039	2.42221	2.00641	2.17953	2.24909	2.59146	2.41899	2.82174	2.2344	2.04305	2.01032
Rv0301	3.99881	3.87149	3.75474	3.75645	3.78568	4.14804	4.10064	3.8533	4.16056	4.21396	4.16901	4.38815	4.40941	3.95682	3.78123
Rv0302	3.76722	3.55498	3.25413	3.31892	3.04871	3.568	4.09625	3.46233	3.92286	4.00343	3.69791	4.1372	3.55923	3.54448	3.14365
Rv0303	2.97472	2.17155	1.99323	2.46762	1.73612	2.15001	2.98601	2.44202	3.70644	2.7459	2.20163	2.96217	2.69271	2.215	1.89599
Rv0304c	4.35096	4.55375	4.43313	4.17605	4.52114	4.43035	4.38696	4.50538	4.78356	4.4792	4.64498	4.57201	4.55812	4.5711	4.58071
Rv0305c	3.85705	3.9181	4.51271	4.2031	4.1771	4.38753	4.10355	4.41379	4.67695	4.50106	4.61887	4.32451	4.06947	4.14441	4.372
Rv0306	1.07468	0.507513	1.69739	1.48242	1.17424	1.94719	1.39471	1.31971	1.0267	1.99422	2.33593	1.86264	1.25771	1.09682	1.16232
Rv0307c	0.477846	1.79239	1.62578	1.15311	1.42578	1.07725	0.926326	1.06023	1.69808	1.94403	1.66851	1.9326	1.23104	1.27325	1.41847
Rv0308	3.13452	3.70871	3.98967	3.36755	4.00109	4.00717	3.66822	3.8138	3.51022	3.85517	4.02399	4.03356	3.59192	3.61169	3.91201
Rv0309	4.56811	4.97707	5.19629	4.87052	4.98323	4.89523	4.65586	4.463	4.32166	4.96148	5.67169	5.24682	4.77715	5.02698	5.22632
Rv0310c	1.42317	1.75865	2.13925	1.07716	1.6727	1.4798	2.37795	1.5598	1.40109	1.86532	2.12948	2.18277	1.70164	1.79093	2.32214
Rv0311	2.01431	2.0231	2.62026	2.94452	2.7592	2.85831	3.30002	3.00407	2.87172	2.65523	2.45879	2.30651	2.10816	1.91586	2.83782
Rv0312	4.1856	4.54388	4.45809	4.70376	4.32882	4.30496	2.88794	2.59702	2.61166	4.02773	4.81179	4.49317	4.47908	4.58789	4.90771
Rv0313	4.54696	4.48576	4.56916	4.7776	4.47541	4.71779	3.98047	4.4697	4.43672	4.59349	4.67908	4.59915	4.52006	4.40579	4.4551
Rv0314c	4.51681	4.43325	4.45809	4.70376	4.47541	4.27636	4.0165	4.26603	4.00652	4.46147	4.36503	4.30156	4.22457	4.33794	4.32121
Rv0315	4.45607	4.74901	4.78177	4.32303	4.51663	4.51848	5.04446	4.90219	4.59824	4.40694	4.71239	4.6258	4.0925	4.62903	4.56364
Rv0316	3.38712	3.49987	3.59517	3.89561	3.48698	3.19273	4.24891	4.28895	3.51022	3.35747	3.38324	3.17197	3.25164	3.25497	3.44751
Rv0317c	3.04078	3.09586	3.10147	3.04762	3.15696	3.2673	3.94026	3.74914	3.41136	3.06049	2.7905	3.07475	3.11971	3.07019	3.18075
Rv0318c	1.33377	1.4558	1.0242	0.821903	1.53681	1.45449	1.52223	1.56982	2.1047	1.35267	1.44894	1.00745	1.09958	1.86167	1.55032
Rv0319	1.32053	0.927622	1.1723	0.821903	0.482365	0.565046	1.19046	1.1296	1.12979	0.73856	-0.217321	1.16108	1.16211	0.922491	0.311024
Rv0320	1.23846	0.767157	0.978934	1.35956	1.17424	0.516952	1.50469	1.07437	1.55721	0.615704	0.0140045	0.554088	0.859465	0.840808	0.830053
Rv0321	2.50443	2.75437	2.80991	2.34344	2.8623	2.90577	2.47572	2.21188	2.38034	2.8854	2.60785	2.93686	2.5739	2.79455	2.82225
Rv0322	1.66227	1.68868	1.40399	1.35956	1.34671	1.29252	2.18771	2.13973	2.5386	1.2736	1.5629	1.27319	1.56947	1.55519	1.4046
Rv0323c	2.03066	1.67065	1.71129	1.29397	1.38679	1.40249	2.55028	2.24976	2.50063	1.63165	1.66851	1.89804	1.63876	1.63812	1.39059
Rv0324	1.18103	0.624552	0.0186172	0.511563	-0.279476	1.1421	1.63938	1.60921	2.98606	0.73856	0.303511	0.941111	0.57832	0.176675	0.425357
Rv0325	-1.58304	-1.24992	-1.32018	-1.81037	-0.41072	-2.55834	-0.43907	-1.24756	-0.920833	-1.41672	-1.04044	-2.00885	-1.22727	-0.488141	-1.534
Rv0326	-0.463738	-1.11867	-0.842863	-1.32494	-0.896147	-0.973374	0.552419	-0.627828	1.55721	1.10113	0.931542	0.59781	-0.432301	-0.291104	-0.7343
Rv0327c	1.30718	1.01598	0.714749	1.35956	0.978322	1.52913	3.02344	1.70323	3.01328	2.83121	1.66851	2.53735	1.43958	1.23112	1.04203
Rv0328	1.45985	1.47671	0.944028	1.89007	1.38679	1.77386	2.4576	1.61889	1.69808	2.20067	1.18985	2.04742	1.45118	1.57216	0.830053
Rv0329c	1.05883	0.800709	0.599847	1.15311	0.554514	1.07725	1.70996	0.761215	1.55721	1.89203	1.09201	1.88045	0.633682	1.20959	0.186845
Rv0330c	1.01019	0.423855	0.356118	0.622594	0.0549435	0.306734	2.27824	1.34326	2.1047	1.66301	0.46857	1.69159	0.686997	0.383126	0.311024
Rv0331	3.24723	2.50242	1.89917	2.2771	2.23039	2.39586	3.90392	4.18361	4.44674	3.34785	2.35715	3.23562	3.02195	2.36863	1.79326
Rv0332	2.71127	2.91619	2.89765	2.87893	2.74386	2.62866	2.84328	2.70095	2.90117	3.07222	3.09832	3.21472	2.67468	2.73551	2.67978
Rv0333	1.7733	1.61515	1.84344	2.09653	2.11583	2.19655	1.70996	1.71231	1.88652	2.01867	1.88847	2.58157	1.9698	1.83379	2.02852
Rv0334	2.43243	2.70206	2.94255	2.76252	3.24681	3.2673	2.76809	2.5421	3.01328	3.46815	3.34127	3.46541	2.84268	2.8373	3.26378
Rv0335c	1.70364	1.72409	2.0922	2.7132	2.11583	1.83398	1.83453	1.93792	2.29418	2.04271	2.0273	1.75089	1.55162	1.7012	2.12474
Rv0336	4.29623	3.99982	4.06064	4.53659	4.33907	4.15198	5.47713	5.21945	5.09518	4.49236	4.11399	3.88707	4.20814	4.05668	3.9169
Rv0337c	4.75681	4.63273	5.00633	5.12745	4.71069	4.98414	6.80808	7.14508	6.41008	4.96463	5.22346	5.01049	5.00319	4.75886	4.91262
Rv0338c	6.61985	6.37701	6.62083	6.67426	6.64042	6.73004	6.07468	6.09338	6.04495	6.44183	6.56118	6.48555	6.61344	6.43247	6.58705
Rv0339c	3.93076	3.49476	3.40078	3.93917	3.34162	3.38585	3.23768	3.37646	3.2605	3.38595	3.39354	3.38034	3.54847	3.34166	3.33499
Rv0340	3.05683	3.00522	3.04768	2.2771	3.06115	2.9697	3.70517	3.83887	3.80319	3.27867	3.11087	3.24253	3.03871	2.73551	2.87853
Rv0341	3.37116	4.07029	4.04288	2.96574	3.67674	3.63149	5.67779	6.88987	5.67056	5.70222	5.7031	5.52112	2.44249	2.39748	2.89846
Rv0342	3.83161	4.17315	4.18419	3.57507	3.96845	4.30142	5.41275	6.29746	5.36721	5.02623	4.81945	4.77846	3.82829	3.77453	3.99767
Rv0343	3.91983	4.08739	4.37098	4.03261	4.01395	4.00717	2.87093	2.98922	2.38034	3.91501	4.16901	3.64806	3.94915	4.23779	4.38265
Rv0344c	1.41073	1.93519	1.58859	1.07716	1.79688	1.66773	0.788164	1.35489	0.178702	0.796276	1.18985	1.32614	1.39221	1.76164	2.25414
Rv0345	2.21362	2.43991	2.62026	2.52592	2.64817	2.44809	1.28597	1.16968	1.12979	2.43673	2.41899	2.33262	2.45791	2.60963	2.8634
Rv0346c	5.47075	6.05343	5.98842	5.57679	5.97093	5.97249	4.04256	3.95809	4.17268	5.76861	5.61996	5.59039	5.55375	6.05404	5.99043
Rv0347	4.46211	4.13749	4.07684	4.05258	4.28707	4.74675	4.66379	4.72972	5.70017	4.91012	4.39611	4.98396	4.17878	4.18911	4.23173
Rv0348	3.2367	3.42116	3.15332	2.24275	3.17996	3.60872	2.98285	2.75464	3.63813	3.53748	3.1233	4.09587	3.26704	3.35643	3.07525
Rv0349	3.3122	3.26766	3.4658	2.7132	3.23588	3.88461	3.61608	3.05489	3.97917	3.65133	3.55833	3.84687	3.53126	3.3662	3.42364
Rv0350	9.47433	8.60681	8.35415	8.2533	7.88105	9.54556	10.2537	7.81149	10.5048	9.99446	8.80637	10.9838	8.42778	8.68038	7.86506
Rv0351	6.96904	6.27402	6.51852	6.83133	5.5925	7.52362	7.70427	4.53636	7.81919	7.71186	6.77136	8.93173	5.82894	6.32329	5.85226
Rv0352	5.81784	5.10176	5.59024	6.12155	5.04402	6.44046	6.75203	4.45356	6.70122	6.40983	5.61777	7.52271	5.02309	5.07093	4.99709
Rv0353	3.22254	3.04776	3.58953	4.2031	3.53235	4.53064	3.89553	1.99852	4.35396	4.66107	4.24496	5.8315	2.14435	3.23379	3.40982
Rv0354c	3.95237	3.81104	4.32988	4.24708	3.95519	4.89287	4.7547	3.64163	4.86053	4.73672	4.47101	5.98756	4.17237	4.15853	4.15716
Rv0355c	5.6918	5.71367	5.97839	5.64743	5.76397	5.87212	5.76279	5.42797	6.16208	6.1175	6.0753	6.22999	5.98326	6.02967	6.04007
Rv0356c	3.20464	3.06167	3.29626	3.25141	3.65229	3.52001	3.0867	2.90467	3.14218	3.64349	3.57653	3.15743	2.73762	3.30151	3.37111
Rv0357c	3.31887	3.16834	3.33943	3.14383	3.53235	3.44488	3.66032	3.62251	3.43168	3.02472	3.21912	3.2494	3.22034	3.4281	3.58609
Rv0358	-0.0659781	-0.0275242	0.599847	0.622594	0.406416	-0.321297	1.26528	0.941787	1.0267	0.253134	0.0140045	-0.713392	-0.22112	-0.488141	-0.406246
Rv0359	1.57579	2.14567	2.27183	1.48242	2.23039	1.57682	2.07338	1.53955	1.8264	1.94403	1.79828	1.71163	1.5408	1.9025	2.27717
Rv0360c	1.25247	1.36899	1.46272	0.725687	1.07961	1.1421	1.25483	0.795772	0.664129	0.409253	1.09201	0.554088	0.520748	1.35398	1.17872
Rv0361	5.63011	5.46433	5.3296	5.31686	5.43895	5.51772	5.94778	5.80878	5.85113	6.03449	5.7679	5.9073	5.4961	5.41228	5.38927
Rv0362	4.17277	4.33075	4.37753	3.8507	3.92828	4.12816	5.10828	4.85995	5.07594	4.42077	4.72468	4.51898	4.41979	4.23512	4.16335
Rv0363c	4.53268	4.78298	4.86109	4.40298	4.82084	4.91855	5.01611	5.27026	5.19365	4.94243	5.04865	5.14551	4.80831	4.70409	4.80849
Rv0364	3.61562	3.85562	3.65934	3.53304	3.64405	3.72971	3.69747	3.64874	3.54794	3.82082	4.06969	3.68907	3.47837	3.82142	3.7514
Rv0365c	3.00813	2.36339	2.43156	3.25141	2.49158	2.39586	3.77816	3.48368	3.1173	2.68609	2.72672	2.74604	2.63113	2.53369	2.63889
Rv0366c	2.24898	1.22813	1.36933	1.64907	0.978322	1.60009	3.21088	2.53188	3.58469	1.78206	1.18985	1.21822	1.72732	1.50304	1.25801
Rv0367c	1.91213	1.39119	1.18232	1.97623	1.50074	1.37578	2.68876	2.47438	3.21433	1.8381	1.44894	1.47424	1.71133	1.35398	1.17872
Rv0368c	-0.374928	-0.887347	-0.970242	-0.0448307	-0.279476	-0.973374	0.872638	0.240383	1.12979	-1.17571	-0.833992	-1.56139	-0.663009	-1.09081	-0.797035
Rv0369c	-0.174231	-0.998378	-0.0268258	-0.962369	0.0549435	0.565046	-0.219104	-0.539018	-0.920833	0.0780468	-0.65342	-0.182877	-0.581938	-0.891497	-0.266521
Rv0370c	0.547667	0.732805	0.167261	-0.225403	0.406416	0.516952	0.370708	0.513834	0.664129	-0.0181685	0.117098	-0.110727	0.775807	0.262832	0.154055
Rv0373c	0.00192595	0.139126	0.442018	0.511563	0.623227	-0.411495	0.117324	0.189308	0.359275	0.168245	0.544519	0.835501	-0.0587184	0.383126	0.0861509
Rv0375c	-1.79716	-1.24992	-1.56635	-1.32494	-1.34361	-0.842129	-0.473421	-1.17884	-1.40626	-1.17571	-1.28145	-1.56139	-1.75779	-1.75823	-1.43091
Rv0376c	0.635798	0.767157	0.944028	0.622594	-0.04815	0.784056	1.41363	1.35489	1.22601	0.90521	0.0140045	0.871571	0.626876	0.922491	0.722339
Rv0377	1.51898	1.95022	1.58859	1.15311	1.91121	1.32081	1.27566	1.53955	1.40109	1.18994	1.5259	1.24597	1.53354	1.67001	1.75003
Rv0378	0.158895	-0.0275242	-0.224426	0.391268	-0.279476	-0.0802891	1.66329	1.40052	1.88652	-0.121262	-0.217321	-1.38082	0.445394	-0.173268	-0.507529
Rv0379	1.6831	2.36339	2.37152	2.01745	2.37687	2.29964	2.29874	1.86657	2.50063	2.30376	2.41899	2.29327	1.32653	2.19323	2.42879
Rv0380c	2.49267	2.86159	3.09087	2.7132	2.94516	2.74805	4.27631	4.1639	3.80319	2.70128	3.17201	2.74604	2.95153	3.05215	3.05763
Rv0381c	2.90106	2.77139	2.70262	3.21643	2.7592	2.53518	3.89216	3.45694	3.63813	2.38124	2.37806	2.18277	2.57567	2.91253	2.6624
Rv0382c	2.41385	2.09248	2.02141	2.2771	1.50074	2.19655	2.62118	2.07085	2.50063	2.04271	2.00058	2.59242	2.00434	2.18221	1.98257
Rv0383c	5.2788	4.98621	4.88352	5.22746	4.97996	5.08242	5.01534	4.72188	5.04989	5.50215	5.03555	6.05577	5.02373	4.92497	4.78458
Rv0384c	7.64802	5.75811	5.29424	6.21089	5.39049	6.7945	7.85366	6.04258	8.45576	7.94622	6.18615	8.72825	6.20963	5.92125	4.64701
Rv0385	2.78057	2.46105	2.43575	2.49706	2.29499	2.52305	2.30889	2.25598	2.57559	2.47258	2.47829	2.82174	2.45791	2.36863	2.3295
Rv0386	3.26116	2.86159	3.03114	3.14383	2.94516	3.11409	3.19183	3.07613	3.56643	2.89864	3.00731	2.93686	3.14136	3.05215	3.01261
Rv0387c	1.55334	1.53768	1.36054	1.48242	1.85517	1.50467	1.07635	1.5598	0.915668	1.75321	1.18985	1.40209	1.40817	1.41169	1.22681
Rv0389	1.58689	1.4558	1.61841	2.13449	1.79688	1.17347	2.03724	2.13298	1.88652	1.53324	1.97336	1.47424	1.38416	1.29386	1.4046
Rv0390	1.05883	1.27663	1.26948	0.511563	1.82632	1.62299	2.02498	2.0988	1.94424	1.42763	1.09201	1.69159	0.859465	1.39271	0.910784
Rv0391	3.22254	3.15543	3.4347	3.46016	3.15696	3.4058	3.71664	3.72245	3.43168	3.24797	3.20748	3.22869	3.42445	3.4281	3.59223
Rv0392c	2.94484	3.12264	3.27066	3.08687	3.25766	3.2673	4.3506	4.38571	4.33251	2.96305	3.13563	3.53454	2.91847	2.99666	3.20497
Rv0393	2.2835	1.59617	1.54267	2.68789	0.869388	1.71112	0.586167	0.941787	1.22601	1.00649	0.303511	0.204146	1.93716	1.48522	1.85577
Rv0394c	2.44468	2.00882	2.20461	2.24275	2.43537	2.1812	1.74773	1.81696	1.62936	1.31368	1.88847	2.27991	2.11547	2.30913	2.54083
Rv0396	-0.608128	-0.150381	-0.583219	-0.431854	-0.896147	-0.50771	-1.80407	-1.65091	-3.72819	-0.969259	-0.65342	-1.07596	0.35769	-0.230983	-0.099064
Rv0397	0.217194	0.661547	0.908257	-0.0448307	0.751551	1.1421	-0.340666	0.0531041	-2.14323	1.10113	0.931542	-0.0420147	0.653907	1.04912	0.987236
Rv0397A	2.48082	2.55252	2.53682	2.17149	2.41613	2.95172	1.87605	2.0988	1.31621	2.43673	2.00058	1.96635	2.13957	2.53369	2.67978
Rv0398c	1.8764	1.25258	1.9818	2.09653	1.572	1.50467	1.81332	1.67566	1.62936	1.4637	1.63416	1.54295	1.74314	1.50304	1.8144
Rv0399c	2.49267	2.24651	2.95722	2.66212	2.56328	2.29964	1.25483	1.4117	1.88652	2.49017	2.71033	2.31962	2.14673	2.18221	2.60896
Rv0400c	2.49856	2.23428	2.6745	2.98665	2.45435	2.24164	1.62321	1.81696	1.48127	2.38124	2.2478	1.82634	2.24555	2.35888	2.50877
Rv0401	-0.768592	0.139126	-0.00392536	0.115634	-0.41072	0.306734	-0.473421	-0.823748	-2.14323	0.333304	-1.57096	-0.514083	0.0470208	0.131587	-0.0600699
Rv0402c	4.13547	4.57572	4.6198	4.28977	4.77628	4.76488	3.03265	3.31822	3.47148	4.21396	4.47101	4.39745	4.66495	4.83642	4.95726
Rv0403c	0.778151	1.34645	1.52703	0.821903	1.38679	1.64554	1.00329	1.07437	-0.268757	1.14622	1.09201	0.941111	1.27957	1.39271	1.5753
Rv0404	5.18149	5.33862	5.10838	4.85355	5.29104	5.27003	4.87733	5.16514	5.21139	5.10256	5.37156	5.18904	5.28269	5.51461	5.39454
Rv0405	4.28094	4.52644	4.5834	4.47133	4.74193	4.65806	3.09259	3.5306	3.95129	4.25571	4.4114	4.18098	4.74569	4.70985	4.88291
Rv0406c	2.10201	2.20951	2.36714	2.68789	2.43537	2.03519	2.67314	2.66402	2.24909	2.30376	2.05353	1.9326	2.07604	2.17112	2.41502
Rv0407	2.8513	3.27961	3.49623	3.30233	3.16851	3.47036	2.59241	2.71456	2.1047	3.16277	3.25347	3.15011	3.28553	2.93238	3.32029
Rv0408	3.47337	3.74363	4.16411	3.9284	3.5053	3.67048	1.20139	1.33153	1.40109	3.65913	3.61226	3.12791	3.94368	3.87711	3.95785
Rv0409	2.49267	2.75437	2.4104	2.73807	2.56328	2.46086	0.206822	0.554764	0.915668	2.24279	2.47829	2.26643	2.98784	2.85127	2.75824
Rv0410c	5.61799	5.56539	5.28845	6.02379	5.54015	5.71579	2.34876	2.98922	2.3379	5.63065	6.02813	5.64741	5.70114	5.52227	5.62512
Rv0411c	4.95076	4.66497	4.72206	5.39323	4.74578	4.89052	2.55028	3.05132	1.69808	4.70693	5.09989	4.73751	4.53876	4.46378	4.77922
Rv0412c	5.60098	5.37109	5.2323	5.87193	5.62846	5.60801	4.69602	5.05176	4.77564	5.41272	5.79342	5.48664	4.9999	5.18979	5.50268
Rv0413	2.87865	2.30613	2.4524	3.33531	2.11583	2.53518	2.54171	2.63091	2.57559	2.28372	2.45879	2.69663	2.37505	2.26805	2.31474
Rv0414c	1.26634	0.547591	1.06809	1.35956	0.326245	1.11004	0.586167	1.1828	0.664129	0.956741	0.987037	0.835501	0.853647	0.840808	1.07743
Rv0415	1.947	1.87347	2.13925	1.79844	2.25224	2.05216	2.48916	2.54718	1.69808	2.5417	2.17798	1.98293	1.64551	1.74676	1.98257
Rv0417	1.12122	1.36899	1.85601	1.54013	1.79688	1.73234	1.20139	0.972321	0.664129	1.53324	1.76691	1.99933	1.4042	1.52063	1.97321
Rv0418	3.89995	4.43057	4.42472	4.09171	4.28177	4.36053	1.86922	2.16638	2.05317	3.61971	3.80986	3.79616	4.17936	4.16414	4.60669
Rv0419	4.82049	4.63738	4.63993	4.72879	4.51663	4.52761	4.12093	4.21268	4.41647	4.2812	4.38582	4.19528	4.71072	4.69444	4.72443
Rv0420c	2.94484	2.80485	2.99181	3.19862	2.93167	2.9786	2.2834	2.47438	2.77961	3.02472	3.18393	3.067	2.99446	3.20688	2.98956
Rv0421c	1.45985	1.27663	1.18232	1.79844	0.623227	1.1421	-1.17604	-0.627828	-1.40626	0.73856	1.32521	0.974664	1.96441	1.16553	1.34774
Rv0422c	2.50443	2.45052	3.16347	2.52592	2.47309	2.66221	0.788164	0.574802	0.359275	2.50755	2.85157	2.78439	2.94744	2.67394	2.74729
Rv0423c	5.41813	5.72682	5.98699	5.62759	5.79408	5.89111	4.96492	4.86504	4.22018	5.88955	6.00982	6.02708	5.68608	5.7463	5.9117
Rv0424c	2.53912	2.71971	2.60916	2.2771	2.52788	2.52305	0.773591	0.240383	0.795374	1.86532	2.2249	2.12418	2.51431	2.83026	2.76368
Rv0425c	5.24242	4.96232	5.18075	5.55246	4.88521	5.13714	4.39412	4.08402	4.3751	4.92637	4.65358	4.60987	5.2404	5.13659	5.27764
Rv0426c	3.27837	3.67292	3.5378	3.39909	3.17996	3.56209	3.38156	3.33006	3.45172	3.65913	3.65572	3.58971	2.90166	3.40461	3.46767
Rv0427c	2.06281	2.59139	2.6745	2.13449	2.58067	2.77897	1.55668	1.33153	1.48127	2.32352	2.47829	2.59242	2.28499	2.7873	2.91324
Rv0428c	1.47187	1.07201	1.66917	1.7006	1.30549	1.64554	1.36586	1.1828	1.0267	1.10113	1.91733	1.2999	1.24444	1.50304	1.86593
Rv0429c	2.04682	2.59139	2.68863	1.79844	2.56328	2.63993	1.88963	1.83368	1.31621	2.11254	2.27034	2.45653	1.87247	2.4897	2.621
Rv0430	3.70746	4.38705	4.28874	3.81607	4.37438	4.39087	4.14942	4.17379	4.84546	3.25828	3.78659	3.97674	3.72851	4.3601	4.70758
Rv0431	3.28179	3.47411	3.4347	2.85639	3.14533	3.14606	3.49694	3.61769	3.60273	2.93763	3.00731	2.99524	3.11121	3.22845	3.46098
Rv0432	4.82752	4.70317	4.72806	4.67184	4.5611	4.52761	5.30604	5.05444	4.90481	4.52259	4.53291	4.85478	4.55901	4.56051	4.62923
Rv0433	4.93021	5.03988	5.18574	5.00981	4.9865	5.19941	4.76026	4.44678	4.08559	5.06783	5.08408	5.16744	5.05576	5.19391	5.20046
Rv0434	2.795	2.70206	2.51716	2.96574	2.98487	2.42221	2.7195	2.17953	2.5386	2.52473	2.2478	2.61387	3.10142	3.01539	2.84297
Rv0435c	3.76965	3.46367	3.21562	4.13917	3.26842	3.03945	2.15997	1.74804	2.38034	3.32842	3.1233	3.2494	3.77926	3.27065	3.32029
Rv0436c	3.6662	3.50497	3.43051	3.74422	3.27911	3.50159	2.23102	2.29274	2.46164	3.75685	3.61226	3.85139	3.351	3.61169	3.50715
Rv0437c	2.63847	2.15867	1.99323	2.7132	1.85517	2.11812	1.93617	2.05667	1.76366	1.96934	2.33593	2.22521	1.83458	1.77636	1.56286
Rv0438c	3.35502	2.83755	3.25887	2.94452	2.61481	3.33128	2.86407	2.88875	2.95831	3.12948	3.04702	3.067	3.02454	2.84431	2.82746
Rv0439c	3.95666	3.67292	3.55525	3.00726	3.34162	3.92663	2.86407	2.7979	3.2376	3.45028	3.51178	4.06505	3.10754	3.41875	3.46767
Rv0440	9.18797	8.35997	8.54755	9.1146	7.68806	9.29291	8.50162	6.96178	8.99441	8.3902	8.55129	9.54273	8.14202	8.18213	8.1462
Rv0441c	4.41151	3.96694	3.69651	4.29816	3.8516	3.92202	4.5195	4.27064	4.65983	3.99729	3.75497	4.07668	3.66599	3.75608	3.69553
Rv0442c	3.95879	3.1026	3.29164	3.31892	3.48698	2.82907	4.69699	4.28895	4.8902	3.477	3.51178	3.63238	3.37759	3.30659	3.21692
Rv0443	3.5434	3.57935	3.67361	3.38341	3.86585	3.46403	3.52766	3.47837	3.5292	3.80685	3.68118	3.4235	3.75528	3.50525	3.51039
Rv0444c	4.01328	4.00702	3.97101	4.2031	4.15406	3.55019	3.10428	3.25753	3.2605	3.39531	3.58555	3.26981	3.95255	3.77453	3.92422
Rv0445c	3.06082	3.35495	3.33494	3.04762	2.99786	3.08964	2.55881	2.7979	2.71476	2.7749	3.06002	2.89366	3.15798	3.39986	3.41674
Rv0446c	2.795	2.86159	3.11461	3.00726	2.89045	2.86793	2.53308	2.73251	2.6812	2.63955	3.0339	2.69663	2.91009	2.94547	3.10128
Rv0447c	2.26289	2.52267	2.63857	1.9338	2.84801	3.09783	1.86235	2.37503	2.15445	2.2634	2.59003	2.62448	2.53627	2.65016	2.97555
Rv0448c	1.19561	1.39119	1.70436	0.996989	1.42578	2.01801	2.08523	2.14644	2.50063	0.851771	2.00058	1.62975	1.24888	1.81964	1.51201
Rv0449c	2.14018	1.99439	2.67805	2.31065	2.25224	3.39253	3.01727	3.95618	3.2376	2.43673	2.91017	2.74604	2.43861	2.42577	2.81177
Rv0450c	5.75712	6.24613	6.20476	5.87754	6.14752	6.60405	5.11335	5.3818	5.25195	6.55691	6.44461	6.90486	6.18393	6.16379	6.24371
Rv0451c	3.92858	4.38429	4.07818	3.79252	4.15986	4.75455	4.10355	4.50798	3.84924	4.80509	4.28426	5.16562	4.0086	4.32298	4.1002
Rv0452	2.01431	1.49732	1.31573	1.4223	1.17424	1.68959	3.74119	3.50994	4.05971	2.28372	2.05353	2.98705	1.6755	1.58894	1.22681
Rv0453	3.1792	2.62923	2.63857	2.94452	2.90432	2.44809	4.50303	3.95999	4.23181	3.06049	2.88117	3.28994	3.03743	2.75793	2.70829
Rv0455c	5.05434	5.26841	5.16126	4.57161	5.36313	5.32168	6.05862	5.8188	5.72919	5.51938	5.35583	5.53524	5.1028	5.22241	5.22039
Rv0456A	0.188339	0.46629	0.52309	-0.0448307	0.406416	-0.610804	0.27048	0.65228	0.915668	0.333304	0.303511	-0.110727	0.47601	0.421094	0.53129
Rv0456c	2.19923	2.57209	2.3759	1.48242	2.47309	2.10191	2.48916	2.40332	2.5386	2.41847	2.2478	2.38347	2.31493	2.31921	2.32214
Rv0457c	3.47635	3.31487	3.77475	3.7806	3.51438	3.96746	3.09845	3.36787	2.95831	3.66688	4.06969	3.96843	3.41263	3.49193	3.72374
Rv0458	2.78539	2.88524	2.99181	2.94452	2.69681	2.35541	3.28211	3.09012	3.04	2.30376	2.7905	2.0631	2.62261	3.00293	3.03078
Rv0459	2.77573	2.74578	2.80667	2.76252	2.84801	2.695	2.92468	2.45829	2.64685	2.49017	2.83655	2.67638	2.9351	2.68958	2.67401
Rv0460	2.98734	2.6661	3.04768	2.40687	2.71266	2.85831	2.96692	2.87265	2.50063	2.52473	2.45879	2.43259	3.05781	2.91918	2.93752
Rv0461	3.62373	3.51511	3.82037	3.47504	3.16851	3.70845	3.19457	3.23881	3.1173	3.39531	3.27593	3.42957	3.46604	3.51844	3.60138
Rv0462	5.39779	5.65296	5.5395	5.26645	5.60529	5.75649	4.59396	4.60252	4.6425	5.29252	5.17051	5.51115	5.65255	5.56529	5.60555
Rv0463	3.22964	3.14893	3.52407	3.25141	3.42096	3.74544	2.04332	2.00592	1.99973	4.42077	4.03061	4.20944	3.59105	3.3367	3.39235
Rv0464c	4.3147	4.06685	4.28293	4.07228	4.23314	4.51848	3.50358	3.59824	3.04	5.15037	4.74896	5.02458	4.38794	4.1529	4.27621
Rv0465c	5.01174	4.11098	4.3106	4.25572	4.23862	4.88342	5.05805	4.71174	4.98949	5.63856	5.08725	5.77549	4.51822	4.13587	3.94593
Rv0466	3.87978	4.12098	3.92997	4.01236	3.99462	4.08758	5.09295	5.01282	4.85301	4.41617	4.03719	4.45505	4.2858	3.96327	3.96496
Rv0467	7.21395	7.15685	6.66638	8.41629	8.03439	7.89714	8.81984	8.98516	8.9867	8.68167	7.87129	8.20624	7.72789	6.70144	6.67635
Rv0468	5.10153	5.13502	4.90334	5.98794	5.61798	5.54195	5.78567	6.04841	5.95656	6.12737	5.67169	5.881	5.78491	4.85214	4.86909
Rv0469	5.84583	6.02355	5.77205	6.30129	6.5407	6.41115	6.03093	6.15457	6.1802	6.96738	6.46552	6.80697	6.45701	5.99548	5.99391
Rv0470A	-0.137237	0.190656	-0.802785	-1.32494	-1.1026	-0.721835	0.619145	0.878708	-0.920833	0.0780468	-0.0970268	-0.514083	-0.258434	-0.0643331	-0.180364
Rv0470c	5.83772	6.20521	6.16521	5.80582	6.24885	6.43723	5.75493	5.80773	5.85489	6.49399	6.35781	6.63337	6.11144	6.22342	6.19518
Rv0471c	2.36955	2.2944	2.28584	1.59563	2.04245	2.28536	2.18771	2.0988	2.20255	2.20067	2.29254	2.29327	2.25661	1.84779	2.01032
Rv0472c	4.13547	4.2204	4.1966	4.06246	4.15406	4.44327	3.91392	4.21587	3.75563	4.37415	4.43154	4.4341	4.36767	4.35275	4.27812
Rv0473	2.83743	2.93141	3.01161	3.02758	2.94516	3.17734	2.4576	2.68721	2.61166	3.36702	2.77482	3.20061	2.99181	2.63409	2.80122
Rv0474	4.17093	4.1473	3.66828	3.96046	3.97504	4.25086	4.52495	4.82482	6.59261	4.20334	4.1387	4.33424	3.95663	3.93074	3.7097
Rv0475	4.77876	5.19618	4.21257	5.46576	6.04949	5.11105	4.6873	5.07657	6.80611	4.83293	4.46613	5.22608	5.31029	4.75143	4.47017
Rv0476	3.29538	3.19382	3.12503	3.25141	3.48698	3.30319	3.67019	3.72917	4.08559	3.35747	3.06002	3.09014	3.21581	2.84431	2.84297
Rv0477	3.7938	3.45316	3.46785	4.16691	3.80799	3.41894	5.68949	5.81406	5.67056	3.65913	3.55833	3.399	3.73407	3.33173	3.60138
Rv0478	2.95773	2.78822	3.07751	3.06738	2.49158	2.5472	3.37916	3.20064	3.51022	2.93763	3.21912	2.83093	3.22823	2.82319	2.923
Rv0479c	5.89688	6.19184	6.14454	5.99312	6.17209	6.28581	5.43896	5.48534	5.34059	6.60414	6.61722	6.49714	6.02301	6.08171	6.2359
Rv0480c	3.11165	2.94648	2.98896	3.04762	2.71266	2.71646	3.32021	3.23252	2.81097	3.19531	2.9386	2.88487	2.88749	2.79455	2.88853
Rv0481c	2.16261	2.71091	2.99181	2.63589	3.04871	2.42221	1.79178	1.73919	1.12979	2.6237	2.74293	2.93686	2.00696	2.8373	2.83264
Rv0482	2.2835	2.61043	2.84817	2.09653	2.81901	2.49849	1.71759	2.04235	1.76366	2.45477	2.86645	2.59242	2.01219	2.69734	2.6029
Rv0483	6.78675	6.36724	6.18465	6.50161	6.15334	6.30541	7.41209	7.26786	7.06216	6.70081	6.67222	6.75964	6.58168	6.20857	6.07552
Rv0484c	3.08058	2.64778	2.5639	2.20756	2.20819	2.52305	3.62423	3.59088	3.09199	3.07222	2.91017	3.05136	2.96778	2.61783	2.4826
Rv0485	7.03078	6.4835	6.26434	6.83853	6.49216	6.4348	6.73121	6.77873	6.76867	6.8411	6.58835	6.9334	6.54537	6.20382	5.99043
Rv0486	4.45758	3.90659	3.72592	4.6058	3.77816	3.95849	3.23768	3.15145	3.16663	3.6975	3.51178	3.72401	4.09311	3.79274	3.4305
Rv0487	1.82108	1.77562	1.77888	1.89007	2.18565	1.91043	0.552419	0.689513	1.22601	1.69371	1.70206	1.8446	2.20272	2.07912	1.99188
Rv0488	1.63044	1.59617	1.44618	1.75035	2.16275	1.37578	2.18771	2.64519	2.71476	1.69371	1.5629	1.9326	1.97248	1.83379	1.68266
Rv0489	2.94915	3.06857	2.75054	2.58195	2.77439	2.5472	3.53632	3.31226	3.62054	3.24797	2.80601	3.05136	3.12093	2.93238	2.92786
Rv0490	5.17323	5.00252	4.93109	5.48057	5.09329	5.29163	4.90935	5.03288	5.11416	5.03824	5.10617	5.13813	4.96424	4.90166	4.96555
Rv0491	3.21541	3.01954	3.08821	3.42995	3.33139	3.32431	2.14306	2.21826	2.50063	3.04866	3.17201	3.1935	3.57346	3.2497	3.04427
Rv0492A	-0.0659781	-0.215969	0.0842055	-1.32494	0.811672	-0.156238	1.09991	0.926274	0.664129	-0.352588	-0.492955	0.0863094	-0.566256	0.0850445	-0.674179
Rv0492c	3.18652	2.38567	2.08687	2.98665	2.45435	2.05216	2.79359	2.38073	2.1047	2.17913	1.73485	2.42046	2.71855	2.19323	2.10772
Rv0493c	1.75374	1.34645	1.07885	0.511563	1.21933	1.07725	2.44846	1.96095	2.90117	1.72376	1.28148	1.62975	0.824204	0.840808	0.605929
Rv0494	0.925305	0.335046	0.967392	0.115634	0.554514	0.362229	-0.16196	0.360677	-1.40626	0.956741	0.931542	-0.0420147	0.719346	0.693466	0.425357
Rv0495c	3.87526	3.69092	3.66649	4.12037	3.70079	3.55615	2.93454	3.19093	3.09199	3.52046	3.57653	3.4113	3.45839	3.64416	3.57684
Rv0496	3.99881	4.16673	4.21501	4.05258	4.54348	4.11611	4.01959	4.26603	4.20845	3.84836	4.25064	4.0415	3.85838	4.07168	4.18583
Rv0497	3.77209	3.77351	3.74295	3.97099	3.75538	3.55019	3.67804	3.608	3.54794	3.61971	3.75497	3.65842	3.52212	3.54877	3.6195
Rv0498	2.26979	1.85761	2.27652	2.46762	2.04245	1.77386	1.2962	1.1296	1.12979	2.08963	2.27034	1.86264	2.16798	2.1373	2.26953
Rv0499	0.0667771	0.423855	0.040813	0.996989	-0.279476	-0.721835	0.162766	0.0813931	0.178702	0.253134	0.0140045	-1.07596	0.520748	0.176675	0.0509614
Rv0500	3.4462	3.60332	3.63036	3.25141	3.36187	3.8559	3.84066	3.80322	3.70644	3.79981	3.73079	3.80552	3.53763	3.61579	3.53607
Rv0500A	3.26461	3.29146	3.29626	2.87893	3.16851	3.2305	3.28725	3.16142	3.51022	3.06049	3.21912	3.21472	3.27251	3.47849	3.27144
Rv0501	6.18538	6.08866	5.99341	5.7791	5.80522	5.74218	6.92169	6.65919	6.43546	6.07149	5.95522	6.11715	6.12689	6.18325	6.04957
Rv0502	6.39917	6.4449	6.20045	5.86911	6.1446	6.11762	6.58029	6.44695	6.29279	6.29815	6.15166	6.28368	6.70947	6.56184	6.251
Rv0503c	5.19787	5.64259	5.64922	5.1415	5.77534	5.68484	5.92241	5.59242	5.24048	5.95595	5.78366	5.98345	5.36295	5.78594	5.67148
Rv0504c	2.95773	3.26165	3.33494	3.25141	3.21377	3.28177	3.85631	3.74694	3.2605	2.92475	2.83655	3.0592	3.07166	3.22845	3.34229
Rv0505c	4.39266	4.11098	4.02211	4.74729	4.04559	4.19846	3.30762	3.62251	2.90117	3.74956	3.61226	3.5289	3.8401	3.96005	4.10236
Rv0506	3.18286	3.69092	3.69126	3.00726	3.47773	3.48293	2.74586	2.85227	3.45172	3.41387	3.28702	3.15011	3.51477	3.79274	3.88728
Rv0507	4.02557	4.34787	4.38839	3.70691	4.36939	4.30496	3.58095	3.78399	4.02	4.09252	4.32251	4.26812	4.38391	4.39391	4.41933
Rv0508	1.07468	1.49732	1.48717	0.725687	1.30549	1.60009	0.500267	1.22144	1.55721	1.2736	1.44894	1.03952	1.50784	1.39271	1.4046
Rv0509	5.46399	5.59677	5.34752	5.57679	5.39541	5.47901	5.26104	5.26795	5.30248	5.54697	5.24922	5.45876	5.33608	5.37045	5.20146
Rv0510	4.18925	4.0634	3.65934	4.83637	4.24953	4.12416	4.41187	4.28287	5.03668	4.22451	4.10147	4.09587	3.45359	3.87711	3.51363
Rv0511	5.56776	5.32283	5.00774	6.19301	5.45553	5.57756	5.53443	5.44984	5.60943	5.05311	5.05191	5.06797	5.52796	5.25036	5.0336
Rv0512	3.35826	3.38291	2.77392	3.88451	3.53235	3.50159	2.38755	2.51124	2.64685	3.19531	2.9526	3.0115	3.656	3.58267	2.9519
Rv0513	1.92093	1.9651	1.64763	2.73807	2.13948	2.53518	1.67902	1.65699	1.88652	1.96934	1.73485	1.80784	2.44443	2.36863	1.65948
Rv0514	0.698534	-0.284682	0.245795	1.75035	1.1277	0.362229	-0.340666	-0.58274	-0.268757	-0.0181685	0.0140045	0.31308	0.960354	1.04912	0.218906
Rv0515	4.47411	4.10764	4.33213	5.02505	4.33907	4.38082	5.61736	5.20667	5.24623	4.80509	4.19281	4.04939	4.22062	4.35275	4.08071
Rv0516c	4.32302	4.43057	4.6372	4.52948	4.87115	4.72574	5.4151	4.80269	4.62496	5.0997	4.50942	4.18098	4.5803	4.57532	4.16541
Rv0517	3.59653	3.45316	3.54169	3.25141	3.56765	3.53215	3.39114	3.31226	3.21433	3.56264	3.47344	3.67383	3.45647	3.54448	3.47764
Rv0518	3.2367	3.47411	3.80586	3.36755	3.65229	3.62015	3.72613	3.8011	3.45172	3.51187	3.58555	3.36777	3.57435	3.54448	3.82616
Rv0519c	2.70619	2.81309	2.92178	2.87893	2.63159	2.6173	2.64939	2.97798	2.64685	2.32352	2.82136	2.7166	2.7502	2.80894	3.06205
Rv0522	3.72765	3.89498	3.92103	3.73189	3.82996	4.01585	4.19114	4.30554	4.51499	3.74224	3.89211	3.81017	3.87498	3.96005	3.96732
Rv0523c	1.98105	2.17155	2.11853	1.29397	1.70476	2.27093	1.96852	1.85022	1.94424	1.72376	2.12948	1.96635	1.56236	1.53801	2.01032
Rv0524	4.59859	4.05994	3.96522	4.45642	3.87996	3.96746	3.49694	3.87972	3.45172	3.73488	3.52121	3.92189	4.26896	3.87027	3.95071
Rv0525	2.1477	1.75865	2.08687	2.49706	2.06733	1.64554	0.569392	0.65228	-0.268757	1.42763	2.10461	1.3519	1.82866	1.84779	1.76096
Rv0526	2.64909	2.28258	2.20951	3.19862	1.79688	1.91043	0.96532	1.19579	1.12979	1.56679	2.10461	1.96635	2.2893	1.81964	1.98257
Rv0527	1.54198	1.39119	1.00174	1.7006	0.978322	1.1421	0.427664	0.471708	0.178702	1.23237	1.32521	1.27319	1.4627	0.922491	1.55032
Rv0528	3.96943	3.42116	3.10411	4.11088	3.37189	3.13016	0.886249	0.707776	0.359275	2.87204	2.92445	2.59242	3.83568	3.1172	3.23663
Rv0529	2.61155	2.91619	2.50923	2.78657	2.78942	2.48606	2.73086	2.51643	2.38034	2.20067	2.3144	1.78911	2.91009	2.55945	2.57839
Rv0530	4.39108	4.20169	4.43732	4.5507	4.1828	4.51542	5.0269	5.32895	4.89752	4.54381	4.59674	4.38503	4.49225	4.29514	4.38088
Rv0530A	2.67533	3.1026	3.23501	3.10611	3.39172	3.68143	1.90976	2.21188	2.46164	3.73488	3.67274	3.70914	3.42151	3.54877	3.49411
Rv0531	0.976835	1.12595	1.07885	1.15311	0.811672	0.742833	1.05241	0.725809	1.12979	0.796276	1.36764	1.52041	1.71775	0.999797	1.16232
Rv0532	2.51027	1.67065	1.61841	3.21643	1.38679	1.55317	1.48693	1.70323	0.359275	1.56679	1.73485	1.32614	2.28282	1.62191	2.0818
Rv0533c	3.01225	3.08908	3.01722	3.35152	2.77439	2.82907	3.31519	3.18443	3.28304	3.19531	3.04702	3.35509	2.82197	3.07019	2.88853
Rv0534c	1.55334	1.4558	1.1723	1.89007	1.53681	0.784056	1.59033	1.5598	1.12979	1.49889	1.44894	1.47424	1.30537	1.44893	1.28854
Rv0535	1.25247	1.32355	1.1723	1.15311	1.1277	0.700398	1.25483	1.58965	1.69808	0.851771	0.987037	1.27319	0.865259	1.07317	1.11199
Rv0536	2.1477	1.34645	1.51914	2.17149	1.70476	1.32081	0.990743	1.04594	1.0267	1.35267	1.63416	1.77013	1.74628	1.58894	1.41847
Rv0537c	4.40682	4.18907	4.02489	4.42613	4.01395	4.10395	3.05391	3.37931	3.34863	4.3112	4.50467	4.12977	4.32941	3.99194	3.96732
Rv0538	4.11645	3.38843	3.20092	4.34749	3.55011	3.20036	4.17043	4.11	4.17268	3.50323	3.26474	3.2494	3.63156	2.97129	3.04873
Rv0539	5.04933	4.74255	4.54897	5.19189	4.6988	4.8229	5.40332	5.60708	5.61389	4.34544	4.60119	4.50183	4.45479	4.30278	4.16541
Rv0540	-0.251193	-0.215969	-0.392697	0.260024	-0.715575	-0.610804	0.228355	0.13636	0.359275	0.0780468	0.303511	-0.713392	0.0672695	0.131587	-0.222799
Rv0541c	2.29707	2.15867	1.66203	2.58195	1.73612	1.87271	2.25745	2.23094	2.15445	1.56679	1.76691	1.10158	2.5417	1.91586	1.44582
Rv0542c	3.05284	2.67518	2.45654	3.30233	2.33651	1.75325	3.33269	3.14141	2.87172	2.15727	2.64282	2.44461	2.98385	2.73551	2.25414
Rv0543c	3.54909	3.51005	3.38785	3.06738	3.48698	3.41239	3.75609	3.77535	3.49098	3.65913	3.53058	3.51186	3.82011	3.64816	3.3853
Rv0544c	2.45077	2.05125	2.03806	2.55421	2.25224	2.27093	2.40184	2.15976	1.94424	1.8381	2.20163	2.26643	2.4151	2.1373	2.03754
Rv0545c	5.97552	5.64721	5.55501	5.94586	5.49273	5.48684	5.43896	5.33704	5.12668	5.43333	5.37676	5.43334	5.86101	5.63762	5.49942
Rv0546c	2.88766	2.82129	3.05042	2.81022	3.03617	3.20036	2.70805	2.54718	2.24909	2.92475	3.00731	3.08247	2.46556	3.16833	3.19694
Rv0547c	2.80928	2.41846	2.4441	2.78657	2.25224	2.5472	2.68487	2.43655	2.3379	2.43673	2.39867	2.3455	2.69271	2.4164	2.60896
Rv0548c	3.4462	3.44788	3.50823	3.33531	3.57634	3.7713	2.87093	2.8316	2.87172	3.25828	3.46369	3.17197	3.43228	3.40461	3.44751
Rv0549c	1.7926	1.90466	2.10805	2.24275	2.18565	2.70577	1.87605	1.87467	2.29418	2.24279	2.47829	2.18277	2.1491	1.96809	1.83523
Rv0550c	-0.0659781	-0.0275242	-0.224426	0.260024	0.554514	0.784056	-0.248548	0.265257	1.0267	-0.0181685	0.46857	0.462458	0.173826	-0.230983	-0.7343
Rv0551c	3.38712	2.64778	2.37152	2.13449	2.39663	2.63993	3.26918	1.96854	2.71476	3.10684	2.35715	3.47716	2.53989	2.80894	2.33682
Rv0552	2.35015	2.50242	2.46066	2.20756	2.33651	2.29964	2.49361	2.29877	1.94424	2.39997	1.97336	2.42046	2.17965	2.40697	2.45595
Rv0553	0.81637	0.927622	0.7421	0.821903	0.326245	0.901095	0.952439	0.554764	1.0267	1.10113	0.303511	0.554088	0.640455	0.494157	0.766394
Rv0554	3.36473	2.89304	3.23981	3.25141	2.77439	3.21551	3.17529	2.94371	2.77961	2.8854	2.80601	3.54574	3.06538	3.12872	3.13528
Rv0555	4.02557	3.99982	3.8708	4.37153	3.77061	3.68688	3.34753	3.22303	3.14218	3.77849	3.48312	3.64806	4.04159	3.95035	3.57993
Rv0556	2.09426	2.54264	2.74041	2.78657	2.77439	2.88697	0.96532	0.707776	0.795374	2.80333	2.64282	2.48009	2.78882	2.80894	2.69125
Rv0557	2.35664	2.20951	2.16474	2.58195	2.04245	2.29964	2.68487	2.08489	2.29418	2.71631	2.15393	1.73139	2.5235	2.4986	2.26186
Rv0558	4.28094	3.81925	3.92997	3.81607	3.9816	4.09988	4.89427	4.64815	4.0466	4.13787	3.96992	3.83322	3.83937	3.75608	3.91935
Rv0559c	5.21853	5.34005	5.13183	5.26217	5.36814	5.34598	5.09515	4.96996	4.91927	5.54065	5.30488	5.33019	5.01138	5.1732	5.23712
Rv0560c	2.97894	2.24651	2.55621	3.35152	2.7592	3.48293	3.4496	3.40192	4.07271	2.47258	2.45879	3.08247	2.4151	2.52499	2.32214
Rv0561c	1.89437	1.68868	1.66203	1.89007	1.63991	1.50467	2.20953	2.28668	1.31621	1.75321	1.76691	1.88045	1.57655	1.60552	1.51201
Rv0562	4.05584	4.00342	4.18294	3.98145	4.08875	4.02448	3.34013	3.20064	2.64685	3.89534	4.02399	4.20591	3.95798	3.94058	3.9884
Rv0563	4.62305	4.64663	4.33326	4.91483	4.80983	6.16325	4.37373	4.5964	4.77564	5.50647	4.69166	6.78527	4.47435	4.60242	4.18786
Rv0564c	3.68955	3.63156	3.61009	3.96046	3.73224	4.95285	3.40775	3.28819	3.43168	4.33574	3.74696	5.45133	3.80888	3.60758	3.52008
Rv0565c	3.27837	3.76503	3.85523	3.18059	3.77816	3.94946	3.26137	3.38216	3.06623	3.88872	3.9209	3.82404	3.35203	3.82142	3.96496
Rv0566c	1.96412	2.86159	2.65305	2.09653	2.90432	2.82907	1.81332	1.7915	1.40109	2.60767	2.83655	2.81249	2.12757	2.56794	2.80122
Rv0567	4.49783	4.75116	4.78259	4.41074	4.79873	4.88105	5.21055	5.10096	5.2231	4.8086	4.9682	4.89037	4.55812	4.72701	4.80717
Rv0568	4.51391	4.26014	4.27242	4.5577	4.03301	4.16374	4.30952	4.35707	4.33251	4.17097	4.1387	3.88266	4.05243	4.16133	4.10236
Rv0569	4.38474	4.94179	5.2733	4.51516	5.3094	3.80674	5.07152	5.28097	4.92645	3.65913	4.68328	2.25282	4.14464	4.62903	5.2194
Rv0570	5.8078	5.96741	6.1349	6.01872	5.92913	4.58996	6.72341	6.55366	5.94953	4.58123	5.35319	2.73629	5.58678	5.50359	6.00889
Rv0571c	4.18925	4.09417	4.00528	4.11088	4.49846	3.12215	5.36008	4.94034	5.10786	3.49454	3.83276	2.10915	4.4885	4.02313	4.18583
Rv0572c	5.12266	5.60866	5.6168	5.29187	5.98894	4.51542	6.6959	6.59748	6.74653	4.94562	5.54567	3.15011	5.40208	5.53531	5.53089
Rv0573c	2.62776	2.81309	2.97173	2.92299	3.30025	2.24164	2.55881	2.54718	1.99973	2.67074	3.19575	1.86264	2.8175	2.95197	2.98491
Rv0574c	2.88316	3.22504	3.56868	3.14383	3.58498	2.39586	4.37252	4.19174	3.77166	2.68609	3.15998	1.45058	2.86887	3.31165	3.18482
Rv0575c	1.19561	1.22813	1.65485	1.07716	1.30549	0.863127	1.74773	1.94564	1.62936	0.678439	1.82897	1.21822	0.853647	0.974486	1.44582
Rv0576	4.1505	4.04951	3.64492	4.11088	4.03931	4.61588	4.86707	4.63509	4.28862	3.95357	3.78659	4.25111	3.86995	3.63611	3.37111
Rv0577	2.87413	2.63854	2.34055	3.28556	2.83359	3.10598	2.75702	2.65464	2.50063	2.32352	2.2249	2.27991	2.57744	2.45352	2.27717
Rv0578c	5.1575	4.16673	3.92551	6.05134	4.6988	4.72044	4.29173	4.35996	4.1847	4.00343	3.93507	3.77251	4.23636	4.18911	3.97673
Rv0579	3.22254	3.43191	3.51419	3.47504	3.17996	2.94265	3.41715	3.57853	3.75563	3.34785	3.60341	2.96217	3.17674	3.11141	3.38177
Rv0580c	2.41385	3.06857	3.273	3.25141	3.44963	3.33821	3.0418	2.92822	2.98606	3.477	3.1233	2.93686	2.69597	3.11141	3.14365
Rv0581	0.758655	0.661547	0.554284	0.725687	0.869388	0.700398	1.95567	1.90665	2.87172	0.409253	1.28148	0.364611	0.640455	0.662102	0.787927
Rv0582	1.66227	1.63389	1.79202	1.9338	1.38679	1.87271	3.78544	3.64637	2.95831	1.69371	1.04048	1.27319	1.82272	1.33422	1.93511
Rv0583c	3.38712	3.74793	3.63766	3.25141	3.82996	3.5442	3.8871	3.64163	3.68966	3.38595	3.06002	3.399	3.51937	3.91086	3.80783
Rv0584	2.77573	2.84561	2.70262	2.52592	2.71266	2.68416	3.37433	3.08314	4.0466	2.30376	2.69375	2.25282	2.9351	2.91253	2.85832
Rv0585c	2.38235	2.56234	2.4441	2.46762	2.84801	2.68416	1.80618	1.80852	2.29418	2.73118	2.37806	2.62448	2.56859	2.63409	2.71393
Rv0586	4.50662	4.28109	3.57249	3.51876	3.83721	4.04582	5.78203	4.91796	5.64032	5.15037	4.11399	5.07572	3.81188	4.12153	3.40634
Rv0587	3.36795	3.46367	2.95722	3.08687	3.30025	3.63149	3.4195	2.60678	3.01328	4.01563	2.83655	3.93473	3.07916	3.49193	2.9327
Rv0588	2.51608	2.65697	2.73701	3.14383	3.01074	3.33821	2.546	1.73028	1.76366	3.52046	3.09832	3.68907	2.97583	3.14015	2.62699
Rv0589	3.21183	3.73931	3.77805	3.88451	3.86585	4.2943	1.81332	1.16968	0.519739	4.40694	3.76294	4.69033	3.83347	4.00136	3.93632
Rv0591	1.13641	0.380134	0.920279	1.79844	1.26305	1.75325	-0.658636	-0.195716	-0.0277485	1.4637	0.46857	1.47424	1.51891	1.31418	1.44582
Rv0592	0.976835	0.927622	0.538771	0.996989	0.688816	1.23422	1.01573	1.00222	1.12979	-0.121262	-0.492955	0.640245	1.17616	0.494157	1.04203
Rv0593	3.02455	3.10931	2.87312	2.20756	3.28972	3.01369	3.03571	2.74583	3.49098	2.76048	2.47829	3.03555	2.79945	3.03389	3.02172
Rv0594	2.65438	2.90851	2.73701	2.2771	2.69681	2.71646	3.82661	3.48368	3.99291	2.85856	2.60785	2.83093	2.73604	3.09389	3.04873
Rv0595c	2.02251	2.11932	1.3248	0.912101	1.02985	1.8917	2.58825	2.26834	2.46164	2.24279	1.88847	2.46836	1.9938	2.01849	1.4046
Rv0596c	1.02659	0.288503	0.52309	0.115634	-0.04815	1.07725	1.44156	1.14309	2.05317	1.14622	0.873827	0.721545	1.03422	0.220396	0.0509614
Rv0597c	3.99673	3.92952	3.54558	3.94986	3.86585	3.92202	2.73838	2.69181	3.01328	3.26851	3.26474	3.27655	3.92992	3.66408	3.69838
Rv0598c	3.36473	3.12264	3.28468	2.90113	2.94516	3.15394	2.42533	2.34034	2.81097	3.16277	3.58555	3.48882	3.44684	3.24442	3.39936
Rv0599c	1.44773	1.20326	1.3248	1.07716	0.978322	1.37578	0.206822	0.671017	1.88652	1.00649	1.59897	1.3519	1.40021	1.18773	1.70546
Rv0600c	-0.886429	-0.688038	-0.549667	0.821903	-1.1026	-0.973374	-1.23375	-0.932682	-0.920833	-0.788687	-0.492955	-0.610298	-1.02082	-0.987712	-0.406246
Rv0601c	-0.41865	-0.688038	0.0186172	-0.0448307	-0.55511	0.249019	-2.60053	-1.74713	-2.14323	-0.969259	0.0140045	-2.29835	-0.630032	-0.636239	-0.507529
Rv0602c	-1.15562	-1.55477	-1.3779	-1.81037	-1.1026	-0.842129	-0.826093	-1.56071	-0.920833	-3.29119	-2.41895	-1.56139	-1.41114	-0.71641	-1.00349
Rv0604	2.52188	2.37457	2.46887	2.2771	2.23039	2.31379	2.47121	2.5008	2.57559	2.15727	2.64282	2.70665	1.98584	2.33918	2.34411
Rv0605	1.28008	1.84158	1.77226	1.15311	1.34671	1.45449	1.91641	2.06378	1.69808	1.23237	1.63416	1.62975	1.44733	1.18773	1.47266
Rv0607	1.07468	0.927622	0.859139	0.622594	0.554514	1.55317	1.32646	1.14309	1.62936	1.53324	1.28148	2.09396	0.812256	0.662102	1.14574
Rv0608	3.20824	2.90851	3.16094	3.39909	3.47773	3.3724	4.46499	4.26449	4.49581	3.18455	3.17201	3.08247	3.15916	3.04	3.40285
Rv0609	2.31053	2.10596	2.17481	2.90113	2.16275	2.13415	3.99624	3.82848	4.40624	2.24279	2.59003	1.9326	2.05591	1.95521	2.34411
Rv0609A	1.66227	1.36899	1.3248	1.29397	1.34671	1.0437	3.09259	2.76776	3.34863	1.42763	1.76691	1.2999	1.58008	1.14299	1.61198
Rv0610c	2.90106	2.72845	2.56772	2.49706	2.47309	2.46086	5.35764	5.21547	5.19365	2.7749	2.49752	2.78439	2.72334	3.02159	2.63295
Rv0611c	3.99673	4.02488	3.82357	3.66861	3.9816	3.80674	4.68633	4.78667	4.98262	4.07514	3.94211	3.80552	4.11455	3.95682	3.84425
Rv0612	2.21362	1.61515	1.77888	1.84499	1.70476	1.07725	1.8275	2.0988	1.12979	1.56679	2.00058	0.974664	1.51891	1.73174	1.80387
Rv0613c	4.74448	4.59019	4.74421	5.29607	4.70277	4.7623	3.37916	3.7202	2.6812	4.37415	4.51415	4.28828	4.4658	4.55838	4.68624
Rv0614	-0.251193	0.767157	0.391094	-0.0448307	0.751551	-0.00813932	0.586167	0.594565	-0.920833	0.168245	0.75097	0.14643	-0.14927	0.220396	0.949516
Rv0615	3.1078	2.96139	2.89461	3.35152	3.20259	3.27455	3.12452	3.32415	3.51022	2.7749	3.11087	3.18636	2.49201	2.5931	2.65656
Rv0616A	2.60611	2.59139	2.38893	2.46762	2.64817	2.9697	3.16416	3.20064	3.19068	2.22188	2.17798	2.51471	2.92958	2.46265	2.48919
Rv0617	2.30382	2.24651	2.04905	2.31065	2.06733	2.19655	2.52005	2.57231	2.5386	2.11254	2.27034	2.22521	2.32758	2.23646	1.83523
Rv0618	1.69341	1.25258	1.21196	1.97623	0.924883	1.17347	1.31645	0.972321	1.62936	0.481403	0.813706	1.27319	1.20842	0.75422	1.04203
Rv0621	0.635798	0.139126	0.700877	0.725687	0.241357	0.249019	1.43231	1.4117	2.1047	1.05459	0.3884	0.0863094	0.633682	0.563698	0.949516
Rv0622	0.889899	0.865561	1.0353	0.511563	0.811672	1.07725	1.423	1.63807	2.46164	1.00649	0.46857	0.640245	0.818242	1.20959	1.11199
Rv0623	2.02251	1.4558	1.65485	1.79844	1.88346	1.60009	2.546	2.41448	3.28304	1.72376	1.94562	0.414364	1.85219	1.71655	1.70546
Rv0624	2.44468	2.30613	2.03806	2.13449	2.13948	1.92893	3.10137	3.2262	3.73942	2.04271	2.33593	2.01554	2.24998	2.00606	1.96378
Rv0625c	2.27666	1.90466	1.85601	1.54013	1.63991	1.64554	3.16974	2.85637	3.41136	1.72376	1.88847	1.3519	1.73999	1.77636	1.71674
Rv0626	1.7926	1.49732	1.7319	1.9338	1.38679	1.26367	3.0418	3.05132	3.28304	1.42763	1.2364	1.42654	1.92889	1.29386	1.31844
Rv0627	1.72389	1.59617	1.75893	1.54013	1.572	1.62299	2.95082	2.89274	3.06623	1.53324	1.48794	1.18993	1.70811	1.50304	1.39059
Rv0628c	3.19742	2.79656	3.14053	3.44514	2.99786	2.91508	4.07709	4.12026	4.28862	3.08385	2.91017	2.54853	2.95153	2.86511	3.12262
Rv0629c	0.677924	-0.0275242	0.569632	0.391268	0.151159	0.467199	0.816875	0.725809	1.48127	-2.06879	-0.0970268	-0.610298	0.47601	0.563698	0.280967
Rv0630c	1.5979	1.88915	1.82437	2.05753	1.93843	1.23422	0.91309	0.383577	0.915668	1.63165	0.987037	1.2999	1.59759	1.77636	1.77181
Rv0631c	1.7926	2.05125	1.97606	2.13449	2.06733	1.94719	1.65536	1.35489	1.40109	1.23237	1.70206	1.10158	1.88107	2.04305	1.96378
Rv0632c	4.8871	5.08824	5.13183	4.99956	5.11135	5.30762	4.43057	4.37146	4.42663	4.96777	5.01567	5.28075	4.77677	5.07838	5.06371
Rv0633c	3.7866	3.7219	3.84738	3.57507	3.6021	3.72971	3.37675	3.35345	3.14218	3.7641	3.69791	3.57338	3.71574	3.80715	3.85449
Rv0634A	3.1383	3.70428	3.75642	3.31892	3.74771	3.78151	3.36707	3.27294	3.1173	3.9599	3.96992	3.94746	3.26156	3.73362	3.78659
Rv0634B	4.35583	4.57572	4.57202	3.93917	4.54348	4.62441	6.31692	5.96071	6.49461	4.84324	4.83466	5.24854	4.5283	4.72131	4.78993
Rv0634c	3.61833	3.91044	3.86459	3.73189	4.23862	3.9174	2.93126	3.21028	3.06623	3.77849	3.96302	3.81943	3.97013	3.82496	4.04985
Rv0635	4.35745	4.60451	4.57772	4.39518	4.73418	4.76488	6.33966	6.02037	6.56298	4.82602	4.89755	5.39823	4.32522	4.6351	4.69624
Rv0636	4.14301	4.42251	4.48666	4.04263	4.63367	4.81048	5.40627	5.09923	5.4641	4.88041	4.82707	5.22956	4.38341	4.7681	4.65875
Rv0637	4.92912	5.39737	5.55308	5.24925	5.49273	5.78723	6.20868	6.08816	5.86614	5.70033	5.82612	5.87768	5.77032	5.59258	5.6787
Rv0638	5.7046	5.33146	4.94145	5.09412	5.16707	4.92087	6.60391	6.40699	6.61277	5.20467	4.8683	5.23822	5.26088	5.10632	4.96437
Rv0639	6.25312	6.16713	5.97191	6.01618	6.13728	6.08603	7.42904	7.14717	7.29626	6.40056	6.05921	6.40709	6.20664	6.21399	5.79957
Rv0640	6.24614	6.40114	6.16173	6.2568	6.39233	6.52419	7.25704	7.06345	6.99547	6.75275	6.35517	6.65293	6.17929	6.53936	6.1413
Rv0641	5.96917	6.25523	5.9998	6.24166	6.36375	6.42017	8.09208	7.88305	7.6233	6.47755	6.08009	6.55651	5.99965	6.29928	6.19719
Rv0642c	5.97393	6.38256	6.32155	5.87473	6.31914	6.32736	6.50703	6.36554	6.20107	6.50593	6.37221	6.58531	6.2542	6.54689	6.50003
Rv0643c	4.69148	5.3905	5.3	4.75949	5.3094	5.25544	5.62904	5.30516	5.37772	5.53854	5.41013	5.6539	5.22809	5.49471	5.44201
Rv0644c	4.39424	4.72299	4.72635	4.36356	4.62532	4.78533	5.9866	5.59303	6.02168	5.12244	4.98192	5.21559	4.58074	4.9117	4.8513
Rv0645c	4.26029	4.31922	4.27242	4.41845	4.49388	4.47823	3.76533	4.26603	4.136	4.47479	4.69166	4.28828	4.58733	4.40342	4.52088
Rv0646c	3.41541	3.45316	3.31459	3.14383	3.25766	3.09783	3.52766	3.51513	2.98606	3.90849	3.90658	3.90893	3.58228	3.24442	3.16849
Rv0647c	4.09523	4.13091	3.99678	3.99183	3.96183	3.72971	4.92262	4.60252	4.50543	4.70317	4.64929	4.69033	4.17994	3.98561	3.68982
Rv0648	1.61968	1.41305	1.12113	2.09653	1.38679	1.79418	1.88963	1.70323	1.62936	1.69371	1.63416	1.56514	1.15266	1.09682	1.11199
Rv0649	-1.68613	-1.39431	-1.63506	-0.962369	-1.63311	-1.27823	-0.698714	-1.11325	-1.40626	-2.06879	-1.57096	-1.38082	-2.26475	-1.59777	-3.48153
Rv0650	-0.886429	-0.887347	-1.63506	-1.81037	-2.48111	-0.842129	-0.581674	-0.877187	-0.0277485	-1.70622	-1.93353	-1.76784	-1.6219	-2.14525	-1.534
Rv0651	3.75004	3.60806	3.46374	3.75645	3.63575	3.3173	6.03628	5.60952	5.92466	3.48579	3.37286	4.07668	2.66972	3.58267	3.44073
Rv0652	3.61833	3.9181	3.64673	3.57507	3.8516	3.86072	4.84459	4.40122	4.36457	3.5543	3.60341	3.87823	3.44491	3.94058	3.77855
Rv0653c	3.292	3.10931	3.21074	3.33531	3.22487	3.22302	4.78499	4.50276	4.33251	3.43219	3.19575	4.03753	3.26046	3.23379	2.92786
Rv0654	6.40936	3.9962	3.46785	4.18512	3.70079	4.03305	7.10655	6.84262	6.96094	6.56524	4.57879	6.28368	5.54001	4.12153	3.33499
Rv0655	6.63429	7.07094	6.92374	6.60495	7.01355	6.62618	6.28709	5.86479	5.21139	6.81341	6.25841	6.65293	6.68183	7.18859	6.88276
Rv0656c	2.15517	1.75865	2.0102	0.821903	1.60635	1.40249	3.91392	3.2262	3.1173	2.28372	1.59897	2.39591	2.04829	2.32923	2.01032
Rv0657c	0.738892	0.46629	0.80829	-0.225403	0.623227	0.362229	1.15716	0.383577	1.12979	0.73856	0.813706	0.204146	0.298967	0.494157	0.556601
Rv0658c	1.90328	1.74147	2.15967	2.13449	1.93843	2.06894	2.64939	2.35779	2.1047	2.30376	1.91733	1.65066	2.38113	2.01849	2.29231
Rv0659c	4.13547	3.94835	4.19288	3.93917	3.97504	3.7713	3.34998	3.66985	3.09199	3.72004	4.163	3.55686	4.05939	3.84256	4.00688
Rv0660c	3.19379	3.08228	3.06673	3.26859	2.90432	2.9697	3.06293	3.13467	3.72302	3.00037	3.41394	2.66615	2.40718	2.65016	3.08398
Rv0662c	-1.79716	-0.0876452	-0.688829	-0.672862	-0.715575	-0.973374	-1.35661	-1.39565	-0.920833	-4.87615	-0.833992	-1.38082	-1.41114	-1.45338	-1.00349
Rv0663	5.05033	4.8606	5.04116	4.65234	4.86052	4.97082	4.49195	4.67624	4.66842	4.64152	4.93331	4.82059	4.98401	4.73268	5.08016
Rv0664	1.23846	0.732805	1.55042	1.07716	0.554514	1.50467	0.44616	0.707776	1.0267	1.10113	0.685382	0.941111	2.52898	0.948723	1.69411
Rv0665	-1.79716	-0.887347	-0.725824	-1.32494	-3.21808	-1.4588	-3.38903	-2.35718	-0.920833	-1.70622	-1.28145	-0.944718	-0.566256	-0.71641	-1.64503
Rv0666	-0.826308	-0.887347	-1.01533	0.260024	0.151159	-1.11776	-1.35661	-1.24756	-0.920833	-0.352588	-0.492955	-0.338996	-0.32285	-0.173268	-0.311609
Rv0667	9.2952	8.86537	8.19733	8.68689	8.45007	8.61899	9.74392	9.58242	9.68425	8.93171	8.28823	9.0402	9.17351	8.88886	8.31804
Rv0668	6.77133	7.08632	7.25183	7.70652	7.29401	7.76857	6.46541	6.57837	5.19959	7.2853	7.00521	7.68099	7.61449	7.36665	7.48435
Rv0669c	4.23582	4.13749	4.44774	4.26431	4.21655	4.19464	4.09918	3.95809	4.03336	4.09827	4.05028	4.40054	4.35846	4.29002	4.54953
Rv0670	4.68891	4.54883	4.81515	5.30858	4.95018	5.30408	4.22902	4.90318	4.31073	4.23499	4.41646	4.14459	4.35383	4.2823	4.70617
Rv0671	3.5744	3.22504	3.81555	4.06246	3.37189	3.29609	3.26658	3.17789	2.05317	3.14066	3.24211	2.70665	3.512	3.27065	3.49738
Rv0672	3.76722	3.65926	3.78629	4.03261	3.6021	3.87032	3.46329	2.97043	2.71476	3.86868	3.72264	3.64286	3.45743	3.85301	3.62848
Rv0673	1.29369	1.22813	1.11068	2.09653	1.30549	1.57682	0.75887	0.554764	-0.0277485	1.63165	1.40886	1.13163	0.910791	0.662102	0.830053
Rv0674	0.835107	0.624552	0.629442	1.48242	-0.279476	0.700398	0.552419	0.163077	-0.920833	0.409253	-0.0970268	0.204146	0.706494	0.563698	0.120502
Rv0675	2.45683	1.51764	1.36054	2.2771	1.50074	1.45449	0.651385	0.689513	1.12979	1.23237	0.987037	1.03952	2.1491	1.60552	1.58763
Rv0676c	6.83671	7.02687	6.08103	6.97296	6.82586	6.51121	5.69675	6.01075	6.17117	6.44409	6.12408	5.88762	6.76427	6.71201	6.49472
Rv0677c	5.47673	5.71697	4.89118	5.71163	5.62218	5.23143	5.56332	6.26661	6.23036	5.16688	4.92268	4.31799	5.64457	5.36437	5.25172
Rv0678	3.92421	4.28702	3.86148	4.37946	4.37438	3.9174	3.75979	4.37575	4.17268	3.90193	4.06969	3.42957	4.16593	3.99823	3.97907
Rv0679c	3.45834	3.63622	3.07213	3.44514	3.53235	3.31027	3.4265	3.34763	3.06623	3.50323	3.50229	3.21472	3.38467	3.52281	3.24833
Rv0680c	3.25073	3.13584	2.80018	2.66212	2.18565	2.86793	3.41011	3.45694	3.54794	2.89864	2.98022	3.067	3.18719	2.77269	2.82746
Rv0681	3.38076	3.03372	2.9543	3.10611	3.02351	2.98746	3.13311	3.09707	3.04	2.89864	2.7905	3.07475	3.25275	2.82319	2.87853
Rv0682	6.17576	6.02975	5.83453	5.94319	5.92743	5.90752	7.17555	6.89636	7.32098	6.03599	6.01651	6.14597	5.77263	5.95642	5.76876
Rv0683	6.40936	6.28221	6.16489	6.06861	6.1106	6.2141	7.32732	7.03751	7.17041	6.33269	6.31236	6.50649	6.38637	6.19082	5.98228
Rv0684	7.56925	7.7105	7.4413	7.62718	7.54873	7.69956	8.11755	7.77041	7.85912	7.91032	7.75772	8.11844	7.63636	7.6748	7.42203
Rv0685	7.40477	7.75584	7.84013	7.94686	7.84059	8.03719	7.18126	7.18982	6.62165	8.09665	7.96842	8.24564	7.93089	7.90093	7.96636
Rv0686	4.05584	4.24499	4.34557	4.29816	4.34417	4.34339	4.74259	4.5841	4.1847	4.43446	4.40122	4.74482	4.39897	4.60655	4.39323
Rv0687	4.77997	3.49987	3.03668	3.6159	2.8623	3.29609	5.53605	4.51966	5.54561	4.28624	3.21912	4.7832	4.13568	3.77086	3.33133
Rv0688	4.1505	3.71752	3.31687	3.47504	3.53235	3.61445	5.10683	4.0682	4.9407	3.98494	3.28702	4.54714	3.97215	3.83555	3.40285
Rv0689c	-0.101168	0.139126	-0.842863	-0.672862	-0.896147	-1.4588	1.21224	-0.0973128	-0.558263	-0.788687	-1.57096	-0.944718	-0.362928	-0.636239	-0.507529
Rv0690c	3.56601	3.34361	2.76395	3.16233	2.87644	2.84863	2.82926	2.6826	2.5386	2.11254	2.0273	2.26643	3.41263	3.12872	2.85832
Rv0691A	0.993611	1.36899	0.442018	0.821903	0.924883	1.4798	2.30889	1.49818	1.40109	1.35267	1.44894	1.65066	0.667234	1.31418	0.653626
Rv0691c	2.69084	2.57209	2.25294	2.20756	2.66457	2.24164	2.32896	2.47438	2.29418	2.83121	1.73485	2.2112	2.59672	2.68958	2.6029
Rv0692	3.43396	3.79864	3.09883	3.39909	3.61903	3.16179	4.74913	4.23646	4.33251	4.0217	3.73079	3.2494	3.36742	3.69153	3.15198
Rv0693	4.6378	4.30175	3.94917	4.80729	4.1188	3.80674	5.29524	4.44133	4.6072	4.52686	3.99044	3.62183	4.46675	4.41758	4.04315
Rv0694	3.76722	3.48447	3.22535	4.35555	3.63575	3.23794	2.24165	1.71231	2.05317	3.50323	3.04702	2.54853	4.06821	3.71846	3.6165
Rv0695	2.65438	3.06167	2.78053	2.92299	2.63159	2.86793	1.80618	1.46635	0.915668	2.32352	2.0273	1.27319	2.87319	3.0642	2.75277
Rv0696	2.34362	2.96139	2.74717	2.92299	2.58067	2.21174	0.27048	0.215072	0.664129	1.18994	1.32521	0.835501	2.36282	2.85127	2.80122
Rv0697	-0.0316266	0.732805	0.768941	0.115634	0.554514	0.516952	-0.00297071	0.189308	0.359275	0.481403	-0.0970268	-0.0420147	0.700024	0.662102	0.787927
Rv0698	1.57579	1.34645	1.26006	1.7006	1.21933	1.52913	2.05542	1.80003	0.915668	1.49889	0.685382	1.40209	1.61489	1.65415	1.65948
Rv0700	6.74773	6.60183	6.39769	6.31376	6.23931	6.23747	8.02897	7.57379	7.89889	6.38418	6.18319	6.5391	6.22267	6.54044	6.36999
Rv0701	6.06007	5.80743	5.53511	5.76706	5.4996	5.20131	7.61768	7.07778	7.30317	5.31244	5.1341	5.72463	6.05012	5.67148	5.51161
Rv0702	6.55951	6.1623	5.82017	6.56728	5.80522	5.30408	8.03031	7.58803	7.62551	5.81123	5.43029	5.95221	6.3508	5.99941	5.59184
Rv0703	5.0271	5.05907	4.39917	5.34951	4.8245	4.57536	6.23286	5.74224	6.16208	5.11111	4.52824	5.21559	4.2858	5.04533	4.48012
Rv0704	6.16839	6.37144	6.08771	6.54982	6.25968	5.97026	7.13925	6.75368	6.72405	6.17302	5.71957	6.35549	6.11463	6.40312	6.11332
Rv0705	4.2411	4.60451	4.48868	4.77159	4.6666	4.48762	5.01301	4.75848	4.7106	4.45253	4.06325	4.6802	4.26896	4.6351	4.6337
Rv0706	4.23406	4.20795	4.2571	5.20533	4.17138	4.11611	5.05429	4.7856	3.93715	4.17642	3.91375	4.37564	4.04798	4.22174	4.20196
Rv0707	4.26202	4.52142	4.6087	4.9257	4.58282	4.33301	4.27113	4.22541	3.5292	4.17642	3.96992	4.60452	4.13987	4.61681	4.51605
Rv0708	3.70237	4.00342	4.06199	4.22965	4.03301	3.80674	3.35733	3.37646	2.29418	3.6975	3.50229	4.01755	3.64593	4.11286	4.11306
Rv0709	2.77573	3.36058	3.32593	3.38341	3.26842	3.13016	2.07932	2.18606	2.1047	3.06049	3.31981	3.39281	2.37099	3.29641	3.13528
Rv0710	3.85475	4.50624	4.44982	4.33123	4.41371	4.23236	3.40775	3.91158	2.64685	4.00343	4.08884	4.40977	3.35718	4.50193	4.36127
Rv0711	5.45796	5.20873	4.83751	4.5507	4.37936	5.0234	6.74994	6.19761	6.98863	5.37059	4.98534	6.39009	5.16724	5.21568	4.69339
Rv0712	2.04682	2.14567	2.36714	2.20756	2.11583	2.53518	2.12595	2.28668	2.20255	2.39997	2.43903	3.3098	2.4151	2.53369	2.3295
Rv0713	4.10105	4.31051	4.45912	4.26431	4.35935	4.41403	3.99468	3.95427	4.07271	3.98494	4.27871	4.17016	4.20985	4.51954	4.48672
Rv0714	5.90909	5.79083	5.49146	4.94719	5.50871	5.53744	8.18776	7.75855	8.27005	5.68705	5.60895	6.03902	5.73555	5.78776	5.4614
Rv0715	4.77633	4.61161	4.4622	4.1298	4.37936	4.45927	6.90193	6.57589	6.76066	4.7404	4.34393	5.09301	5.05449	4.74956	4.372
Rv0716	4.35907	4.3507	3.90599	3.97099	4.22763	4.08758	6.2235	5.8381	6.28164	4.30127	3.95608	4.80668	4.34505	4.3601	3.79725
Rv0717	4.41619	4.65583	4.02768	4.61254	4.37936	4.24718	6.10373	5.65846	6.16208	4.91338	4.48553	5.28911	3.59367	4.81163	4.14886
Rv0718	5.05833	5.20404	4.95466	5.12745	5.25089	5.29698	6.5653	6.25695	6.43294	5.45589	4.96129	5.91272	5.15311	5.36193	4.98549
Rv0719	4.70555	4.95302	4.78012	5.1415	4.87115	4.88105	6.60262	6.41361	6.35529	5.0442	4.60563	5.43183	4.99165	5.0239	4.77383
Rv0720	3.48824	3.34929	3.17606	4.22965	3.36187	3.25269	5.199	4.76285	5.06297	3.46815	3.31981	3.94323	2.79491	3.24442	3.17259
Rv0721	4.20914	4.23582	4.37535	4.66537	4.33395	4.14804	5.33548	5.13425	4.58922	4.26084	3.95608	4.46098	4.24082	4.27714	4.30076
Rv0722	1.97261	2.20951	2.22414	2.49706	2.18565	2.19655	3.11588	2.97798	2.50063	2.32352	2.41899	2.38347	1.4892	2.01849	2.06426
Rv0723	3.83859	4.23275	4.2689	4.47873	4.3185	4.22863	5.06779	5.06511	4.52448	4.05163	3.89211	4.18457	3.8268	4.21094	4.30263
Rv0724	5.71158	5.53705	5.52531	5.79992	5.49273	5.57021	5.6953	5.80878	5.42916	5.68323	5.56632	5.38581	5.6452	5.42635	5.44031
Rv0725c	3.16816	3.24346	3.20583	2.96574	3.32108	3.47036	4.19251	4.1885	3.95129	3.28876	3.56746	3.71907	3.71574	3.24442	3.39936
Rv0726c	4.25334	4.40897	4.17167	4.13917	4.47541	4.56652	5.39976	5.49457	5.82448	5.04122	4.67908	5.06408	4.33046	4.41758	4.31009
Rv0727c	2.61697	2.62923	2.45654	2.3755	2.72834	2.62866	2.68097	2.77644	3.04	2.65523	2.60785	2.84913	2.32548	2.38793	2.62699
Rv0728c	1.02659	0.865561	0.0842055	0.391268	-0.55511	-0.236408	1.30636	1.08838	1.88652	0.168245	0.75097	0.681468	0.535358	-0.560291	-0.022102
Rv0729	1.34689	1.41305	1.60358	1.79844	1.21933	1.0437	1.43231	1.33153	1.0267	1.39064	1.63416	1.42654	0.893884	1.43043	1.43221
Rv0730	3.6662	3.69984	3.6138	3.57507	3.84442	3.568	4.41069	4.40402	4.34327	3.9662	4.02399	3.70415	3.43618	3.70313	3.58916
Rv0731c	2.97894	3.02665	2.73361	2.85639	2.83359	2.75843	4.32958	4.04684	4.23181	2.8854	2.83655	2.99524	2.52716	2.65016	2.66821
Rv0732	5.74107	6.10386	6.14005	5.8663	6.20749	6.37451	6.07096	5.93865	5.62275	6.19866	6.27801	6.3862	6.10976	6.22409	6.21469
Rv0733	4.45607	4.4144	4.49874	4.9257	4.55231	4.53064	4.40006	4.34107	3.06623	4.44352	4.61447	4.85252	4.36	4.54555	4.54163
Rv0734	2.96625	2.99076	3.28235	3.50433	2.81901	3.16958	2.90141	3.12451	2.3379	2.7459	3.0729	3.12044	3.51661	3.35152	3.13528
Rv0735	0.889899	0.767157	1.00174	0.912101	0.924883	1.34855	2.13738	2.40332	2.05317	1.4637	1.32521	1.32614	1.27087	1.35398	1.16232
Rv0736	0.635798	1.04427	0.320273	0.996989	0.751551	0.362229	2.65735	2.39207	2.20255	0.73856	0.873827	0.554088	0.732085	0.75422	1.14574
Rv0737	-0.713097	-1.24992	-0.122245	-0.672862	-1.34361	-0.721835	1.01573	0.972321	1.48127	-0.483832	0.213313	-0.514083	-0.679785	-0.230983	-0.616463
Rv0738	1.16631	1.41305	1.10015	1.4223	1.17424	0.824133	2.03112	1.72132	1.48127	1.2736	0.873827	0.760539	0.830141	0.840808	0.870983
Rv0739	1.34689	2.03725	1.79202	1.07716	2.11583	1.81422	2.99546	2.59702	3.43168	2.08963	1.79828	1.8446	1.27523	1.94221	2.12474
Rv0740	3.19016	3.19382	3.30545	1.97623	3.23588	3.17734	3.81954	3.43518	4.38555	3.34785	3.25347	3.38034	3.40171	3.37105	3.11838
Rv0742	0.547667	-0.356832	0.569632	1.35956	-0.159181	-0.411495	1.4042	1.03152	1.62936	0.333304	0.117098	0.259641	0.437638	-0.173268	-0.139141
Rv0743c	1.61968	1.92001	1.75222	1.84499	1.63991	2.57095	3.63435	2.84404	3.2376	2.52473	2.2249	2.76534	1.63198	1.84779	1.78257
Rv0744c	1.53053	1.07201	1.0353	1.15311	1.572	1.98304	3.31519	2.72357	3.21433	2.08963	1.48794	1.94957	0.719346	1.04912	0.809144
Rv0745	-1.58304	-0.887347	-1.50076	-0.0448307	-1.63311	-1.66525	-1.56306	-1.17884	-0.558263	-1.41672	-2.41895	-5.46828	-1.79386	-1.09081	-1.43091
Rv0746	1.92093	0.865561	0.795293	2.09653	0.623227	0.700398	1.20139	1.19579	1.0267	0.615704	1.18985	0.681468	0.916383	0.895774	1.04203
Rv0747	3.15331	2.15867	1.86848	3.73189	2.45435	2.74805	2.42533	2.61648	3.1173	2.08963	2.12948	2.16835	2.09095	2.00606	2.0818
Rv0748	2.29707	2.48189	2.3846	1.7006	2.35683	2.48606	3.52983	3.52289	3.41136	2.7459	2.69375	2.90241	2.02778	2.1373	2.21494
Rv0749	2.56741	2.51258	2.67095	1.64907	2.45435	2.62866	3.53416	3.54082	3.84924	2.60767	2.64282	3.10537	2.76422	2.77269	2.35136
Rv0749A	2.59516	2.09248	2.12892	2.01745	2.33651	2.22677	2.61302	2.6826	3.47148	2.55848	3.0339	2.62448	2.40917	2.4164	2.39411
Rv0750	3.26461	2.75437	2.74379	2.58195	2.94516	3.18506	3.45189	3.6745	4.20845	3.14066	2.59003	3.28994	3.21468	2.71273	2.71954
Rv0751c	3.2886	2.69316	2.24818	3.7806	3.23588	3.20036	3.08375	2.5216	3.06623	3.97872	2.35715	3.25623	2.53989	2.68178	2.56598
Rv0752c	4.55404	3.43191	2.48515	4.17605	3.51438	3.62583	4.07264	2.62611	3.5292	4.64545	3.28702	4.0415	3.44394	3.17945	2.48919
Rv0753c	6.50717	4.65124	3.63219	5.1692	4.58282	4.70711	6.33905	5.3896	6.09039	6.10041	4.35451	5.04248	5.12742	4.53043	3.64333
Rv0754	3.8246	2.65697	2.2338	4.26431	3.17996	2.90577	3.1388	3.05489	3.47148	3.02472	2.572	2.63501	3.02065	2.52499	2.89846
Rv0755c	5.30759	5.29661	5.4197	5.39323	5.48121	5.55093	4.94717	4.97279	5.38295	5.46259	5.53873	5.4136	5.20314	5.35337	5.56793
Rv0756c	4.12979	3.53519	3.66649	4.09171	3.45906	3.42547	3.95001	4.05756	4.26617	3.72004	3.95608	3.54574	3.55655	3.35643	3.6165
Rv0757	5.08695	4.87445	4.91541	5.12274	5.14387	5.12916	5.22602	5.27256	5.57331	5.16961	5.08408	5.12137	4.78022	5.00371	4.95011
Rv0758	4.89828	4.76822	4.81192	4.8306	4.88871	4.86913	4.85414	4.6207	5.12668	4.67652	4.68748	4.87268	4.83882	4.78093	4.73556
Rv0759c	4.32799	4.05299	4.22958	3.83925	4.14825	4.52153	3.91226	3.91355	4.66842	4.17097	3.96302	4.89257	4.2302	4.36254	4.42793
Rv0760c	2.8696	3.41576	3.75642	3.58881	3.32108	3.8167	3.10428	2.8686	2.95831	3.23759	3.56746	3.90893	3.50738	3.63207	3.89723
Rv0761c	4.86105	5.18034	5.42392	5.19638	5.07501	5.46324	5.04066	4.58039	4.66842	5.01715	5.0777	5.83721	4.97634	5.26348	5.53567
Rv0762c	1.38553	1.39119	1.78547	2.2771	1.91121	2.10191	0.635355	0.383577	0.795374	1.94403	1.85903	3.90459	1.54802	1.94221	1.65948
Rv0763c	-0.463738	-1.11867	-1.15972	-0.431854	0.406416	-0.411495	-2.761	-2.35718	-0.920833	0.796276	-0.492955	2.01554	-0.84025	-0.117772	-0.560968
Rv0764c	3.89549	3.73931	2.9775	3.39909	3.22487	4.11611	1.69457	1.31971	2.3379	4.89038	3.21912	5.61187	3.66765	4.11286	2.89846
Rv0765c	3.97789	3.24346	1.68335	2.81022	1.60635	2.60585	0.667239	0.0531041	0.915668	3.91501	2.55374	4.09205	2.83088	3.14015	1.55032
Rv0766c	5.99439	5.27588	3.01442	3.42995	3.66049	4.02448	4.34691	3.4461	4.08559	5.48689	4.26755	5.07958	4.7307	5.11793	2.91324
Rv0767c	5.00555	3.49987	1.29741	3.02758	2.35683	2.5472	4.5846	4.13552	3.80319	3.74956	2.88117	3.35509	3.34789	3.02159	1.19493
Rv0768	6.50021	5.31994	2.8793	3.48976	3.35178	3.64833	6.04275	5.38889	5.2231	5.57197	4.26193	5.44835	4.96694	5.02544	2.4826
Rv0769	3.84554	3.40489	1.89309	1.7006	1.70476	2.5472	3.75609	1.15644	2.15445	3.93442	2.37806	4.79029	2.85146	3.54017	1.77181
Rv0770	2.24898	2.15867	1.13151	0.912101	0.811672	1.83398	2.66131	0.265257	1.69808	2.57506	1.14176	4.26474	1.75879	2.34906	1.11199
Rv0771	0.327167	0.732805	0.768941	-0.225403	-0.04815	1.45449	0.816875	-1.47582	-0.558263	1.14622	1.14176	3.4595	0.592361	0.895774	0.676896
Rv0772	2.07074	2.24651	2.36714	2.09653	2.37687	2.3825	2.01882	1.52932	1.88652	1.63165	1.59897	2.54853	2.32968	2.09095	2.47598
Rv0773c	3.3122	3.44257	3.83155	3.86206	3.46843	3.45129	2.60069	2.20546	2.42156	3.40462	3.65572	3.45356	3.6923	3.87027	3.91446
Rv0774c	3.57718	3.7219	3.73105	3.81607	3.84442	3.48293	3.68195	3.64637	3.43168	3.60363	3.74696	3.79146	3.44104	3.55305	3.59528
Rv0775	2.68052	2.27066	2.17481	2.31065	2.69681	2.35541	2.50248	2.64045	1.88652	1.94403	2.5165	1.96635	2.2979	2.12585	2.00113
Rv0776c	1.947	1.74147	1.94108	1.79844	1.88346	1.34855	2.06143	1.99108	1.48127	1.94403	2.05353	1.587	1.765	1.96809	1.61198
Rv0777	3.02862	3.23121	3.54558	3.26859	3.44014	3.43844	2.62524	2.7634	1.88652	3.40462	3.34127	3.57884	3.35615	3.39032	3.18482
Rv0778	3.2886	3.37736	3.45551	2.90113	3.40153	3.46403	2.41598	2.39207	2.20255	3.28876	3.48312	3.20768	3.42151	3.35152	3.6255
Rv0779c	0.635798	0.732805	0.755583	0.511563	1.07961	1.07725	-0.106994	-0.162164	-0.268757	-0.0181685	-0.492955	0.31308	0.556999	0.868553	0.850663
Rv0780	2.98315	3.25561	3.30316	2.83349	3.54126	3.41894	2.91475	2.90467	2.6812	3.25828	3.13563	3.50039	2.85729	3.3367	3.51686
Rv0783c	3.69981	3.9962	4.17919	3.75645	4.22763	4.2249	2.86062	3.04055	3.32709	3.52046	3.6385	3.20768	3.83568	3.99509	4.23957
Rv0784	1.23846	1.12595	1.3248	1.35956	1.82632	1.45449	1.36586	1.27141	1.62936	0.409253	0.931542	1.13163	1.09958	0.999797	1.49901
Rv0785	2.15517	2.61986	2.72335	2.43756	2.45435	2.43521	2.00016	2.23094	1.8264	1.96934	2.66	2.27991	2.38113	2.65016	2.75824
Rv0786c	1.7138	1.51764	1.86848	0.821903	1.60635	1.40249	1.21224	1.27141	0.915668	1.81035	1.48794	1.67127	1.56947	1.79093	1.624
Rv0787	3.83394	3.71752	3.927	4.00213	3.80799	3.65945	3.48581	3.30329	3.30523	3.46815	3.65572	3.36777	3.18255	3.69153	3.65802
Rv0787A	2.03876	1.99439	1.97029	2.09653	1.82632	2.01801	1.43231	1.59946	1.69808	1.81035	1.5629	2.04742	1.8551	1.71655	1.51201
Rv0788	2.94915	3.13584	3.33494	2.98665	3.24681	3.36563	3.64239	3.60313	3.16663	3.54592	3.18393	3.82404	3.44491	3.28616	3.10557
Rv0789c	3.41541	3.21885	2.54849	2.7132	3.06115	3.3173	3.86664	3.45153	4.00652	4.34544	2.91017	5.34149	3.43521	3.46946	2.52168
Rv0790c	5.13971	4.52393	2.79039	3.06738	3.36187	4.37409	5.19832	2.87265	4.02	6.04197	3.74696	7.13233	4.46532	4.64516	2.34411
Rv0791c	6.6373	5.61927	3.41147	3.9284	4.20539	4.83521	6.8265	4.86606	5.41902	6.68275	4.33326	7.27886	5.72324	5.46889	3.10986
Rv0792c	6.9142	5.64028	3.41996	4.05258	4.6295	4.63572	7.74918	6.53012	6.70956	6.69418	4.61887	6.98061	5.88509	5.56529	3.24833
Rv0793	3.99048	2.79656	0.833938	0.391268	1.34671	1.8917	5.53119	3.60069	4.32166	4.18184	2.27034	4.65713	2.73604	2.82319	0.120502
Rv0794c	3.79858	2.93897	2.58293	2.81022	2.47309	2.66221	5.53605	3.44338	4.34327	3.58737	2.64282	4.09205	3.01285	2.85821	2.69695
Rv0797	2.22076	2.15867	2.12373	1.4223	1.73612	1.92893	2.16556	1.95331	1.8264	1.66301	1.94562	1.73139	2.12757	2.1373	2.01945
Rv0798c	3.5744	3.87149	3.9075	3.79252	4.08875	3.86553	1.36586	1.7915	1.12979	3.79274	3.75497	3.66871	3.68003	3.85648	4.1002
Rv0799c	3.2886	3.85162	3.74464	3.21643	3.87292	3.9081	1.70229	1.80003	2.05317	3.30873	3.27593	3.4595	3.52029	3.69927	3.89475
Rv0800	2.06281	2.27066	2.54461	2.01745	2.06733	2.36902	1.19046	1.31971	-0.268757	1.8381	1.91733	2.18277	1.73367	2.03082	2.65069
Rv0801	0.677924	0.190656	0.846594	0.115634	0.869388	0.863127	-0.190249	0.534444	0.359275	0.851771	1.14176	0.0863094	0.520748	0.529347	0.605929
Rv0802c	1.7138	1.39119	1.83076	0.260024	1.73612	1.77386	1.90976	1.61889	1.69808	2.15727	1.70206	2.07861	1.75567	1.55519	1.82485
Rv0803	3.55757	3.41576	3.49824	3.9284	3.5053	3.31027	2.41598	2.32267	1.69808	3.27867	3.53058	3.3098	3.5267	3.32173	3.3853
Rv0804	0.245483	0.0301913	0.167261	1.15311	-0.159181	0.0605734	-1.23375	-0.722464	-2.14323	0.0780468	0.0140045	0.0863094	0.210702	0.304054	-0.0600699
Rv0805	8.00251	7.59034	7.05766	6.88242	6.95893	7.14828	7.55355	7.68858	7.9098	7.85453	7.8676	7.7018	7.66332	7.32125	6.92589
Rv0806c	5.75097	5.4604	4.72206	4.47133	4.7725	4.97971	5.97789	5.78909	5.98777	5.9304	5.52707	5.24854	5.8319	5.41816	4.79658
Rv0807	0.245483	0.732805	0.373712	-0.0448307	-0.279476	0.188898	1.33641	1.1296	1.31621	0.409253	0.616669	0.0863094	0.29038	-0.117772	0.0509614
Rv0808	5.38115	5.24575	5.09982	5.56641	5.31201	5.21833	4.70948	4.77048	4.83023	5.05015	4.92268	4.85478	5.12772	5.00684	5.13054
Rv0809	6.54037	5.99756	5.89366	6.11919	6.07884	6.21221	6.41261	7.00511	6.92734	5.79185	6.02978	5.67191	6.10793	5.85084	5.98927
Rv0810c	5.61325	5.55068	5.18574	5.69267	5.83268	5.82598	5.17078	5.67014	5.70017	5.49127	5.68643	5.48373	5.00516	5.19938	5.39191
Rv0811c	3.38076	3.27961	3.29856	3.82771	3.32108	3.34512	3.34998	3.58101	3.30523	3.23759	3.31981	3.22172	2.93647	2.99036	3.32398
Rv0812	2.90106	2.61043	2.60916	2.58195	2.35683	2.27093	4.92344	4.53764	4.40624	2.85856	3.02067	2.73629	2.77041	2.65813	2.48919
Rv0813c	3.49709	3.43725	3.39648	3.04762	2.8623	2.98746	4.64289	4.37146	4.05971	3.57093	3.60341	4.07668	3.57611	3.29641	3.00803
Rv0814c	3.69725	3.53019	3.26596	3.23403	3.32108	3.21551	3.85804	3.45964	3.34863	4.00343	3.72264	4.03753	3.25826	3.32173	2.91324
Rv0815c	6.0375	5.90611	5.77826	5.31686	5.56874	5.64344	6.83924	6.5762	6.44549	6.37	6.31101	6.70633	5.86842	5.82541	5.42836
Rv0816c	2.35664	2.10596	2.0922	1.35956	1.34671	1.85348	2.96692	2.66869	3.47148	2.55848	2.53524	3.03555	2.06601	1.71655	1.77181
Rv0817c	1.64113	1.59617	1.45447	0.996989	1.6727	1.55317	2.23102	2.21826	2.3379	1.99422	2.27034	2.3455	1.54802	1.63812	1.47266
Rv0818	4.34607	4.15381	4.0235	4.1298	4.53458	4.19464	4.27372	4.38854	4.05971	4.06929	4.01066	4.1409	4.05813	3.8737	3.86213
Rv0819	4.37996	4.03549	3.96956	4.16691	3.59357	3.80173	4.18565	4.07876	4.00652	3.85517	3.79439	4.19172	4.06318	4.02621	3.98141
Rv0820	4.73702	4.66269	4.68995	4.5007	4.79501	4.74935	3.90726	3.98828	3.63813	4.63758	4.80794	4.35349	5.20257	4.88817	4.8307
Rv0821c	4.69148	5.1627	5.15491	5.16462	5.25901	5.16666	4.76671	5.06245	4.46657	5.41272	5.49872	5.17287	5.2337	5.09609	5.09211
Rv0822c	5.52801	5.52581	5.09916	5.61086	5.55341	5.2277	5.122	5.17009	4.83787	5.53854	5.44027	5.35906	5.81721	5.71703	5.39367
Rv0823c	6.57701	6.63592	6.16931	6.68389	6.66406	5.84071	6.03628	6.50587	5.73738	5.77938	6.13947	5.41054	6.58563	6.37378	6.33064
Rv0824c	7.79686	8.17785	7.79259	8.00949	8.36485	7.66618	8.07408	8.64249	8.46071	7.49045	7.73713	7.13974	7.87837	7.95146	7.97445
Rv0825c	3.29876	3.42116	3.56102	3.19862	3.8516	3.36563	3.84241	3.7947	3.56643	3.68227	3.62106	3.71907	3.24721	3.47398	3.65216
Rv0826	2.88316	2.58177	2.59423	1.59563	2.59784	2.43521	4.29173	3.24508	4.45669	3.59553	2.9386	3.15743	2.47696	2.32923	1.90587
Rv0827c	2.07074	1.25258	1.0242	0.912101	1.70476	1.23422	3.57885	2.72357	3.87914	2.17913	1.5259	1.03952	1.45887	1.07317	0.93028
Rv0828c	0.0981413	0.423855	0.458601	-0.431854	0.0549435	-0.0802891	0.60275	1.00222	1.12979	-0.121262	0.117098	-0.610298	0.374038	0.176675	0.218906
Rv0830	4.14488	4.1276	3.92997	3.74422	4.15406	4.21739	4.64989	4.51318	4.78356	4.72562	4.47586	4.48446	4.47861	4.21365	3.99304
Rv0831c	5.99543	6.12305	5.96104	5.73034	6.0681	6.12866	5.81487	5.76912	5.62275	6.24991	6.17723	6.24811	6.28613	6.20654	6.01689
Rv0832	1.23846	0.288503	0.538771	1.4223	0.326245	0.611589	0.990743	1.15644	1.22601	-0.121262	0.117098	-0.110727	0.700024	0.458088	0.556601
Rv0833	3.22964	2.53269	2.29048	3.4146	2.71266	2.59431	3.4496	3.70891	3.70644	2.01867	2.12948	2.10915	2.9406	2.47172	2.29231
Rv0834c	4.10877	3.06857	2.89765	5.1085	3.55011	3.94037	3.31267	3.62491	3.32709	3.02472	2.92445	3.16472	3.25936	2.97767	2.9942
Rv0835	2.48676	2.64778	2.95722	2.60917	2.99786	2.90577	2.33889	2.70095	3.06623	3.25828	3.39354	3.32938	2.74235	2.88563	3.03529
Rv0836c	4.09523	2.32931	1.0353	2.49706	1.42578	1.52913	1.81332	2.22462	3.75563	2.84495	1.59897	2.23908	3.13298	2.03082	1.28854
Rv0837c	5.29834	3.18749	2.06538	3.66861	2.81901	3.47036	3.47234	4.84971	5.53625	4.26084	3.06002	3.50614	4.56925	3.16274	2.38707
Rv0838	1.89437	1.22813	1.52703	1.35956	1.07961	1.40249	1.66329	1.76558	2.93002	1.53324	1.32521	1.54295	1.37607	1.44893	1.12896
Rv0839	5.73609	6.09797	5.62646	5.36556	5.82358	5.12716	7.79579	7.81004	6.62606	6.05089	5.8089	5.39977	5.36831	5.95237	5.45131
Rv0840c	5.022	5.55068	5.19999	4.51516	5.30679	4.80549	6.92869	6.89611	6.37903	5.71537	5.58442	5.01049	5.02049	5.67443	5.10932
Rv0841	5.11884	4.19224	4.15269	4.54366	4.05183	3.88934	5.28885	5.94972	5.57787	3.49454	4.04375	2.63501	3.7309	2.90585	3.46433
Rv0842	8.31611	7.94613	7.76556	8.2441	8.1996	8.00513	8.60799	9.12465	8.8083	7.60439	7.91711	7.20746	6.72269	7.12675	7.21033
Rv0843	1.44773	1.55744	1.5961	1.35956	1.6727	1.40249	1.81332	1.99852	2.15445	1.56679	1.88847	1.37721	1.5408	1.53801	1.59985
Rv0844c	2.92749	2.88524	2.85445	2.20756	2.89045	2.74805	2.62524	2.58224	2.61166	2.85856	2.92445	2.81249	2.50506	2.56794	2.66821
Rv0845	2.88766	2.90851	2.94844	2.63589	2.89045	3.19273	2.4576	2.28059	2.6812	3.24797	3.04702	3.73873	2.7502	2.82319	2.923
Rv0846c	4.31136	4.039	3.49422	2.63589	3.45906	4.49384	4.06068	4.13889	4.20845	4.83638	4.15696	5.63959	2.37505	2.80177	2.97555
Rv0847	5.19787	4.31051	3.94034	2.96574	3.9418	4.66911	4.97212	5.09229	4.68544	5.27993	4.79634	5.9342	2.15857	2.23646	2.54716
Rv0848	4.85418	4.13749	3.74125	2.2771	3.30025	4.22115	4.61353	4.49358	4.24336	5.06783	4.4114	5.8975	2.37708	2.51625	2.73625
Rv0849	1.92967	2.27066	2.3539	1.54013	2.01714	2.1812	1.75517	1.73919	2.29418	3.31861	2.39867	4.54714	1.56947	1.77636	1.86593
Rv0851c	1.05883	1.47671	1.62578	0.511563	1.50074	1.37578	1.09991	0.554764	1.55721	2.47258	1.5259	3.5289	1.30111	2.03082	1.67111
Rv0852	0.758655	1.20326	1.35169	0.912101	1.1277	1.4798	0.698434	0.812745	0.178702	0.796276	0.213313	0.462458	1.04447	1.48522	0.850663
Rv0853c	2.84669	3.10931	3.273	2.98665	3.23588	3.20796	2.20953	2.51643	1.76366	3.16277	2.71033	2.86711	2.95561	3.02775	3.48425
Rv0854	1.58689	2.15867	1.78547	1.64907	1.88346	1.8917	1.97491	1.35489	1.94424	2.11254	2.20163	1.89804	1.21751	1.98086	1.89599
Rv0855	2.12504	2.57209	2.36714	1.9338	2.47309	2.24164	1.89637	1.46635	1.48127	2.24279	2.2249	2.29327	2.17965	2.36863	2.42879
Rv0856	2.53912	2.61043	2.72335	2.34344	2.56328	2.63993	1.04028	1.4228	0.915668	2.7749	2.74293	2.63501	2.69759	2.4986	2.7691
Rv0857	2.5505	2.85362	2.82916	3.16233	2.90432	2.59431	1.30636	2.18606	1.94424	2.45477	2.77482	2.46836	2.89601	2.8924	2.87853
Rv0858c	2.53912	2.41846	2.8387	2.40687	2.61481	2.68416	1.61506	1.91453	1.62936	2.73118	2.71033	2.67638	2.45791	2.79455	2.7307
Rv0859	5.50406	5.37388	5.04047	6.18625	5.75443	5.64903	5.89237	5.53028	6.30936	5.202	5.09674	5.42122	5.22949	5.04685	4.89908
Rv0860	5.96439	5.54697	5.35916	6.66941	6.06192	6.17395	5.13061	4.84868	5.76567	5.71537	5.52941	5.79088	5.76974	5.53963	5.35632
Rv0861c	3.36795	3.66383	3.53389	3.56119	3.58498	3.83153	2.55455	2.75464	2.98606	3.72748	3.83276	3.73873	3.78462	3.59102	3.59833
Rv0862c	2.74633	2.82944	2.98896	3.12509	2.49158	2.58268	1.16835	1.43381	1.0267	3.31861	2.91017	2.64546	2.81301	2.73551	2.7906
Rv0863	4.27752	4.59019	4.30831	4.35555	4.50758	4.60729	4.45703	4.59518	4.43672	4.47036	4.3386	4.52182	4.47246	4.27455	4.41588
Rv0864	4.23934	4.15056	4.03045	4.52234	4.17138	4.47194	4.36038	4.54527	4.3751	4.14344	4.1387	4.32451	4.45671	4.10121	4.1258
Rv0865	2.71127	2.49219	2.16978	3.08687	2.71266	2.92433	2.92468	2.76776	3.09199	1.91827	2.20163	2.01554	2.95697	2.30913	2.6029
Rv0866	3.13452	2.39668	2.318	3.42995	2.64817	2.60585	2.36343	2.42003	1.48127	2.93763	2.71033	2.52607	3.17207	2.64215	2.62699
Rv0867c	6.7542	5.88378	5.65956	7.19582	6.06192	5.70107	6.97719	6.76517	6.25052	5.93201	5.67169	5.71474	6.01684	5.70746	5.89009
Rv0868c	3.11165	3.18113	3.01442	2.90113	3.25766	2.75843	1.9427	1.85022	0.795374	3.58737	3.30897	3.29659	2.86019	3.44202	2.87853
Rv0869c	3.88204	3.65009	3.28002	3.79252	3.39172	3.17734	3.76349	3.70437	2.93002	3.86194	3.33058	3.22869	3.22935	3.33173	3.21295
Rv0870c	4.02964	4.0634	3.89841	3.86206	4.07655	3.72442	4.28018	4.32489	3.36984	4.41156	4.05678	4.05724	4.27767	4.07168	3.90217
Rv0871	4.07172	3.72627	3.44306	3.7806	3.79315	3.24533	4.87648	4.66577	4.33251	3.57918	3.74696	3.49462	3.39872	3.32673	3.3853
Rv0872c	5.69693	4.85462	4.70044	6.59137	5.16707	5.07829	4.78499	5.2258	4.98949	4.49236	4.52356	4.30815	4.65453	4.61066	4.78458
Rv0873	5.29665	5.52832	5.83175	5.41267	5.76206	5.76166	5.14271	5.11471	5.02336	5.89121	5.90387	5.66165	5.31506	5.53098	5.6722
Rv0874c	3.24723	3.01954	3.11983	3.56119	3.12177	2.82907	2.34383	3.0297	2.61166	2.50755	2.67697	2.25282	2.9745	2.9258	3.04427
Rv0875c	3.1383	2.54264	2.81313	3.02758	2.50985	2.58268	0.713782	1.01694	0.915668	2.15727	2.43903	2.10915	2.82197	2.80894	2.99882
Rv0876c	4.42858	4.28109	4.61611	5.06983	4.36438	4.63572	3.75609	4.31748	3.89386	3.92798	4.4807	4.02957	4.3083	4.17529	4.59146
Rv0877	4.4993	4.23275	4.10345	4.33123	4.14825	4.15591	4.35428	4.40682	4.6072	4.37415	4.1202	4.6072	4.19784	4.15572	4.03642
Rv0878c	4.69789	4.28109	4.23681	4.41845	4.18848	4.19081	4.32334	4.09966	4.6425	4.60161	4.38582	4.71039	4.69698	4.5326	4.31009
Rv0879c	2.32385	2.57209	2.2338	2.52592	2.27378	2.27093	1.2962	1.1296	0.915668	2.38124	2.35715	2.12418	2.18197	2.35888	2.18279
Rv0880	1.18103	1.57693	1.41253	0.260024	0.869388	1.17347	2.12021	2.00592	2.20255	1.42763	0.987037	1.10158	1.06978	0.999797	1.16232
Rv0881	1.44773	1.65239	1.40399	1.07716	0.482365	1.77386	2.19866	2.32858	2.24909	0.550115	1.18985	1.18993	1.36793	1.41169	1.31844
Rv0882	1.90328	1.72409	2.29048	2.01745	1.93843	1.94719	0.586167	1.06023	-0.268757	1.86532	2.29254	1.73139	1.06978	2.00606	2.50227
Rv0883c	4.44696	4.53394	4.59	4.3065	4.17138	4.22115	4.13382	4.67508	4.45669	3.94083	4.49991	3.91326	3.90483	4.37951	4.82029
Rv0884c	3.78419	3.94461	4.05656	4.15773	3.98813	4.22115	4.11227	3.9619	4.22018	4.42535	4.44151	4.29825	3.61446	3.95035	4.02059
Rv0885	7.19685	6.91882	4.99074	4.57161	5.67371	4.91624	7.35863	7.22669	6.91115	7.25988	6.38776	6.44124	6.61075	6.6186	4.80321
Rv0886	4.37677	4.36479	2.83235	2.68789	3.28972	2.6173	4.49971	4.0288	3.70644	4.87707	4.22778	4.19883	3.8268	4.21635	2.54716
Rv0887c	-0.463738	0.139126	0.264778	0.821903	-0.279476	-0.721835	0.500267	0.189308	1.40109	0.0780468	0.303511	0.509	0.173826	0.494157	0.154055
Rv0888	4.04983	4.93425	4.89879	4.212	4.88171	4.64414	4.50964	4.11343	4.07271	5.03824	5.22057	4.74968	4.28147	5.0084	5.10611
Rv0889c	3.59927	3.80278	3.81071	3.7806	3.70872	3.39918	3.36221	3.32711	3.43168	2.89864	3.29804	3.12791	3.41856	3.54017	3.96968
Rv0890c	3.52621	3.74363	3.64492	3.60242	4.00109	3.83643	2.30889	2.34618	3.30523	3.14066	3.23066	3.20768	3.85036	3.9471	4.20996
Rv0891c	3.20103	3.92952	3.63036	3.4146	4.02669	4.16764	2.91475	3.27906	3.47148	3.29878	3.41394	3.51756	3.83347	4.0806	4.26666
Rv0892	3.2367	3.81104	3.54169	3.39909	3.99462	4.06267	2.40184	2.71004	2.20255	3.477	3.49274	3.4595	4.31573	4.14725	4.31752
Rv0893c	1.42317	1.49732	1.44618	1.54013	1.85517	1.75325	-0.581674	-0.376289	-3.72819	1.00649	0.931542	0.941111	2.63453	1.88902	2.1499
Rv0894	3.03674	2.91619	3.00033	2.87893	3.03617	3.24533	2.23635	2.43655	3.16663	2.28372	2.72672	2.78439	3.38164	2.87198	3.13107
Rv0895	1.07468	1.04427	1.21196	1.22526	1.26305	1.17347	1.12308	1.06023	-0.0277485	0.678439	0.3884	1.16108	1.16681	1.09682	1.41847
Rv0896	6.26828	6.62894	6.74157	6.40783	6.87776	6.98938	6.01049	5.94828	5.82832	6.51348	6.6095	6.55027	6.53235	6.56343	6.82762
Rv0897c	3.65042	3.53019	3.6138	3.19862	3.56765	3.68143	3.61813	3.38783	3.19068	3.03674	3.23066	3.20768	3.65683	3.54017	3.51686
Rv0898c	2.34362	2.06513	2.26242	2.55421	2.7592	2.76873	2.17113	2.90467	2.93002	2.39997	2.0793	2.2112	2.73129	2.17112	2.59069
Rv0899	2.38871	2.9008	2.58293	2.60917	2.93167	2.92433	2.5715	2.73251	3.01328	2.57506	2.85157	2.64546	2.18429	2.89914	2.83264
Rv0900	-0.41865	-0.512951	-1.3779	-2.54733	-0.41072	-1.11776	-1.01557	-0.376289	-0.558263	-1.41672	-1.04044	-0.713392	-1.46828	-0.801299	-1.07944
Rv0901	1.72389	1.74147	1.99323	1.9338	1.572	1.00935	1.423	1.76558	1.0267	1.00649	1.94562	1.21822	1.75879	1.9025	1.90587
Rv0902c	3.76478	3.69092	4.03599	4.00213	3.59357	3.86072	4.038	4.08751	3.5292	3.6975	3.81754	3.53454	3.71173	3.77453	3.88978
Rv0903c	2.81401	3.15543	3.08821	3.04762	3.06115	3.06476	2.88794	3.3736	3.28304	2.8854	3.13563	2.90241	2.58096	2.89914	3.23663
Rv0904c	2.42007	1.74147	2.08687	2.3755	2.20819	1.77386	2.61302	2.46367	2.46164	2.06637	2.0273	2.23908	1.90939	1.77636	1.97321
Rv0905	5.18606	4.94179	4.73659	4.72257	4.67876	4.86673	5.47769	5.29387	5.23471	5.49127	5.62653	5.69726	4.7394	4.58162	4.72443
Rv0906	3.94161	3.85162	3.89537	4.25572	3.43058	3.76617	4.1884	4.17215	3.87914	3.88872	4.33326	4.23735	3.89848	3.39986	3.69838
Rv0907	2.93185	3.06857	3.23981	3.4146	3.17996	3.005	2.20411	2.11257	1.99973	3.34785	3.45387	3.31636	3.42641	2.99036	3.19291
Rv0908	3.38712	3.65926	3.68775	3.75645	3.49617	3.55019	1.48693	1.56982	2.20255	3.49454	3.97679	3.48301	3.93819	3.61579	3.7404
Rv0909	3.59927	3.83147	3.68775	3.21643	3.96845	3.94492	3.21359	3.23881	3.30523	3.57918	3.84032	3.84233	3.87211	4.05969	3.98607
Rv0910	2.9055	3.27365	3.29626	2.94452	3.3107	3.28177	2.2834	2.44202	2.5386	2.9504	3.04702	2.97051	3.42739	3.24442	3.4202
Rv0911	1.96412	2.27066	2.36274	2.05753	2.3159	1.87271	1.19046	1.19579	0.795374	1.69371	2.00058	1.18993	2.48262	2.44433	2.35136
Rv0912	2.17001	2.30613	2.46066	2.17149	2.80429	2.25636	1.23369	1.07437	0.915668	1.94403	2.37806	1.21822	2.40718	2.68958	2.50877
Rv0913c	3.61833	4.27215	4.47754	3.81607	4.18848	4.01585	1.96852	2.04235	1.94424	4.3406	4.50467	3.96843	3.92716	4.12153	4.33408
Rv0914c	2.96625	3.29146	3.32141	3.18059	3.44963	3.18506	2.86407	2.74583	2.6812	3.18455	3.37286	3.09014	2.58799	2.94547	3.31659
Rv0915c	0.835107	0.767157	0.391094	1.64907	0.482365	-0.0802891	0.569392	0.633297	-0.268757	0.168245	0.3884	-0.0420147	0.0872379	0.131587	0.425357
Rv0916c	-0.374928	-0.432781	-0.763791	-1.32494	0.151159	-0.721835	-0.581674	-0.496583	0.359275	-0.352588	-0.348566	-0.423885	-0.475586	-0.636239	-0.674179
Rv0917	2.7902	2.86159	2.74717	2.7132	2.59784	2.88697	3.27437	2.98922	3.78751	2.49017	2.66	2.68654	3.031	2.98403	2.77451
Rv0918	2.2835	1.53768	1.56581	1.64907	1.46375	2.19655	2.91807	2.73697	3.51022	1.94403	1.44894	1.8446	2.01741	1.57216	1.92543
Rv0919	3.32219	3.52016	3.4347	3.06738	3.52339	3.63149	3.52983	3.42418	3.73942	3.5543	3.23066	3.37407	3.80511	3.74489	3.54874
Rv0920c	3.76233	3.85562	3.7497	3.50433	3.46843	3.74544	3.93372	3.61527	3.72302	4.03374	3.87014	4.08823	3.86055	3.92414	3.98374
Rv0921	3.72515	2.84561	2.43575	2.52592	2.13948	2.28536	3.87178	2.91649	4.19662	3.60363	3.17201	3.69411	2.7873	2.76533	2.31474
Rv0922	5.70714	5.10847	4.80059	5.32919	4.71856	4.77258	5.09222	4.51578	4.95481	5.39881	4.83466	5.45727	4.94214	5.01772	4.97731
Rv0923c	2.91873	2.86952	3.01161	3.36755	2.81901	2.77897	1.74025	1.67566	2.05317	2.49017	2.55374	2.98705	3.0891	3.03389	3.00343
Rv0924c	2.07074	2.51258	2.55621	2.24275	1.91121	2.52305	2.04332	1.57977	1.99973	1.56679	1.40886	1.77013	2.34427	2.54232	2.73625
Rv0925c	3.06876	3.89886	3.92997	3.25141	3.98813	4.07518	2.6965	2.51643	2.95831	3.06049	3.28702	3.12791	3.48026	3.96327	4.46014
Rv0926c	1.98944	2.71091	2.94255	2.2771	2.84801	2.42221	0.990743	1.31971	0.915668	1.49889	2.00058	1.91542	2.31493	2.70505	2.95666
Rv0927c	1.39819	1.72409	1.55814	1.64907	1.73612	1.62299	0.517861	0.743621	1.31621	0.615704	1.5259	0.974664	1.29253	1.63812	1.92543
Rv0928	3.57161	3.71312	3.57059	3.47504	3.70079	3.88461	3.44501	3.69525	4.27744	3.15176	3.06002	3.67893	3.67674	3.74115	3.87476
Rv0929	1.85819	2.18431	1.97029	1.84499	2.13948	2.16569	1.83453	2.11257	2.15445	1.4637	0.813706	1.78911	2.60886	2.18221	2.41502
Rv0930	3.97155	4.10428	3.89232	4.22965	4.02669	4.18698	2.18221	2.5008	2.24909	4.00343	3.94912	3.98499	4.43982	4.32798	3.97673
Rv0931c	7.20835	6.88402	6.86819	7.32252	6.96473	6.94464	4.84023	4.87619	5.1636	6.50485	6.67855	6.51721	7.02677	6.76325	6.76961
Rv0932c	7.31502	7.21166	7.07944	7.2214	7.19449	7.16885	6.18238	6.53044	6.49702	6.90808	6.91956	6.82318	6.99094	6.98898	7.0053
Rv0933	3.7451	4.39806	4.31516	3.65561	4.44252	4.26912	2.70805	2.83991	2.05317	4.07514	4.3386	4.12605	4.06947	4.17251	4.33408
Rv0934	4.84381	5.48898	5.75663	5.15542	5.3806	5.51006	2.70421	3.17789	2.29418	5.22583	5.66957	5.36698	5.24985	5.56846	5.92695
Rv0935	4.11836	4.38981	4.54703	4.31479	4.43298	4.32256	3.14164	3.32415	3.56643	4.12103	4.31711	4.1148	4.47625	4.47511	4.66894
Rv0936	2.42626	2.69316	2.94255	2.40687	2.68078	2.16569	0.728968	0.707776	-0.0277485	2.11254	2.64282	1.89804	3.06664	2.94547	2.75824
Rv0937c	2.64909	3.10931	2.92774	2.55421	2.97175	2.80923	1.51348	1.90665	1.40109	2.71631	2.39867	2.0631	3.21581	3.088	3.11838
Rv0938	3.31554	3.42116	3.4493	3.66861	3.58498	3.23794	1.09991	1.30778	1.0267	2.55848	2.47829	2.39591	3.12817	3.27584	3.45763
Rv0939	3.43396	3.57935	3.56294	3.68149	3.66864	3.5442	2.31393	2.38641	2.50063	2.80333	3.1233	2.59242	3.30271	3.59102	3.6225
Rv0940c	4.37996	3.9181	3.99252	4.31479	3.8516	3.55019	4.4886	3.56356	4.33251	3.86194	3.17201	4.11856	3.78768	3.88732	3.99998
Rv0941c	3.39976	3.34929	3.46169	3.42995	3.24681	2.72707	3.17806	3.3736	3.16663	2.30376	2.59003	1.91542	2.95289	3.14015	3.44073
Rv0942	1.37276	1.30028	1.56581	1.75035	1.60635	1.83398	1.48693	1.43381	1.76366	1.2736	1.59897	0.835501	1.04447	1.80536	1.71674
Rv0943c	0.217194	-0.0275242	0.491206	-0.0448307	0.869388	-0.0802891	-0.0540449	-0.129374	-0.558263	-0.232293	-0.348566	0.204146	0.126364	0.262832	0.25027
Rv0944	-0.713097	0.0856864	0.0626724	-2.54733	0.151159	-0.00813932	-0.658636	-0.67437	-0.920833	0.333304	-0.348566	-0.944718	-0.859233	-0.173268	0.186845
Rv0945	1.91213	1.85761	2.12892	1.48242	2.01714	1.87271	1.11154	0.428316	1.0267	1.2736	1.70206	1.37721	1.86959	2.18221	1.86593
Rv0946c	3.22609	3.46367	3.62118	3.75645	3.34162	3.45768	3.709	3.17789	3.2376	3.40462	3.1233	3.36777	3.22823	3.56157	3.57684
Rv0947c	0.273228	0.732805	0.040813	0.622594	-0.04815	0.0605734	2.59655	2.13973	1.88652	0.253134	0.117098	0.835501	0.693525	0.895774	0.280967
Rv0948c	3.59653	3.90273	3.58953	3.53304	3.88696	3.65945	4.77405	4.28592	4.25481	3.32842	3.52121	3.61653	3.68741	3.70698	3.67834
Rv0949	4.11069	4.10764	4.27476	4.15773	4.13065	4.23236	2.92797	3.0936	2.87172	3.79274	3.93507	3.9891	4.1005	4.17529	4.33408
Rv0950c	4.80987	4.72954	4.59	4.79548	4.91635	4.97749	5.29269	4.94323	5.10786	4.16002	4.14481	4.12231	4.93836	4.73079	4.57916
Rv0951	5.90189	6.03944	5.95228	6.00598	5.98568	6.37704	6.63271	6.48385	6.50663	6.01183	6.02647	6.32492	6.12387	5.97409	6.08207
Rv0952	5.28222	5.41373	5.45215	5.53836	5.41976	5.73956	5.93515	5.87442	5.60497	5.35627	5.46491	5.87435	5.44116	5.2687	5.51806
Rv0953c	0.0981413	0.190656	0.245795	-0.225403	-0.279476	-0.0802891	2.6293	1.76558	2.64685	0.615704	-0.0970268	1.4975	0.219775	0.693466	-0.022102
Rv0954	5.04028	4.97156	5.08987	5.24057	4.89567	4.89758	6.10082	6.11621	5.70017	4.88374	4.90117	4.82289	5.02373	4.78457	5.02909
Rv0955	3.75743	3.61751	3.79774	3.89561	3.77816	3.52609	4.28147	4.23646	4.20845	3.7641	3.87014	3.69411	3.69881	3.61579	3.67256
Rv0956	2.17001	2.39668	2.64583	2.01745	2.58067	2.59431	2.15435	2.485	2.57559	2.11254	2.59003	2.09396	2.2344	2.48074	2.45595
Rv0957	3.76233	4.00342	4.02489	4.25572	4.04559	3.76101	2.72708	2.63568	2.50063	3.94083	3.67274	3.69411	3.91534	3.93403	3.99304
Rv0958	2.95773	2.86952	2.73701	3.39909	2.8623	2.57095	2.85371	2.81906	2.6812	3.30873	2.82136	2.88487	2.70891	2.7873	2.71954
Rv0959	2.92749	2.99076	3.09883	3.39909	3.01074	3.005	3.18358	3.55602	2.95831	3.1182	3.04702	2.92833	3.39772	2.93894	3.17259
Rv0959A	0.188339	-0.512951	0.474996	-0.0448307	0.151159	-0.321297	1.2443	1.54971	0.178702	0.168245	0.0140045	-0.182877	1.28391	-0.117772	0.629975
Rv0960	1.48379	1.57693	1.47091	1.15311	1.38679	1.55317	1.9427	2.22462	1.0267	1.23237	1.5629	1.60854	1.97784	1.44893	1.61198
Rv0961	0.835107	1.12595	0.932202	0.511563	1.572	0.700398	0.569392	0.894738	1.22601	1.18994	1.09201	0.798507	1.0239	1.27325	1.28854
Rv0962c	0.379161	0.190656	0.126331	0.260024	0.688816	0.863127	0.743996	1.06023	1.55721	-0.232293	-0.0970268	0.509	0.865259	0.662102	0.452578
Rv0963c	0.0981413	0.0856864	0.040813	0.622594	0.241357	0.126162	1.05241	1.46635	1.62936	-0.232293	-0.348566	0.259641	0.592361	0.421094	0.340468
Rv0964c	1.37276	0.833499	1.06809	1.4223	1.38679	0.863127	1.64739	1.6941	1.55721	1.10113	1.14176	1.07088	1.13838	0.895774	1.31844
Rv0965c	1.13641	1.34645	1.47907	0.725687	1.38679	1.23422	0.899732	0.941787	0.359275	1.23237	1.44894	1.10158	1.11911	1.09682	1.25801
Rv0966c	2.91433	2.78822	2.80343	2.60917	2.63159	2.72707	1.99389	2.15312	1.40109	2.67074	2.75896	2.83093	2.33803	2.73551	2.81177
Rv0967	5.28733	5.00612	3.70349	4.66537	4.84622	5.49617	5.05504	5.77454	5.23471	5.26723	4.63198	5.41513	3.05655	3.25497	3.38883
Rv0968	3.90217	3.62221	2.62026	3.51876	3.79315	4.50313	3.73932	4.38854	3.83405	3.41387	3.18393	3.87823	2.00696	2.24706	2.35136
Rv0969	4.90826	4.45711	3.91353	5.16462	4.88521	5.44729	5.08781	5.36967	4.67695	5.13927	4.46613	5.50111	3.69718	3.8143	3.60744
Rv0970	3.17553	3.1026	3.04219	3.39909	3.37189	3.67048	2.92468	2.99666	2.5386	3.44126	3.25347	4.1629	3.23943	3.19048	3.03078
Rv0971c	1.58689	1.09923	0.569632	1.35956	0.406416	1.1421	1.41363	1.59946	1.8264	0.90521	0.616669	0.871571	1.40817	0.75422	0.605929
Rv0972c	2.84207	1.93519	1.48717	4.10133	2.66457	2.85831	-0.309302	-0.722464	0.795374	1.72376	1.14176	1.587	2.96912	1.62191	1.86593
Rv0973c	3.49709	1.70649	1.22171	4.7534	2.49158	2.99625	-1.0671	-0.301327	0.795374	0.851771	0.987037	1.03952	3.3582	1.52063	1.4859
Rv0974c	3.01636	1.74147	1.01301	4.35555	2.29499	2.75843	-0.43907	-0.338321	-0.268757	0.956741	0.987037	1.21822	3.0616	1.55519	1.44582
Rv0975c	2.31053	1.74147	0.714749	3.79252	2.09178	1.8917	-0.826093	-1.47582	-0.920833	-0.969259	0.213313	0.760539	2.22992	0.812519	1.30357
Rv0976c	3.03269	1.80898	1.35169	4.49342	2.69681	2.80923	1.31645	1.62851	2.77961	1.05459	-0.492955	1.13163	2.49762	1.50304	1.36216
Rv0977	3.79619	3.40489	3.41359	4.28977	3.51438	3.43844	3.48581	3.41865	3.45172	3.25828	3.50229	3.3487	3.26595	3.28101	3.37822
Rv0978c	0.158895	-1.11867	-0.688829	0.115634	-0.715575	-0.610804	0.952439	1.00222	0.915668	-2.55422	-0.833992	-0.182877	-0.432301	-0.560291	-0.406246
Rv0979A	2.33706	2.25863	2.17481	1.75035	2.41613	1.85348	3.20003	2.91256	2.64685	2.36226	2.0793	2.16835	1.53354	2.05517	2.17464
Rv0979c	-1.31173	-1.39431	-1.50076	-0.672862	-3.21808	-1.4588	-0.473421	-0.877187	-0.268757	-2.55422	-2.41895	-0.944718	-1.41114	-1.59777	-0.674179
Rv0980c	4.1561	4.03196	3.86304	4.37946	4.06424	3.96746	6.2225	5.93041	5.96006	4.44352	4.1387	4.33746	3.99809	4.21365	3.82875
Rv0981	2.71633	3.13584	3.31687	3.18059	3.33139	3.35199	3.6839	3.68836	3.36984	3.52046	3.7062	3.4235	2.9971	3.1739	3.12262
Rv0982	5.05733	4.7533	4.91991	5.62759	5.10235	5.32168	4.47853	4.60252	4.70226	4.6956	4.89755	4.70039	4.91376	4.74583	5.01546
Rv0983	6.16978	5.68138	5.58883	6.7218	5.70178	6.62618	5.57544	5.74776	5.56873	6.30189	5.72162	6.78881	5.66402	5.49805	5.42149
Rv0984	3.49415	3.26165	3.39648	3.69425	3.44014	3.95849	3.12165	3.02607	2.93002	3.9599	3.85531	4.49317	3.6635	3.27584	3.28665
Rv0985c	4.37996	4.30467	4.39595	4.14848	4.32882	4.78533	4.63787	4.42763	4.14833	5.16961	4.79634	5.60519	4.72035	4.44778	4.45847
Rv0986	3.25769	3.30905	3.26831	2.90113	3.14533	3.68143	5.24529	4.87518	5.24623	4.06929	3.75497	4.33746	3.47459	3.60346	3.47764
Rv0987	4.13924	4.44655	4.71173	4.42613	4.75347	5.09066	4.00251	3.96759	3.9653	4.87036	5.27732	4.96113	4.87516	4.5858	4.8098
Rv0988	3.54625	3.48962	3.79121	3.79252	3.44963	4.03732	5.65313	4.15395	6.25623	3.81385	4.11399	4.07668	4.14999	3.74863	3.97907
Rv0989c	4.35745	3.61279	3.30774	2.81022	3.28972	3.45129	7.53044	6.03174	8.20882	4.22976	3.73079	4.04939	4.03325	3.71081	3.42364
Rv0990c	5.77239	4.42789	3.32367	3.33531	3.44014	3.80674	7.42512	6.23862	7.93581	4.51831	3.89936	4.87268	4.5283	4.12441	3.16438
Rv0991c	6.78434	6.02975	5.02036	4.71633	5.2644	5.7513	7.71944	6.90702	8.31996	6.10185	5.36372	6.65681	6.07284	5.78412	5.0336
Rv0992c	2.16261	1.90466	1.97029	2.09653	2.18565	1.87271	2.33889	2.19255	1.76366	2.38124	2.10461	2.39591	1.75255	2.0672	1.95429
Rv0993	2.62238	2.98347	2.91878	2.63589	2.68078	2.55912	2.30889	2.12621	1.88652	2.55848	2.2478	2.39591	2.34011	2.82319	2.6624
Rv0994	3.69212	3.68195	3.71216	3.75645	3.73224	3.568	2.74959	2.72357	2.71476	3.08385	3.55833	3.28994	3.40569	3.53585	3.6195
Rv0995	1.63044	1.77562	2.03253	1.9338	1.79688	1.55317	0.552419	0.761215	1.22601	1.72376	1.63416	2.0631	1.78958	1.80536	1.85577
Rv0996	4.12408	3.65926	3.49824	4.6392	3.7166	3.71912	3.46102	3.95236	4.87544	2.63955	3.33058	2.72648	3.5349	3.50525	3.71533
Rv0997	1.97261	1.88915	2.70262	2.31065	2.39663	2.28536	2.92797	3.07261	2.81097	1.78206	2.55374	2.10915	1.94539	2.04305	2.45595
Rv0997a	2.573	2.80485	3.04219	2.2771	2.78942	2.94265	3.41481	3.52803	3.65552	3.08385	2.9526	2.88487	2.6829	3.08209	3.08398
Rv0998	3.54625	3.19382	3.48211	3.28556	3.40153	3.38585	3.69554	3.97327	3.97917	2.85856	3.15998	3.10537	3.39472	3.27065	3.45426
Rv0999	2.39503	2.14567	1.62578	1.9338	1.76682	1.64554	1.84851	2.22462	2.38034	1.59958	2.00058	1.32614	2.12274	1.74676	2.0818
Rv1000c	1.86732	1.72409	1.53487	1.75035	1.76682	1.07725	1.75517	2.03514	1.94424	0.851771	1.18985	1.18993	1.85219	1.52063	1.70546
Rv1001	3.53483	3.44788	3.74125	4.04263	4.05805	3.83153	3.16695	3.47837	3.70644	3.40462	3.71444	3.71411	3.38265	3.54017	3.76504
Rv1002c	3.75743	3.56965	3.82996	3.8507	3.77816	3.34512	3.01418	3.06555	3.2605	3.45924	3.57653	3.58429	3.61274	3.52281	3.89475
Rv1003	0.57021	0.288503	0.859139	0.821903	0.688816	0.126162	1.12308	0.910592	1.0267	0.73856	0.544519	1.00745	0.47601	0.344132	0.479296
Rv1004c	2.70619	2.05125	2.24818	2.52592	2.54569	2.15001	2.78272	2.6826	3.21433	2.28372	2.12948	1.89804	2.24998	2.09095	2.25414
Rv1005c	2.47486	2.48189	2.59047	2.49706	2.06733	2.79922	2.22032	2.42556	1.94424	2.9756	2.55374	2.78439	2.43277	2.27843	2.36575
Rv1006	6.31283	6.46727	6.4398	6.19974	6.53514	6.47154	6.3584	6.39577	6.19514	6.78696	6.8304	6.78172	6.48691	6.5209	6.18659
Rv1007c	3.92202	4.08739	4.07281	3.68149	4.1188	4.19846	3.46782	3.55602	3.16663	4.01563	4.20456	4.30815	3.89636	4.21905	4.08289
Rv1008	1.32053	1.61515	1.47907	1.22526	1.34671	1.62299	1.48693	1.4117	1.12979	1.53324	1.85903	1.54295	1.44346	1.46719	1.44582
Rv1009	4.40995	4.19539	3.65934	3.7806	3.8516	3.83153	5.69626	5.13256	5.2055	3.85517	3.78659	3.91326	4.24971	3.98878	3.63741
Rv1010	2.77573	2.40761	2.2338	2.63589	2.3159	2.15001	3.09552	2.45829	2.46164	2.41847	2.12948	2.12418	2.97583	2.44433	2.26186
Rv1011	1.92967	2.13255	2.08687	1.48242	1.93843	1.71112	2.47121	2.34034	1.76366	2.11254	2.572	2.19706	2.03807	1.87541	2.10772
Rv1012	0.635798	0.800709	1.38677	0.260024	0.924883	0.784056	1.60687	1.2341	1.40109	0.956741	1.48794	1.24597	0.910791	0.922491	1.22681
Rv1013	6.31283	6.19421	5.74485	5.74882	5.98078	6.00336	6.81387	6.97715	6.93092	6.56004	6.90613	6.81568	5.80916	6.08394	5.86688
Rv1014c	2.35015	2.14567	2.02141	1.59563	2.16275	1.79418	3.97888	3.58348	3.56643	2.17913	2.5165	2.96217	2.30644	2.29897	1.92543
Rv1015c	4.22343	4.5037	4.29798	3.89561	4.41371	4.24718	6.21071	5.75821	5.86614	4.56056	4.1987	5.10252	4.40693	4.51076	4.07853
Rv1016c	4.69405	4.71642	4.85327	4.31479	4.73418	4.93008	4.49639	4.62671	3.97917	4.80509	5.02895	4.92725	4.81806	4.88647	4.91017
Rv1017c	5.54873	5.67461	5.67871	5.26217	5.69382	5.72905	5.9133	5.87037	5.60049	5.70975	5.79536	5.93846	5.6395	5.74723	5.71919
Rv1018c	5.10443	5.25637	5.16189	5.08929	5.11433	5.06998	4.6298	4.63866	4.46657	5.08819	5.2801	5.08151	4.79015	5.11213	5.10932
Rv1019	3.75497	3.57451	3.59329	4.17605	3.87996	3.66498	3.37916	3.86555	3.84924	3.51187	3.77087	3.36144	3.38063	3.39986	3.72094
Rv1020	4.56951	4.26616	4.21379	4.90388	4.19414	4.24718	3.73556	3.63688	3.47148	4.14899	4.1509	4.20238	4.2755	4.21365	4.3045
Rv1021	2.573	2.84561	3.00598	3.06738	3.07348	3.18506	1.98759	2.17297	2.20255	3.1182	3.19575	3.4476	3.01676	2.87882	3.09697
Rv1022	2.33706	2.50242	2.79039	2.90113	2.69681	2.80923	1.23369	1.60921	1.99973	2.39997	2.55374	2.72648	2.56325	2.55945	2.94713
Rv1023	3.26116	3.32066	3.50823	3.54719	3.19132	3.3173	1.60687	1.71231	1.88652	3.04866	3.0729	3.15011	3.10265	3.31165	3.56754
Rv1024	2.36955	2.59139	2.59423	2.90113	2.39663	2.4091	0.682921	0.574802	0.519739	1.91827	2.3144	2.12418	2.67137	2.38793	2.63295
Rv1025	0.925305	0.957679	0.658442	1.15311	0.406416	0.188898	-1.80407	-1.65091	-0.920833	0.73856	0.813706	-0.110727	0.853647	0.597251	1.25801
Rv1026	2.95345	2.46105	2.0922	2.2771	2.27378	2.11812	1.70996	2.12621	2.71476	1.18994	1.48794	0.941111	2.73288	2.05517	2.22286
Rv1027c	0.698534	0.732805	1.10015	0.996989	1.02985	0.863127	-1.23375	-1.47582	-0.920833	0.615704	1.18985	0.554088	0.871029	0.922491	1.00573
Rv1028A	-1.58304	-2.47231	-0.970242	-2.54733	-1.99568	-0.610804	-0.190249	-0.301327	-0.268757	0.0780468	-2.41895	-2.29835	-1.04235	-1.32213	-1.76533
Rv1028c	3.76233	3.4793	3.67539	3.76857	3.65229	3.41239	3.4195	3.8368	3.93715	2.91175	3.27593	2.73629	3.25606	3.28101	3.59223
Rv1029	2.65438	2.69316	3.12503	2.60917	3.22487	3.08964	3.90559	3.7202	3.73942	3.15176	3.62106	2.83093	2.76577	3.3167	3.18075
Rv1030	1.55334	1.90466	2.10805	1.75035	1.76682	1.98304	1.81332	1.35489	1.22601	2.2634	2.75896	1.78911	1.93991	2.15993	2.1499
Rv1031	1.22432	1.65239	1.54267	1.35956	1.73612	1.83398	1.96211	1.85842	1.8264	1.49889	1.36764	1.32614	1.45887	1.7012	1.56286
Rv1032c	2.71633	2.71091	2.79039	2.49706	2.66457	2.72707	2.86407	2.74141	2.93002	2.9504	2.69375	2.70665	2.88036	2.8373	2.73625
Rv1033c	1.82108	1.97982	1.50324	0.996989	1.38679	1.17347	1.77725	1.52932	2.6812	0.90521	1.82897	1.07088	1.82866	1.68569	1.8144
Rv1037c	1.15144	1.22813	0.967392	0.391268	1.21933	0.824133	1.28597	0.846104	0.795374	1.53324	1.14176	1.00745	0.763449	1.12009	1.30357
Rv1038c	1.80216	1.70649	1.49523	1.84499	1.50074	1.60009	1.91641	1.86657	1.62936	1.8381	1.85903	2.33262	1.6755	1.83379	1.96378
Rv1039c	2.78057	1.93519	1.83711	-0.0448307	0.751551	1.29252	3.03265	2.47438	3.16663	2.13508	1.48794	2.48009	1.96171	1.7012	1.61198
Rv1040c	1.05883	1.17794	0.584819	0.511563	-0.41072	-0.321297	1.423	1.54971	2.24909	0.253134	1.09201	0.509	0.0772883	0.220396	0.809144
Rv1041c	3.79619	3.61279	4.1966	3.82771	3.74771	3.8167	3.67216	4.43587	4.22018	3.78563	3.7389	3.40516	3.53853	3.72606	4.16952
Rv1042c	0.547667	-0.432781	0.425242	-0.0448307	0.623227	0.467199	-0.658636	-0.990398	-3.72819	0.409253	0.0140045	0.0863094	0.341154	0.0369502	0.581476
Rv1043c	3.9264	4.02488	4.36219	3.96046	3.87996	4.37409	2.90476	3.41587	3.60273	4.02773	4.51415	4.39436	4.02228	3.99194	4.16335
Rv1044	1.97261	1.77562	1.19227	0.912101	1.42578	1.79418	2.94433	2.35199	3.30523	1.81035	1.59897	2.26643	1.77427	1.88902	1.33316
Rv1045	4.60951	4.1473	3.59704	3.82771	3.59357	3.56209	3.76901	3.74914	4.08559	3.86868	3.71444	3.79616	4.53695	3.94384	3.73487
Rv1047	3.63178	3.23121	3.35058	3.48976	3.27911	3.98082	3.38156	2.98173	3.54794	3.66688	3.57653	4.44611	3.60843	3.09389	3.21692
Rv1048c	5.96013	3.69539	3.08554	3.28556	3.47773	4.23608	6.01514	5.16432	6.80611	5.80597	4.1987	5.62646	5.15133	3.69927	3.04427
Rv1049	2.05484	0.833499	0.80829	0.622594	0.869388	1.11004	1.68681	0.829521	1.69808	2.39997	1.40886	1.96635	1.25771	0.948723	0.949516
Rv1050	-0.137237	-0.356832	-0.363253	-0.225403	-0.159181	0.126162	-0.619642	-0.496583	-0.558263	0.333304	-0.65342	-0.110727	-0.126094	-0.488141	-0.180364
Rv1051c	-1.31173	-0.432781	-0.422754	-0.962369	-0.715575	-0.610804	-0.698714	-0.772217	-0.558263	-1.41672	-0.348566	-0.338996	-0.40415	-0.419428	-0.616463
Rv1052	2.06281	2.2944	1.99891	1.7006	2.11583	1.60009	2.23635	2.31673	2.64685	2.22188	2.00058	2.0631	2.38719	2.60963	2.0818
Rv1056	2.8513	2.61043	2.84186	1.7006	3.09783	2.7376	2.97012	2.99295	3.68966	2.7749	2.74293	2.61387	3.04893	2.97767	3.21692
Rv1057	3.14957	3.34929	3.63219	3.10611	3.04871	3.57389	6.70553	6.83251	6.71579	4.6217	4.05678	4.27823	4.13088	2.97767	3.07086
Rv1058	2.39503	2.96879	3.13796	2.58195	2.49158	3.2305	4.61864	4.79737	4.54327	2.67074	2.98022	2.98705	2.90729	2.90585	3.20096
Rv1059	2.03066	2.65697	2.63127	1.84499	1.93843	2.01801	2.13168	2.04235	1.69808	2.01867	2.17798	2.09396	2.26321	2.50745	2.82746
Rv1060	2.49856	2.62923	2.69214	2.13449	2.52788	2.44809	2.79359	2.71004	2.20255	2.28372	2.47829	2.64546	2.8175	2.75793	2.84297
Rv1061	2.17001	2.39668	2.26713	1.89007	2.37687	2.27093	3.00485	2.76776	2.29418	2.5417	2.17798	3.04347	2.50692	2.43508	2.39411
Rv1062	1.49562	1.20326	1.66917	1.97623	1.26305	0.565046	0.427664	0.513834	0.359275	1.00649	1.09201	0.90676	1.23552	1.39271	1.624
Rv1063c	2.77087	2.75437	2.74041	3.02758	2.93167	2.57095	1.43231	2.0206	1.8264	2.22188	2.60785	0.974664	2.45022	2.4164	2.83782
Rv1064c	0.614265	0.661547	0.932202	0.725687	-0.04815	0.656676	0.408927	1.00222	1.31621	1.00649	1.04048	0.554088	0.246659	0.421094	0.311024
Rv1065	4.29961	4.80175	4.61795	5.04013	5.22625	5.17444	4.57413	4.94804	4.14833	4.96463	4.85344	4.48155	4.61682	4.62497	4.41933
Rv1066	-0.174231	-0.784253	-0.842863	0.391268	-0.55511	-0.973374	0.046357	0.0531041	-0.920833	-0.232293	-0.348566	-1.07596	-0.362928	-0.636239	-1.07944
Rv1067c	0.0667771	-0.512951	-0.763791	0.912101	-0.55511	-0.411495	-0.248548	0.778597	0.359275	-0.628222	-1.04044	0.0863094	0.414115	-0.419428	-0.222799
Rv1068c	-0.0659781	-0.784253	-0.516877	-0.672862	-0.41072	-0.50771	-1.49091	-1.11325	-0.920833	-1.17571	-0.348566	-0.824423	-0.184748	-0.891497	-0.7343
Rv1069c	3.49415	3.63622	4.00386	4.04263	3.6848	4.00282	2.01882	1.91453	2.05317	3.56264	3.91375	3.9932	3.61015	3.54017	3.97673
Rv1070c	3.75743	4.10764	4.37862	4.42613	4.38431	4.4845	3.0867	3.07613	2.50063	4.33086	4.57427	4.74482	3.70043	4.08652	4.33408
Rv1071c	3.29876	3.74793	3.78465	3.53304	3.86585	4.20606	3.4925	3.37074	3.36984	3.89534	4.27314	4.28828	3.22935	3.79997	3.64628
Rv1072	7.42616	7.41288	7.09543	7.15945	7.39449	8.31522	7.11362	7.1782	7.51677	8.13944	7.41235	9.14223	7.43773	7.52213	6.94098
Rv1073	5.64943	5.8218	5.85816	5.34141	5.58175	6.59322	6.51005	6.20164	6.24479	6.77356	6.18615	7.88611	5.83651	6.13552	5.73035
Rv1074c	5.42356	5.58116	5.57273	5.52055	5.63679	5.57168	6.11208	6.00661	6.07433	5.63264	5.65679	5.94693	5.48979	5.66655	5.57026
Rv1075c	1.73391	1.57693	1.68335	2.66212	1.88346	1.42872	1.84154	2.25598	2.61166	0.796276	2.0273	1.42654	1.36793	1.23112	1.84554
Rv1076	1.947	2.31777	2.54461	2.43756	2.33651	2.10191	1.52223	2.13973	2.38034	2.04271	2.86645	2.18277	2.40718	2.00606	2.46266
Rv1077	4.65636	4.32499	4.4704	4.81315	4.56547	4.31906	4.25679	4.51189	3.81871	4.19799	4.27314	4.14827	4.35795	4.23246	4.46683
Rv1078	5.55863	5.6122	5.73892	5.53126	5.55561	5.64063	5.7651	5.47204	5.0433	4.93603	5.37416	5.49823	5.46042	5.70265	5.84714
Rv1079	5.515	5.20873	5.18947	4.91483	4.89567	5.07622	6.71342	6.50423	6.52329	5.0997	5.04539	5.04248	5.35705	5.14512	5.13895
Rv1080c	6.54073	6.47248	6.17151	5.93514	6.25428	6.19798	7.70343	7.69403	7.74602	6.6232	6.54163	6.43372	6.07581	6.21534	5.95577
Rv1081c	2.31721	2.23428	2.0102	1.84499	1.53681	1.55317	2.44386	2.51124	3.16663	1.75321	2.29254	2.15377	1.71775	1.87541	1.4859
Rv1082	4.22875	4.20169	4.05928	4.75949	4.52564	4.26549	3.77451	4.36859	3.65552	4.3112	4.163	3.91326	4.04798	3.99509	4.07196
Rv1083	2.36311	2.00882	2.20951	3.04762	2.20819	2.27093	0.773591	1.08838	0.359275	2.36226	2.72672	1.98293	1.94539	1.98086	2.14156
Rv1084	3.51754	2.69316	2.64583	3.60242	3.1336	2.92433	2.65735	2.64045	2.84167	2.47258	2.60785	2.07861	3.01936	2.7873	2.48919
Rv1085c	3.05284	3.04776	2.99465	3.28556	3.09783	2.9786	3.21359	3.14476	2.6812	3.03674	2.5165	2.49172	2.46937	2.91253	2.75277
Rv1086	3.6398	3.58418	3.4347	3.46016	3.64405	3.62583	2.85717	3.24508	2.98606	3.61971	3.66426	3.58971	3.45263	3.49638	3.39235
Rv1087	3.04481	2.10596	2.16978	3.12509	2.54569	2.3278	3.06592	3.24195	3.73942	2.43673	2.43903	2.09396	2.3546	1.91586	2.42879
Rv1088	-0.463738	-0.998378	-0.422754	-0.225403	0.688816	-0.610804	1.19046	0.957135	1.62936	0.168245	0.0140045	-0.110727	-0.376538	-0.488141	-0.358151
Rv1088a	1.63044	1.41305	1.3066	1.22526	1.07961	1.17347	2.97012	2.84404	3.1173	1.75321	1.04048	1.60854	1.39622	1.16553	1.49901
Rv1091	3.65042	2.22195	2.34946	4.10133	2.69681	2.4091	3.3695	3.6511	3.65552	2.2634	2.00058	1.94957	2.04829	2.14866	2.27717
Rv1092c	3.54055	3.67744	3.58765	3.75645	3.58498	3.65945	2.8008	3.01877	2.5386	3.54592	3.64713	3.63238	3.71735	3.70698	3.88728
Rv1093	4.78359	4.82027	4.71518	4.83637	4.77628	4.75972	5.2997	5.26024	5.12668	5.01715	4.83466	5.1307	4.79092	4.60449	4.69909
Rv1094	8.15884	8.36873	8.11742	8.23485	8.48655	7.95525	8.40815	8.69635	8.55635	7.81581	7.96712	7.60302	8.41234	8.19998	8.1638
Rv1095	6.31157	6.07758	6.06013	6.4423	6.26238	5.94549	6.6828	7.08653	6.40752	5.52366	5.65251	5.3431	6.3077	6.04191	6.13659
Rv1096	5.35624	5.16109	5.29135	4.94185	5.1497	5.21833	6.01785	6.07283	5.93537	5.2875	5.31575	5.43936	5.40383	5.16763	5.38575
Rv1097c	3.89102	4.20169	4.35888	4.19414	4.05805	4.25819	3.32522	3.3418	3.1173	4.32597	4.08248	4.32125	4.34401	4.11286	4.34501
Rv1098c	4.3197	4.71642	4.77681	4.45642	4.59571	4.70174	4.58356	4.66811	3.83405	4.58533	4.81562	4.91434	4.51592	4.53693	4.62774
Rv1099c	3.66358	3.54512	3.65395	3.53304	3.47773	3.64274	4.38456	4.04684	3.78751	4.05163	3.86274	4.02558	3.13778	3.57427	3.55817
Rv1100	3.43396	3.20012	3.04219	3.48976	3.01074	3.04794	3.28468	3.50994	3.49098	3.02472	3.19575	2.99524	2.85729	3.04609	3.06205
Rv1101c	4.71822	4.71642	4.40132	4.14848	4.47076	4.44649	5.14342	4.93065	5.1817	4.4836	4.64066	4.86599	4.77446	4.59621	4.50309
Rv1102c	5.4715	5.57512	5.34919	4.79548	5.39049	5.80986	6.13114	6.15665	6.5491	5.68323	5.69895	5.98139	5.46353	5.58633	5.37778
Rv1103c	4.7932	4.96602	4.64628	4.22085	4.67472	5.15689	6.23618	6.34563	6.74653	5.05607	5.10617	5.35588	4.83734	4.82938	4.85768
Rv1106c	3.19742	3.60332	3.66292	3.28556	3.53235	3.48918	3.54063	3.29425	3.34863	3.74956	3.28702	3.51186	3.33647	3.63207	3.63146
Rv1107c	1.38553	1.82537	1.57344	2.43756	1.34671	1.71112	0.845026	0.846104	1.12979	1.56679	1.88847	1.75089	1.32653	1.65415	1.36216
Rv1108c	4.01739	3.60806	3.65215	3.75645	3.26842	3.25269	3.68973	3.33887	3.09199	3.41387	3.46369	3.28326	3.96946	3.61579	3.6165
Rv1109c	4.74076	5.04689	4.82797	4.78359	5.00914	4.95961	5.07078	4.73863	4.82256	5.44916	5.17051	5.06991	4.75196	4.93156	4.82811
Rv1110	4.76783	4.68756	4.76102	4.7776	4.73806	4.83521	4.8102	4.74196	4.85301	5.17234	4.95782	5.18187	4.77561	4.76625	4.72583
Rv1111c	4.69533	4.57087	4.63538	4.9257	4.37438	4.34339	4.00719	4.04505	3.45172	4.43446	4.77284	4.55824	4.31784	4.51515	4.47183
Rv1112	1.4355	1.32355	1.28816	1.29397	1.82632	1.60009	2.03112	1.96854	2.38034	1.4637	1.5259	1.73139	1.17616	1.58894	1.4046
Rv1113	-0.101168	-0.356832	0.207062	0.511563	-0.159181	1.00935	-0.0540449	0.513834	0.664129	0.168245	1.09201	0.974664	-0.336086	0.597251	0.218906
Rv1114	0.993611	1.30028	1.33382	-0.0448307	1.21933	1.57682	1.74025	2.0206	1.48127	1.81035	1.94562	1.69159	1.58711	1.37348	1.72792
Rv1115	1.30718	1.25258	1.57344	0.725687	0.482365	1.1421	2.46669	2.44746	2.46164	2.2634	2.12948	1.8446	1.54441	1.39271	1.41847
Rv1116	0.81637	0.800709	1.14182	1.4223	0.869388	1.40249	1.14589	1.27141	0.178702	1.35267	1.36764	1.8446	1.23104	1.27325	1.37645
Rv1117	3.48824	3.87937	3.71389	3.38341	3.82996	3.48293	3.47234	3.56106	3.34863	4.19263	3.81754	4.00948	3.02584	3.88053	3.58916
Rv1118c	2.68569	2.37457	2.60544	1.9338	2.25224	2.47351	2.29874	2.36931	1.0267	2.76048	2.5165	2.22521	2.91149	2.57637	2.59681
Rv1119c	-0.949164	-1.55477	-0.453451	-0.962369	-1.34361	-0.842129	-0.965818	-1.39565	-2.14323	-2.06879	-1.93353	-1.07596	-1.13185	-1.45338	-0.560968
Rv1120c	-0.137237	-0.512951	0.507236	-0.0448307	-0.41072	0.0605734	0.228355	-0.195716	-0.920833	-0.121262	0.3884	-0.514083	0.0772883	0.75422	0.25027
Rv1121	3.94377	3.9853	3.80586	3.51876	4.03931	3.74022	2.20953	2.91256	2.71476	2.78919	2.7905	2.95379	4.20472	3.89409	3.88978
Rv1122	2.86504	2.88524	2.69564	2.68789	2.74386	2.53518	0.482456	0.846104	-1.40626	1.66301	1.85903	1.45058	2.87749	2.80177	2.89846
Rv1123c	2.03066	2.34076	2.25769	2.24275	2.27378	2.03519	1.06443	1.01694	1.12979	1.2736	1.5259	1.45058	2.04575	2.11431	2.22286
Rv1124	0.477846	0.547591	0.425242	0.912101	0.326245	-0.0802891	0.27048	0.513834	0.359275	-0.121262	-0.0970268	-0.0420147	0.324427	0.131587	0.505527
Rv1125	1.76355	1.92001	2.43993	2.13449	2.18565	2.05216	-0.106994	0.215072	0.915668	1.18994	1.97336	1.69159	2.39722	1.99351	2.29983
Rv1126c	2.03066	2.38567	2.46887	2.40687	2.56328	2.67323	-0.0802764	0.0242492	0.359275	1.91827	2.33593	1.96635	2.39522	2.74302	2.55346
Rv1127c	2.95345	3.00522	2.97462	3.23403	3.20259	3.08139	2.05542	2.34034	2.20255	2.73118	2.75896	2.80318	2.83679	2.99666	3.07086
Rv1128c	1.51898	2.10596	2.03253	2.05753	2.25224	2.80923	1.37554	1.59946	1.12979	2.68609	1.91733	2.38347	1.63538	2.05517	2.28476
Rv1129c	1.849	2.79656	3.4263	3.47504	3.57634	4.51848	5.15119	5.09577	5.1817	4.64937	4.24496	4.71536	2.11547	3.08209	3.16026
Rv1130	4.28775	5.60272	6.19087	6.06615	6.55726	7.22466	7.47438	7.62469	7.67855	7.21429	6.93198	7.60167	4.80266	5.85431	5.9623
Rv1131	3.11932	4.43592	5.49045	5.20086	5.51551	5.94094	5.54948	5.87037	5.25195	6.53059	6.08009	5.96999	3.72931	4.95278	4.95131
Rv1132	4.70428	4.29588	4.51469	5.35755	4.6666	4.70979	4.0456	4.13383	3.93715	4.75138	4.4114	4.48446	5.00155	4.57532	4.61424
Rv1133c	7.9414	7.18093	7.14606	8.45149	7.33747	7.15812	6.92334	7.09153	6.49461	7.04532	6.90252	6.92323	7.58319	7.21382	7.24991
Rv1135c	2.80928	2.61043	2.88544	2.81022	2.63159	2.84863	2.29365	2.5008	2.64685	2.73118	3.04702	3.0592	2.7073	2.87198	2.67401
Rv1138a	-0.29127	-0.512951	-0.30611	-0.431854	0.241357	0.0605734	-0.372727	-0.129374	-0.0277485	-1.70622	-0.492955	-0.824423	-0.172825	0.0850445	-0.406246
Rv1138c	2.02251	1.97982	2.03253	1.4223	1.82632	1.83398	1.52223	1.66636	1.8264	1.66301	1.82897	1.60854	1.78958	2.05517	2.15819
Rv1139c	1.81165	1.34645	1.53487	1.07716	1.53681	1.73234	1.70996	1.50863	2.05317	1.2736	1.14176	1.37721	1.57302	1.29386	1.55032
Rv1140	3.65833	3.54512	3.52604	3.35152	3.72444	3.53819	3.81421	3.69066	3.81871	2.93763	3.0339	3.34229	3.70528	3.56582	3.66094
Rv1141c	3.24373	3.06857	3.30316	2.87893	3.03617	3.11409	3.41481	3.62491	3.77166	3.01259	3.08567	3.03555	3.16856	3.18497	3.36754
Rv1142c	3.3122	3.26766	2.94844	2.76252	2.98487	2.3825	2.81865	2.83991	2.74755	2.30376	2.572	2.51471	2.7455	2.8924	2.8481
Rv1143	2.99985	2.93897	2.87312	2.76252	2.91806	2.67323	4.91434	4.30554	3.90844	3.18455	3.00731	2.94535	2.9488	2.97129	2.85832
Rv1144	5.93484	5.75384	5.66091	5.72724	5.71168	5.52077	7.59377	6.98208	6.61277	6.31429	5.66745	5.8061	5.7807	5.94262	5.11359
Rv1145	0.835107	0.732805	1.0242	1.07716	1.17424	1.00935	1.4042	1.06023	2.38034	1.56679	1.2364	1.32614	0.944022	0.724163	0.891021
Rv1146	3.13452	2.90851	3.39001	3.28556	3.20259	3.20036	3.3426	3.66985	4.20845	3.26851	3.19575	3.01956	3.19296	3.19048	3.31659
Rv1147	3.67922	3.27961	3.33943	2.78657	2.98487	3.09783	4.16347	4.48831	4.47638	3.34785	3.18393	3.2494	3.54577	3.23379	3.30916
Rv1148c	3.90439	4.1276	4.52161	4.18512	4.42818	4.34684	4.16347	4.20948	4.35396	4.44803	4.60563	4.49317	3.79225	4.02929	4.25511
Rv1149	3.01225	3.32066	3.62669	3.44514	3.51438	3.31027	2.97331	3.57107	3.99291	3.26851	3.61226	3.14275	2.9488	3.26544	3.55189
Rv1150	3.64512	3.44788	3.93591	3.19862	3.70079	3.37914	3.53848	4.03242	4.136	3.33817	3.48312	3.32938	3.47932	3.59518	4.04985
Rv1151c	2.22076	2.27066	2.13409	1.97623	2.04245	2.08552	2.2834	2.07085	2.20255	2.41847	2.35715	2.7166	1.95357	1.91586	2.07306
Rv1152	2.42007	2.23428	2.78711	2.46762	2.27378	2.24164	1.65536	2.20546	1.8264	2.20067	2.43903	1.77013	1.9938	2.31921	2.72513
Rv1153c	3.24723	3.27961	3.49824	3.23403	3.07348	3.15394	3.04787	3.14811	3.09199	3.21661	3.24211	3.17918	2.94607	3.30151	3.31659
Rv1154c	1.53053	1.74147	1.83076	1.64907	2.11583	1.77386	2.76072	2.5008	2.84167	1.99422	2.00058	2.03157	1.49295	1.76164	1.82485
Rv1155	2.68052	2.77983	2.8793	2.81022	2.69681	2.7376	1.97491	1.76558	1.40109	2.91175	3.11087	2.54853	2.807	2.72795	2.75277
Rv1155a	0.657015	1.17794	1.77226	0.912101	1.46375	1.23422	0.44616	0.40612	0.359275	1.53324	1.85903	0.760539	1.30537	1.65415	1.75003
Rv1156	5.48045	5.52079	5.57938	5.62759	5.71168	5.70778	5.66551	5.7378	5.61389	5.64054	5.57992	5.60251	5.53092	5.63963	5.60403
Rv1157c	4.12789	3.86754	3.80586	4.44891	3.63575	3.76617	3.63636	3.65816	3.34863	3.14066	3.47344	3.0592	3.85401	3.72985	3.95309
Rv1158c	4.24461	3.78613	3.8677	4.63258	3.57634	3.51389	2.29874	2.44746	1.99973	2.85856	3.41394	2.61387	3.95731	3.91752	4.4245
Rv1159	4.12408	4.2235	4.15396	4.37153	4.50758	4.31906	3.75238	3.98828	4.09836	4.39298	4.37025	4.07668	4.08693	4.08947	4.11092
Rv1159A	2.18469	2.32931	2.4441	2.43756	2.49158	3.01369	1.09991	1.4228	1.31621	2.9504	2.9526	2.48009	2.45791	2.31921	2.36575
Rv1160	0.871865	1.39119	0.978934	0.260024	0.978322	0.611589	1.00329	0.846104	0.915668	0.851771	0.931542	0.974664	0.382143	0.783664	0.505527
Rv1161	7.86597	7.71985	7.10188	8.03293	7.85495	7.79528	6.85533	6.96724	7.07675	7.65401	7.45357	7.44629	7.7467	7.62915	7.23675
Rv1162	6.343	6.46204	6.32466	6.89906	6.85205	6.91827	6.53727	7.02959	7.1491	6.37474	6.32453	6.3306	6.37905	6.21602	6.40133
Rv1163	2.60611	2.22195	2.22898	3.44514	2.52788	2.88697	0.44616	0.215072	0.178702	1.96934	2.45879	2.27991	2.66972	2.10267	1.95429
Rv1164	2.48082	2.81309	2.85445	2.85639	2.99786	3.08139	1.37554	1.6941	1.22601	3.02472	2.64282	2.94535	3.31546	2.91253	2.923
Rv1165	3.57161	3.54512	3.4072	4.42613	3.76302	3.98966	3.12452	3.01511	3.34863	3.45924	3.53989	3.62183	3.85255	3.64816	3.49411
Rv1166	4.94107	4.57087	4.75516	5.00981	4.7725	4.79292	4.79404	4.98126	4.99633	4.58533	4.61447	4.64416	4.79168	4.56476	4.91017
Rv1167c	5.12456	4.14404	3.61009	3.19862	3.42096	3.3724	4.68243	3.99945	4.19662	4.66495	4.01066	5.13442	4.22457	4.25102	3.23663
Rv1168c	8.15488	7.22601	5.45886	5.27922	5.88259	5.56135	7.95884	7.70245	7.80465	7.55822	6.41836	8.41408	7.20261	7.191	5.08234
Rv1169c	8.16487	7.22215	5.18574	5.32919	5.80706	5.3917	8.55372	8.56853	8.61027	7.40896	6.45572	8.44601	7.194	7.15589	4.82811
Rv1170	4.4875	4.11432	3.8677	3.56119	3.76302	3.76101	5.13346	4.68203	4.77564	4.69939	4.28426	4.88376	4.13508	4.15007	3.60441
Rv1171	4.66293	4.39806	4.18668	4.09171	4.32367	4.09169	4.90517	4.56544	4.74349	4.31614	4.46613	4.4757	4.37835	4.49527	4.19392
Rv1172c	5.76141	5.48512	5.23891	5.45455	5.40276	5.41813	5.95426	5.78372	5.80514	5.3223	5.02565	5.52537	5.18704	5.34968	5.10611
Rv1173	6.23384	6.13214	6.13587	6.33021	6.01315	5.89934	7.05909	6.93466	6.7054	6.31553	6.27244	6.17242	6.31434	6.2553	6.11332
Rv1174c	6.11716	6.31014	6.16331	6.15426	6.0819	6.19321	6.71438	6.63285	6.55374	6.60716	6.52415	6.51934	6.16247	6.2045	5.99796
Rv1175c	5.13971	5.04864	5.3086	4.90388	4.88521	5.10497	4.74633	4.53636	3.90844	5.90439	5.82612	6.32979	5.14836	5.0514	5.09428
Rv1176c	2.52765	2.56234	2.08687	1.9338	2.01714	2.08552	3.26137	2.43107	2.64685	2.92475	2.47829	3.42957	1.93441	2.34906	1.8144
Rv1177	6.07837	5.95162	5.62646	6.03136	6.06192	5.76552	6.11208	6.33282	6.20992	5.41272	5.63741	5.44685	5.68403	5.71798	5.79426
Rv1178	4.85418	4.26014	3.9739	4.83637	4.20539	3.90344	4.45017	4.62431	3.89386	3.77131	3.94912	4.03753	4.61424	4.03542	4.00228
Rv1179c	5.02404	4.79552	4.68731	5.19638	4.79873	4.58996	4.54439	4.60982	4.28862	4.29127	4.3386	3.96426	5.00516	4.78093	4.63221
Rv1180	3.75004	4.57572	4.8383	4.3065	4.97668	4.85469	3.73932	4.48434	3.19068	4.74407	4.94387	3.81017	4.45287	4.77177	4.64701
Rv1181	5.6737	6.54666	6.86294	6.4423	6.77014	6.66808	4.12093	5.18809	3.2376	6.44972	6.68171	5.76953	6.16291	6.59855	6.71831
Rv1182	5.04431	6.19658	6.49686	5.74882	6.51833	6.34727	3.51239	4.4124	2.87172	6.25506	6.40569	5.52112	5.91717	6.48438	6.46954
Rv1183	5.07024	5.81155	6.01669	5.6605	5.90691	5.56135	1.74025	2.5216	1.62936	5.49345	5.62435	4.72525	5.85883	6.0358	5.98578
Rv1184c	5.18788	5.97936	6.02681	5.93783	6.37625	6.04105	3.45189	4.09793	2.46164	5.68514	5.88574	4.96113	6.04583	6.01268	6.03726
Rv1185c	5.65207	6.50338	6.51655	6.23512	6.90216	6.66463	4.28404	4.71964	3.56643	6.55796	6.53	6.12371	6.49861	6.62268	6.67057
Rv1186c	2.8696	3.12264	3.32141	3.21643	3.12177	3.41894	2.57571	2.38641	1.94424	2.98804	3.24211	3.14275	3.19641	2.9258	3.09697
Rv1187	1.83975	2.38567	2.10279	2.09653	2.54569	2.21174	2.1932	2.30479	1.62936	2.24279	2.27034	1.8446	1.959	2.22577	2.21494
Rv1188	0.327167	0.732805	1.06809	0.912101	0.751551	1.11004	-0.106994	0.215072	0.178702	0.956741	0.117098	0.259641	0.382143	0.662102	0.676896
Rv1189	0.0981413	0.507513	0.538771	0.622594	0.326245	0.742833	0.552419	0.163077	-0.268757	0.851771	-0.833992	0.259641	0.398218	0.529347	0.505527
Rv1190	1.30718	0.800709	1.04631	0.996989	1.42578	1.29252	1.35611	1.29576	1.22601	1.31368	1.2364	1.03952	0.93303	0.999797	1.11199
Rv1191	1.83045	2.14567	1.81796	1.9338	1.96515	1.8917	1.50469	1.76558	1.8264	1.99422	2.45879	2.19706	1.41609	1.86167	1.83523
Rv1192	5.96492	5.12512	4.84856	5.49524	5.02827	5.03198	5.5596	5.23055	5.0433	5.47368	5.39226	5.68591	5.54159	4.69831	4.5112
Rv1193	4.39266	3.94461	3.79611	4.02252	3.75538	4.15591	4.82529	4.5841	4.24336	4.22976	4.47101	4.49317	4.39747	3.74863	3.66966
Rv1194c	6.43377	6.08441	6.00897	6.11682	6.24477	6.55429	6.64427	6.5824	6.79439	7.09288	6.89529	7.26706	6.71369	6.03886	6.00717
Rv1195	5.85504	5.41779	4.99997	6.13332	5.62846	5.6237	4.82087	4.295	4.54327	5.84238	5.20602	6.68305	5.34154	5.17737	4.78056
Rv1196	6.57944	6.10889	6.00933	6.99763	6.25698	6.67494	5.28372	4.87619	4.75159	6.61119	6.08009	7.27087	6.29783	5.9548	5.66276
Rv1197	5.99699	5.90611	6.04305	6.55508	6.36751	6.82999	4.7868	5.09229	5.03004	6.37592	6.0462	7.2123	6.04981	5.94913	5.97819
Rv1198	4.47262	4.79552	4.77764	5.07472	5.25901	5.54944	3.27178	3.84301	3.73942	5.01715	4.78464	5.81075	4.92386	4.67885	4.73694
Rv1199c	4.18012	3.92952	4.29221	4.52948	4.16563	4.62441	3.9106	3.97703	3.92286	4.19263	3.928	5.13627	4.28742	3.96327	4.00458
Rv1200	4.44086	4.48834	4.50773	4.44891	4.42818	4.31555	4.35182	4.35127	4.07271	4.24019	4.43654	4.04545	4.5728	4.28488	4.3432
Rv1201c	3.96943	3.87544	4.01372	4.00213	4.00109	4.01152	3.63233	3.58842	3.43168	3.44126	3.75497	3.6005	3.87498	3.79274	4.00917
Rv1202	3.06479	2.98347	2.81957	3.19862	2.66457	2.92433	3.08965	3.00776	2.81097	2.84495	2.5165	2.73629	2.85729	2.76533	2.95666
Rv1203c	0.925305	1.15218	1.21196	1.54013	0.326245	0.188898	0.773591	0.926274	1.22601	0.796276	1.5629	0.0863094	0.818242	0.868553	1.00573
Rv1204c	2.33047	2.60094	2.4811	2.68789	2.20819	2.22677	2.68876	2.66869	2.38034	2.65523	2.33593	1.98293	2.23887	2.35888	2.51524
Rv1205	2.71127	3.05473	3.03944	2.43756	2.71266	2.99625	3.94352	4.06997	4.32166	2.93763	2.85157	2.99524	2.60194	3.22845	3.03078
Rv1206	3.53483	3.82333	3.99252	3.19862	3.82267	3.74544	3.53848	3.54082	3.34863	3.82775	3.80986	3.71907	3.76848	3.85301	3.85704
Rv1207	2.69597	2.70206	2.75054	2.87893	2.3159	2.65112	2.64939	2.51643	2.46164	2.7749	2.62544	2.70665	2.37708	2.65813	2.65069
Rv1208	2.66489	2.27066	2.46066	2.94452	2.52788	2.34167	2.84677	2.9007	2.15445	2.34302	2.35715	2.43259	2.29361	2.29897	2.26953
Rv1209	2.40761	2.00882	1.9818	1.97623	2.06733	1.73234	1.90308	1.82535	1.0267	1.99422	2.15393	1.77013	1.9885	2.25759	1.92543
Rv1210	2.81873	2.64778	2.70262	2.68789	2.89045	2.8964	2.46669	2.32858	2.05317	2.89864	2.77482	2.63501	2.84414	2.88563	2.74178
Rv1211	5.24417	5.23811	5.05144	5.34141	5.29104	5.41813	4.79224	4.99434	5.2055	5.30996	5.2884	5.29078	5.02955	5.34104	5.25945
Rv1212c	4.46963	4.50878	4.58906	4.12037	4.19978	4.35712	5.18324	5.12068	4.98262	4.4836	4.44151	4.54992	5.05576	4.57742	4.57142
Rv1213	3.21898	3.46367	3.38785	3.14383	3.6021	3.57389	3.21897	3.2262	3.01328	2.80333	2.80601	2.92833	2.69434	3.46037	3.73209
Rv1214c	0.835107	0.833499	0.569632	0.912101	0.869388	0.467199	-0.134215	-0.415283	0.359275	-0.0181685	0.0140045	-0.423885	0.535358	0.563698	0.556601
Rv1215c	4.47262	4.27514	4.1074	4.05258	4.16563	4.07102	3.68584	4.12026	4.07271	4.05163	3.87014	3.78675	4.03132	4.09535	4.13423
Rv1216c	3.90217	3.4793	3.47805	2.92299	3.46843	3.74022	3.612	4.03061	4.36457	3.45924	3.53989	3.50614	3.65767	3.54448	3.58302
Rv1217c	3.02455	3.17475	1.49523	2.81022	2.11583	1.60009	0.939442	1.1296	2.74755	2.11254	1.70206	2.10915	2.25881	3.04	1.72792
Rv1218c	3.61562	4.51385	2.42313	2.49706	2.50985	2.24164	2.54171	2.41448	2.38034	3.09539	2.5165	2.72648	2.93647	4.13302	2.81177
Rv1219c	3.56601	4.54635	3.29856	2.40687	3.26842	2.98746	3.22434	3.0936	3.5292	3.21661	2.77482	2.84006	3.16269	4.23512	3.6195
Rv1220c	2.14018	2.20951	1.95283	2.40687	1.26305	1.29252	0.773591	1.34326	0.519739	0.90521	1.63416	1.62975	1.43958	1.94221	1.90587
Rv1221	9.02177	8.12129	6.78207	7.37798	7.41341	8.05045	8.81846	9.03771	9.71437	8.38168	7.52503	8.887	8.08388	7.89335	6.7134
Rv1222	7.30266	6.44224	5.39406	5.80875	5.86673	6.00008	7.22241	7.11845	7.54502	6.38888	5.83749	6.41704	6.4909	6.32267	5.31983
Rv1223	6.57562	6.12305	5.75537	6.05877	5.92233	6.16618	6.72672	6.27925	7.04742	6.50809	6.10225	6.56066	6.01863	6.12045	5.66203
Rv1224	3.83627	3.60332	3.40506	3.7806	3.39172	3.72971	3.99781	3.3736	3.93715	3.9599	3.84032	4.05724	3.73881	3.69153	3.43392
Rv1225c	3.73266	3.19382	3.00033	3.73189	3.01074	3.10598	3.89553	3.09707	3.60273	3.1737	3.26474	3.47716	3.6179	3.4281	2.97555
Rv1226c	2.21362	1.22813	0.978934	2.34344	1.63991	1.75325	2.30382	2.07085	2.3379	0.615704	0.3884	1.00745	1.4042	1.44893	1.61198
Rv1227c	1.80216	0.896925	1.00174	1.79844	0.751551	0.938089	1.88963	2.00592	1.94424	0.253134	-1.28145	0.0863094	1.19468	0.458088	1.12896
Rv1228	3.6291	3.34929	3.27066	3.06738	3.34162	3.21551	3.85458	3.93889	4.24336	2.87204	3.0339	3.08247	3.69312	3.19597	3.27526
Rv1228a	2.98315	2.91619	2.87003	2.92299	2.99786	2.58268	3.28981	3.43792	3.83405	3.01259	2.9386	2.67638	2.71855	3.07019	2.96141
Rv1229c	4.75312	4.51385	4.66426	4.7776	4.49388	4.60729	4.24099	4.24586	4.45669	4.22976	4.45141	4.46983	4.72792	4.41287	4.60971
Rv1230c	3.96093	4.20795	4.29106	4.3065	4.15986	3.8462	3.25614	3.30928	2.77961	3.42306	3.6298	3.34229	3.5814	4.39152	4.25124
Rv1231c	2.99569	2.91619	3.24221	2.92299	3.30025	3.12215	1.65536	1.93017	1.0267	3.08385	2.80601	2.92833	3.03615	2.81609	3.10128
Rv1232c	3.41852	3.51005	3.64311	3.36755	3.17996	3.568	3.42417	3.37931	3.30523	3.27867	3.13563	3.36777	3.56459	3.4374	3.38177
Rv1233c	4.14488	4.28406	4.08487	4.25572	4.22763	4.32605	3.26658	3.19417	3.2376	3.6899	3.74696	3.8559	4.09188	4.11865	4.23369
Rv1234	2.71633	2.53269	2.71302	2.78657	2.95851	2.44809	2.5244	2.56231	2.71476	2.55848	2.53524	2.58157	2.81151	2.65813	2.66821
Rv1235	3.54909	3.57935	3.63219	3.90663	3.59357	3.66498	3.08375	2.97798	2.74755	3.12948	3.69791	3.47716	3.6256	3.55732	3.79193
Rv1236	1.7733	2.13255	2.30431	2.01745	2.11583	2.34167	0.206822	0.450175	0.178702	1.75321	2.12948	1.587	2.37708	2.12585	2.19895
Rv1237	2.45683	2.38567	2.50125	2.31065	2.49158	2.67323	0.816875	0.894738	1.76366	2.28372	2.59003	2.12418	2.80247	2.46265	2.66821
Rv1238	3.64777	4.13749	4.11002	3.7806	4.34925	4.18313	2.87435	3.12451	3.1173	3.88872	3.96302	3.9891	4.28957	4.29002	4.40895
Rv1239c	3.16446	3.4689	3.71906	2.92299	3.70872	3.96298	4.41069	4.53891	4.52448	3.97247	4.27314	4.331	3.85401	3.70698	3.85449
Rv1240	4.21093	4.30759	4.33438	4.212	4.19978	4.4271	4.80841	5.03649	4.65119	4.38829	4.55144	4.54435	4.01838	4.00449	4.23369
Rv1241	2.02251	2.28258	2.60544	2.24275	2.29499	2.4091	2.15997	2.31077	2.1047	2.39997	2.82136	2.57064	1.86381	2.12585	2.50227
Rv1242	2.58412	2.22195	2.75726	2.63589	2.27378	2.53518	2.76441	2.92432	2.64685	2.52473	2.5165	2.67638	2.83679	2.55091	2.66821
Rv1243c	1.28008	-0.356832	0.245795	1.35956	0.406416	0.611589	2.29874	2.17297	2.1047	0.615704	-0.217321	-0.110727	1.63876	0.597251	0.722339
Rv1244	3.1792	2.93897	3.02837	3.38341	3.08571	2.67323	3.78181	3.56106	3.63813	2.7459	2.91017	2.61387	3.11121	2.8373	2.98491
Rv1245c	4.1505	3.87544	3.79121	3.93917	3.91464	3.6977	4.3555	4.47371	4.68544	3.91501	4.21622	3.78202	4.06381	3.94058	3.66966
Rv1246c	2.1174	1.92001	2.13925	2.09653	1.82632	2.13415	2.68876	3.03694	3.2605	2.22188	2.15393	2.38347	2.61231	2.05517	2.07306
Rv1247c	2.74138	2.94648	3.08287	2.73807	2.59784	2.88697	2.82573	3.32711	3.9653	3.24797	3.28702	3.36144	2.88464	3.10559	3.03979
Rv1248c	6.55634	6.33755	6.62543	6.72491	6.37625	6.53253	5.67289	5.81037	5.73738	6.63511	6.73028	6.52713	6.56052	6.37921	6.55287
Rv1249c	3.33212	3.23735	3.34835	3.14383	3.07348	3.16179	3.19457	3.14811	3.43168	3.28876	3.29804	3.26304	3.20785	3.4374	3.25221
Rv1250	3.90439	3.82741	4.11918	4.67184	4.30287	3.99406	3.3426	4.31599	3.99291	3.7641	3.91375	3.75813	3.7069	3.71846	4.16335
Rv1251c	3.43703	3.55498	3.79937	3.81607	3.44014	3.44488	1.83453	1.67566	2.46164	2.83121	3.50229	2.73629	3.52396	3.68374	4.05873
Rv1252c	2.18469	2.59139	2.50923	2.58195	2.33651	2.24164	1.2962	2.28668	2.61166	1.00649	1.91733	1.60854	2.10571	2.32923	2.74178
Rv1253	4.58481	4.5414	4.66605	4.31479	4.67472	4.77769	4.33703	4.65522	4.95481	4.66107	4.72876	4.73751	4.38995	4.47736	4.56676
Rv1254	3.21541	3.14893	3.45344	2.94452	3.08571	3.62583	2.43463	1.86657	1.88652	3.73488	3.7389	4.06894	3.46317	3.32673	3.36037
Rv1255c	2.45077	1.67065	1.47091	2.01745	1.26305	1.64554	2.51129	0.778597	1.76366	3.12948	1.66851	3.61121	1.82569	1.58894	1.34774
Rv1256c	3.60747	2.47151	2.24818	2.98665	2.54569	2.4091	4.57623	3.50211	3.21433	3.52899	2.43903	3.98499	2.88892	2.55091	2.02852
Rv1257c	4.24985	3.56965	3.49221	3.9284	3.40153	3.3724	5.1356	5.45255	4.83023	3.92151	3.28702	3.88707	3.99347	3.53152	3.24833
Rv1258c	1.72389	1.09923	1.36054	1.9338	0.688816	1.32081	6.0136	6.31915	5.82063	1.39064	1.28148	1.42654	1.58711	1.25234	1.34774
Rv1259	-0.212199	-0.998378	-0.198194	-0.431854	-0.159181	-0.411495	0.500267	0.941787	1.22601	-1.70622	-0.492955	-0.110727	-0.679785	-0.636239	-0.507529
Rv1260	3.07665	3.61279	3.63401	3.08687	3.67674	3.60298	3.03571	3.01511	2.90117	3.46815	3.28702	3.17197	3.36538	3.65614	3.63146
Rv1261c	3.01225	3.52016	3.27535	3.12509	3.33139	3.19273	2.87776	2.73251	2.61166	3.39531	3.15998	3.36144	3.14732	3.33173	3.34229
Rv1262c	2.60064	2.72845	2.32254	2.40687	2.23039	2.42221	2.83278	2.71004	2.90117	2.83121	2.39867	2.67638	2.15148	2.54232	2.53448
Rv1263	1.66227	1.49732	2.04905	1.75035	1.38679	1.34855	1.799	1.87467	2.24909	1.42763	1.5259	1.13163	1.40021	1.31418	1.87602
Rv1264	4.97525	4.1473	4.11918	4.44135	3.9418	3.84132	5.08043	5.01098	5.39852	4.02773	3.83276	3.96008	4.14821	4.00449	3.96496
Rv1265	3.89102	4.42789	4.45189	4.56467	4.69481	4.62441	6.65921	6.37378	6.21579	4.60565	4.61887	4.49895	4.13508	4.33048	4.42793
Rv1266c	4.0737	4.2235	4.31857	4.212	4.2711	4.24349	6.3166	5.8602	5.57331	4.31614	4.0761	4.26812	4.01317	4.26414	4.31937
Rv1267c	1.70364	1.99439	2.21928	1.22526	2.50985	2.4091	3.28468	3.07613	2.84167	1.69371	2.00058	2.03157	1.70811	2.1373	2.60896
Rv1268c	1.33377	1.04427	1.55042	0.912101	0.978322	1.55317	1.74025	1.36644	1.88652	1.42763	0.685382	1.3519	1.05971	1.48522	1.34774
Rv1269c	1.98944	2.38567	2.27652	1.7006	2.23039	2.25636	1.91641	1.99852	2.1047	2.11254	1.91733	2.0631	2.04063	2.22577	2.6624
Rv1270c	3.46738	3.51005	3.72592	3.18059	3.76302	3.68688	3.67608	3.37074	3.43168	3.48579	3.19575	3.68401	3.1895	3.8143	3.65802
Rv1271c	2.07862	2.50242	2.01582	2.34344	2.64817	1.66773	0.427664	0.689513	1.12979	1.78206	1.76691	1.82634	2.36077	2.62598	2.40111
Rv1272c	3.38076	3.26165	3.20338	3.18059	2.98487	3.13016	2.94433	2.78075	2.90117	2.78919	3.20748	2.80318	3.30378	3.33173	3.22484
Rv1273c	2.17737	2.19697	2.32254	1.64907	2.43537	1.92893	1.63938	1.63807	1.69808	2.17913	2.00058	2.0631	2.16563	2.31921	2.34411
Rv1274	3.68698	3.79031	4.07684	3.36755	3.79315	3.9358	3.27695	3.29122	3.21433	3.99729	3.73079	4.11856	4.04031	3.93403	3.90956
Rv1275	2.70619	3.08228	3.26596	3.12509	3.06115	3.32431	1.61506	1.88273	1.0267	3.22714	2.92445	3.26981	3.02195	3.20688	3.10986
Rv1276c	0.677924	0.507513	0.859139	0.115634	0.811672	0.306734	0.535244	0.471708	0.359275	-0.0181685	0.303511	0.974664	0.987171	0.662102	0.870983
Rv1277	2.18469	2.71971	2.92178	2.66212	2.91806	2.57095	3.31267	3.47571	3.67269	2.11254	2.41899	2.07861	2.18661	2.24706	2.97085
Rv1278	3.05284	2.86159	3.46989	3.76857	3.01074	2.80923	2.37313	2.52675	2.20255	2.32352	2.80601	2.48009	2.816	2.89914	3.44751
Rv1279	3.78178	4.02488	4.27827	4.3065	3.82267	3.99844	2.09698	2.32858	2.15445	3.08385	3.83276	3.4356	3.89353	4.13587	4.39674
Rv1280c	4.22698	4.566	4.6553	4.56467	4.26574	4.35027	1.63132	2.19902	2.05317	4.31614	4.16901	4.08823	4.38138	4.54984	4.74385
Rv1281c	2.65964	3.03372	3.29164	3.36755	3.10985	3.30319	1.223	1.14309	1.69808	2.8854	2.9386	3.10537	3.25164	3.09389	3.3017
Rv1282c	2.45077	2.72845	3.2446	2.76252	3.15696	3.18506	1.36586	1.57977	1.94424	3.16277	3.24211	3.40516	2.8294	3.13445	3.37111
Rv1283c	2.84669	2.93141	3.2636	3.00726	3.12177	3.14606	2.33889	2.43107	2.3379	3.06049	3.11087	3.12791	2.94471	3.12872	3.24833
Rv1284	3.39661	3.57935	3.45551	3.57507	4.02669	4.02448	4.55189	4.69353	5.0099	4.05163	4.35978	3.80552	3.37251	3.89746	3.47764
Rv1285	5.56145	5.3905	4.26654	4.32303	4.83177	5.44729	5.56596	5.348	5.43923	5.49345	4.95435	6.15148	4.71795	5.25694	4.08724
Rv1286	6.71174	6.80614	6.19582	6.20867	6.6456	7.30342	6.03131	5.67595	5.54094	7.43361	6.97637	8.18378	6.26095	6.85713	5.9233
Rv1287	2.63847	3.05473	3.02837	2.76252	3.20259	3.53215	1.70996	1.83368	2.1047	3.25828	3.09832	4.31799	2.79945	2.93238	2.6624
Rv1288	2.32385	2.65697	2.77723	2.60917	2.90432	3.15394	2.72708	2.58224	2.61166	2.78919	2.572	3.32288	2.82197	2.72036	2.7691
Rv1289	2.71127	2.74578	2.88237	2.85639	2.98487	2.9697	2.41598	2.71004	2.57559	2.41847	2.72672	2.48009	2.75177	2.60963	2.90833
Rv1290A	1.25247	0.732805	1.11068	0.912101	0.869388	0.974159	0.464422	0.65228	1.0267	0.550115	0.616669	0.259641	1.82272	1.07317	1.25801
Rv1290c	2.15517	1.87347	2.0975	2.24275	1.91121	2.05216	1.76256	2.05667	1.62936	2.43673	2.35715	1.86264	2.48639	1.9025	2.16644
Rv1291c	0.657015	0.190656	0.356118	-0.431854	0.151159	0.0605734	1.01573	1.20867	1.0267	-0.232293	0.213313	0.364611	0.27305	0.0369502	-0.311609
Rv1292	4.44086	4.5037	4.42998	4.41845	4.29236	4.40084	4.16765	4.25054	4.19662	4.58533	4.77679	4.86152	4.5728	4.43392	4.43307
Rv1293	3.95237	4.2173	4.25828	4.02252	4.15406	4.27997	2.35366	2.7634	2.50063	4.28624	4.28426	4.28828	4.44419	4.16972	4.2724
Rv1294	4.37196	4.23275	4.37753	4.5577	4.34925	4.54869	2.80438	3.23881	3.06623	4.573	4.59227	4.59377	4.57898	4.0627	4.39849
Rv1295	3.61833	3.35495	3.67361	4.1298	3.48698	3.86072	1.54814	1.98361	1.8264	3.22714	3.43404	3.48301	3.84963	3.3951	3.61349
Rv1296	4.37036	3.65468	2.9455	3.31892	2.95851	3.2673	3.3177	3.92139	5.62716	3.93442	3.0729	3.99729	3.9313	3.72606	3.01261
Rv1297	8.49668	8.10962	7.51388	8.30468	7.8771	7.59195	8.83626	8.41383	8.66332	8.27566	7.56147	8.03144	7.95898	8.0686	7.4071
Rv1298	5.54162	5.56417	4.73828	4.77159	5.1899	5.22583	5.9866	5.76203	6.53038	5.70787	4.98874	5.94482	5.3379	5.38252	4.73833
Rv1299	5.21138	5.01508	4.53731	4.67184	4.77628	4.98193	6.71295	6.28914	6.77066	5.32964	4.49991	5.59848	5.36064	4.95278	4.64111
Rv1300	4.64976	4.66951	4.43941	4.75949	4.36939	4.73891	5.37885	5.04729	5.09518	4.67652	4.27871	4.95484	4.86941	4.60449	4.63518
Rv1301	2.64379	2.82129	2.6745	3.08687	2.59784	3.02233	2.60069	2.45288	2.46164	2.6237	2.2249	2.70665	3.201	2.76533	2.67978
Rv1302	3.40917	3.77773	4.0647	4.03261	4.14825	3.90344	3.8871	3.81169	3.09199	3.74224	3.928	3.39281	4.04479	3.81787	4.01146
Rv1303	5.86134	5.9262	5.70544	5.98015	6.28641	6.30894	4.87477	5.16432	4.50543	5.44465	5.53175	5.45727	6.06483	5.9046	5.91415
Rv1304	6.10949	6.34681	6.02054	6.30546	6.62165	6.70611	5.16661	5.12239	4.76767	5.88623	6.0215	6.14228	6.2427	6.21939	6.12447
Rv1305	4.86219	5.02399	4.9886	5.03512	5.44133	5.48058	2.82926	3.21028	2.42156	4.61771	4.60563	4.81133	5.42507	5.01307	4.90279
Rv1306	5.74912	5.9262	5.68401	5.91347	6.04949	6.37535	3.9106	4.02698	2.6812	5.44916	5.56404	5.74665	6.2582	5.94832	5.80354
Rv1307	6.55033	6.61721	6.47487	7.05072	6.77297	7.13639	4.57728	4.65757	3.32709	6.21198	6.38259	6.52713	7.04571	6.6186	6.45237
Rv1308	6.52278	6.8297	6.94357	7.2192	7.03656	7.38982	3.80886	4.38429	2.61166	6.62817	6.69009	6.964	7.19616	6.82208	6.91584
Rv1309	5.95425	6.16954	6.37385	6.66618	6.44192	6.92979	2.45304	3.11085	2.05317	6.05237	6.20529	6.51293	6.71639	6.19836	6.49309
Rv1310	5.87555	5.95069	6.2252	6.59648	6.35494	6.69467	2.40657	2.88875	2.20255	5.58226	5.80698	6.14781	6.64072	6.07503	6.21915
Rv1311	3.11549	3.36058	3.30545	3.94986	3.61059	3.92202	-0.278605	0.450175	-0.558263	3.27867	3.15998	3.47716	3.60497	3.37589	3.67545
Rv1312	3.18652	3.14893	3.49221	3.71946	3.40153	3.83153	0.952439	1.36644	0.664129	3.12948	3.09832	3.22869	3.81936	3.22309	3.72931
Rv1313c	3.89995	4.10764	3.9911	3.87333	4.10686	4.07102	3.61404	3.65816	3.89386	3.81385	3.88483	3.80085	4.16416	4.08947	4.18786
Rv1314c	2.573	2.77139	2.63857	2.55421	2.52788	2.39586	2.78635	2.70095	2.50063	3.1182	3.37286	2.9788	2.37302	2.4164	2.5722
Rv1315	4.23582	4.21108	3.89689	3.82771	3.77816	3.89405	4.76303	4.48699	4.91927	4.35026	4.30624	4.44611	4.12667	4.01694	3.77585
Rv1316c	3.39661	3.54512	3.91503	3.71946	3.77061	3.73497	6.21139	6.01534	6.13445	4.00955	3.89211	3.8738	3.87355	3.9142	3.97673
Rv1317c	3.96306	3.63622	3.76311	4.38734	3.73999	3.47036	6.9602	6.64356	6.37641	3.81385	3.80986	3.66871	3.94778	3.61579	3.98141
Rv1318c	3.12694	2.77983	2.65305	2.94452	2.89045	2.72707	5.8055	5.21866	5.28024	3.07222	2.69375	2.98705	2.76267	2.85821	2.76368
Rv1319c	2.78057	3.17475	3.35943	3.06738	3.20259	3.08964	4.31456	3.8777	3.70644	3.02472	3.00731	3.12791	3.08289	3.22309	3.49738
Rv1320c	4.50662	4.9037	4.84462	4.36356	4.88871	4.62725	4.93331	4.71287	4.41647	5.01715	4.85344	4.85927	4.6516	5.16623	4.95488
Rv1321	4.41774	4.17635	4.21013	3.65561	3.93505	3.78659	5.07895	4.70152	4.28862	4.23499	4.08884	4.10347	4.34919	4.25102	3.99304
Rv1322	5.17874	4.88427	4.8766	4.78359	4.69481	4.47823	5.35029	5.29387	4.53391	4.99267	5.07129	4.56101	4.86941	4.74956	4.53368
Rv1322A	7.2469	7.36181	7.19017	7.17206	7.27211	7.12441	6.72601	6.81077	6.50183	7.35717	7.36076	7.06042	7.222	7.12675	6.95622
Rv1323	5.78087	5.92525	5.626	6.00085	5.93421	5.88046	5.68073	5.76531	5.66627	5.94642	5.82422	5.85871	5.34076	5.5957	5.46975
Rv1324	5.49819	5.48898	5.11297	5.20086	5.23725	5.15493	4.46158	4.55917	3.58469	5.08819	5.03884	5.06602	5.49797	5.18704	4.98782
Rv1325c	2.49267	1.72409	1.7182	2.85639	1.50074	1.87271	1.36586	1.73028	1.31621	1.42763	1.63416	1.47424	2.1106	1.65415	1.90587
Rv1326c	4.57231	4.64894	4.54218	5.0047	4.67876	5.06581	2.68097	2.9514	2.98606	4.47479	4.49034	4.21647	4.76093	4.48858	4.59299
Rv1327c	5.32095	5.07459	5.06504	5.38143	5.2884	5.43925	3.60789	4.17707	4.26617	4.91012	4.76889	4.82289	4.91725	4.98799	5.09103
Rv1328	4.3197	4.29293	4.44566	4.35555	4.3185	4.50929	3.21359	3.37646	2.81097	4.01563	3.89936	4.30156	4.66412	4.26935	4.54637
Rv1329c	2.40133	2.41846	2.63857	2.55421	2.37687	2.34167	1.64739	1.6941	1.69808	2.78919	2.35715	2.10915	2.58623	2.42577	2.4492
Rv1330c	2.31053	2.27066	2.08153	2.3755	2.25224	2.43521	1.13453	1.14309	0.664129	2.45477	2.59003	2.37092	1.87821	2.04305	2.01945
Rv1331	2.13263	2.43991	2.52112	1.9338	2.54569	2.78913	1.58199	1.94564	1.48127	2.30376	2.60785	2.35827	2.2522	2.40697	2.5281
Rv1332	4.53268	4.47281	4.51667	4.44135	4.53904	4.45927	3.30002	3.95618	3.72302	4.22451	4.28426	3.91326	4.37936	4.52172	4.5511
Rv1333	3.5434	3.23121	3.10411	3.36755	2.95851	3.19273	1.62321	1.5598	1.48127	2.60767	3.02067	2.54853	3.25054	2.96488	3.25608
Rv1334	4.32302	4.14404	3.91052	4.22085	4.03931	4.33994	3.86493	3.40472	4.38555	4.23499	4.23353	4.53875	4.34089	4.30532	4.02059
Rv1335	2.62238	2.38567	2.15459	2.52592	2.11583	2.88697	1.80618	1.4117	2.1047	2.55848	2.20163	3.10537	2.78577	2.43508	2.52168
Rv1336	4.26893	3.95582	3.61194	3.99183	3.51438	3.78151	3.65636	2.65464	3.54794	4.16551	3.68118	4.85252	4.06255	3.9471	3.64037
Rv1337	3.75251	3.94085	3.72592	3.80434	3.83721	3.88934	3.15857	3.07964	3.09199	3.72748	3.58555	4.31472	3.95866	3.8737	3.67545
Rv1338	3.40604	3.1026	3.1431	3.51876	3.07348	2.78913	2.93454	2.64992	2.61166	3.31861	3.26474	3.63763	3.71414	3.38553	3.09265
Rv1339	4.55546	4.34218	4.16915	4.40298	4.38431	4.25086	4.59604	4.52482	4.868	4.6956	4.51415	4.95484	4.53649	4.38912	4.21394
Rv1340	3.3055	3.33791	3.27769	3.73189	3.17996	3.42547	3.41715	3.22303	3.2605	3.72004	3.8775	3.44161	3.5928	3.46492	3.15198
Rv1341	2.36311	2.27066	2.45654	2.13449	1.572	1.66773	2.06742	2.01328	1.31621	2.55848	2.5165	2.66615	2.53263	2.14866	2.1499
Rv1342c	1.61968	1.84158	1.77888	1.48242	1.34671	1.94719	1.36586	1.43381	1.62936	2.59146	2.59003	2.95379	1.72732	1.83379	1.12896
Rv1343c	2.72137	2.99076	3.27769	2.81022	2.68078	3.24533	2.86062	2.82743	2.20255	4.25571	4.14481	4.55824	2.65307	2.51625	2.81702
Rv1344	-0.51028	1.17794	1.37808	0.725687	0.869388	1.42872	1.84154	2.04953	0.795374	2.28372	2.33593	2.81249	-0.461013	-0.0128028	0.830053
Rv1345	2.96199	3.60806	3.76478	3.33531	3.54126	3.44488	3.76717	3.9292	3.45172	4.12667	4.14481	4.331	3.19641	2.96488	3.15198
Rv1346	2.46888	3.04776	3.21074	2.2771	2.74386	3.05637	2.14872	2.41448	1.88652	3.50323	3.44399	3.88266	2.73604	2.65813	2.94713
Rv1347c	1.75374	2.58177	2.76061	1.7006	2.43537	2.92433	1.46895	1.66636	1.76366	3.23759	2.96648	3.58429	2.04575	2.47172	2.45595
Rv1348	3.34198	3.77773	4.11918	3.18059	3.90777	4.00717	3.85804	4.09447	3.72302	3.83466	3.59451	4.39436	3.49622	3.75236	3.71533
Rv1349	2.27666	2.59139	2.77723	2.40687	2.58067	2.70577	1.50469	2.13298	2.42156	2.38124	2.29254	2.76534	2.14435	2.43508	2.40808
Rv1350	0.942687	1.15218	1.06809	0.821903	1.46375	1.57682	0.990743	1.08838	1.8264	1.05459	1.59897	0.871571	1.04447	1.55519	1.37645
Rv1351	0.81637	1.17794	1.55814	0.391268	1.34671	1.85348	-0.581674	-0.129374	-0.268757	1.14622	1.48794	1.45058	1.34738	1.73174	1.44582
Rv1352	3.35177	3.65926	3.67184	3.25141	3.66049	3.81173	2.72708	3.02243	3.01328	3.53748	3.15998	2.93686	3.68003	3.64416	3.84938
Rv1353c	1.7138	1.4558	1.80505	0.996989	1.79688	1.4798	1.20139	1.4117	1.31621	1.00649	0.813706	0.721545	1.96171	1.86167	1.16232
Rv1354c	2.70619	3.09586	2.98037	2.58195	2.83359	3.13016	2.42067	2.39771	2.95831	2.60767	2.66	2.55963	3.15325	3.14015	3.14782
Rv1355c	2.48676	2.52267	2.40185	2.17149	2.61481	2.66221	2.74586	2.88474	3.2376	2.30376	2.20163	2.3455	2.94334	2.64215	2.621
Rv1356c	3.4029	3.65009	3.31459	2.87893	3.67674	3.91276	3.91724	4.36572	4.40624	3.78563	3.81754	3.8559	3.40271	3.57427	3.58916
Rv1357c	2.2835	2.63854	2.19474	2.09653	2.25224	2.31379	3.14164	3.32119	2.74755	2.52473	2.27034	2.48009	2.79187	2.61783	2.35136
Rv1358	1.67272	2.13255	1.78547	1.64907	2.20819	2.03519	2.02498	2.05667	2.29418	1.63165	2.00058	1.42654	2.38719	2.45352	2.27717
Rv1359	2.29707	2.76291	2.26713	2.63589	2.50985	2.71646	2.10282	2.30479	1.62936	2.28372	2.43903	2.26643	2.816	2.72795	2.90833
Rv1360	4.41307	4.32211	4.09419	4.00213	4.10084	4.12816	3.52549	3.42142	3.36984	4.20866	3.6298	4.08823	4.57942	4.38433	4.36127
Rv1361c	4.45456	5.21341	4.34334	4.27285	4.90949	3.92663	4.94229	3.60313	3.67269	4.56472	3.7389	4.57475	4.66951	5.20211	4.26666
Rv1362c	2.95773	3.33218	3.36604	2.90113	3.55011	3.39253	2.01882	2.11257	2.20255	3.24797	3.38324	2.98705	3.42347	3.4281	3.74316
Rv1363c	2.81401	3.14893	2.93369	3.06738	3.09783	2.93352	2.46669	2.56231	2.29418	2.59146	2.82136	3.16472	2.59149	3.10559	3.33499
Rv1364c	3.93944	3.71752	3.75306	3.88451	3.90087	4.15198	4.04408	3.83056	4.1847	3.80685	3.59451	3.60586	3.88429	3.90752	3.97203
Rv1365c	1.80216	1.93519	1.73871	0.912101	1.63991	1.66773	2.2834	1.89075	1.76366	1.4637	1.04048	1.78911	1.90939	1.7012	1.59985
Rv1366	1.25247	1.84158	1.69038	1.29397	1.53681	2.11812	1.83453	1.34326	2.1047	1.75321	1.63416	2.01554	1.70488	2.14866	1.77181
Rv1366A	0.976835	0.380134	0.944028	1.07716	1.21933	1.40249	0.0940537	0.894738	-0.558263	0.90521	1.36764	1.07088	1.23998	0.630041	1.30357
Rv1367c	3.61562	3.33791	3.3528	3.35152	3.12177	3.43197	3.23502	3.49161	3.28304	3.39531	3.1233	3.4113	3.59454	3.38553	3.44073
Rv1368	3.63178	4.13749	4.21623	3.57507	4.03931	3.60298	3.7318	3.30628	3.01328	3.78563	3.60341	3.4235	3.42837	4.17806	4.13423
Rv1371	-2.19309	-1.55477	-1.94822	-0.962369	-1.1026	-3.04376	-0.782372	-0.877187	0.664129	-2.55422	-2.41895	-2.66092	-1.79386	-1.75823	-1.43091
Rv1372	1.12122	1.34645	1.39541	1.79844	2.01714	1.29252	1.27566	1.45559	2.05317	0.796276	1.59897	0.414364	1.01871	1.35398	1.76096
Rv1373	2.97894	3.01954	3.44306	3.38341	3.28972	2.91508	2.92797	3.17789	2.84167	2.7749	3.0729	2.51471	3.03358	2.93238	3.46433
Rv1374c	3.91543	3.83552	3.66292	2.73807	3.90087	3.80674	5.23336	5.13931	5.1817	4.25571	4.14481	4.17738	4.02228	4.13016	3.87727
Rv1375	4.2672	4.14076	4.03875	3.76857	3.84442	3.73497	5.92653	5.61557	5.60049	4.11537	4.1387	4.1372	4.43301	4.44548	3.95071
Rv1376	2.58412	2.36339	2.3846	2.78657	2.23039	2.29964	3.37916	3.05132	2.90117	2.55848	2.572	2.10915	2.68618	2.53369	2.57839
Rv1377c	2.17001	2.19697	2.16474	1.9338	1.93843	1.94719	2.46215	2.43107	2.05317	2.28372	2.35715	2.03157	2.27414	1.98086	1.95429
Rv1378c	3.2886	2.61043	2.81635	3.57507	2.90432	3.005	3.42417	3.89772	3.58469	2.87204	3.1233	2.55963	2.816	2.4986	3.14365
Rv1379	2.8513	2.56234	2.81957	2.85639	2.94516	2.99625	3.96131	3.59824	3.60273	2.59146	3.14786	3.18636	2.75177	2.67394	2.83264
Rv1380	1.75374	1.53768	1.37808	2.20756	1.26305	1.79418	2.17113	1.91453	1.88652	0.851771	1.14176	2.0631	1.30111	1.09682	1.63592
Rv1381	2.40761	2.45052	2.3846	2.68789	1.572	2.74805	0.552419	0.972321	-0.268757	1.18994	2.2249	2.30651	2.21864	2.01849	2.15819
Rv1382	0.501497	-0.0876452	0.474996	0.912101	0.0549435	0.974159	-1.56306	-0.990398	-0.920833	-0.628222	1.04048	0.462458	0.246659	0.563698	0.479296
Rv1383	1.57579	1.53768	1.95283	2.52592	1.53681	2.21174	-0.372727	-0.265257	-0.0277485	1.14622	1.63416	1.3519	1.99908	1.53801	2.00113
Rv1384	3.92202	3.54512	3.97678	4.69107	3.72444	4.19846	0.952439	1.24664	1.22601	3.39531	3.84032	3.81943	4.26074	3.77453	4.10236
Rv1385	2.77087	1.85761	2.25294	2.94452	2.13948	2.4091	2.16556	2.26217	1.62936	1.96934	2.10461	2.16835	2.27849	2.19323	2.03754
Rv1386	4.786	4.77245	4.45705	4.44135	4.75347	4.91392	4.67853	3.94082	3.60273	4.85687	4.32251	4.72031	4.12546	4.7175	4.2724
Rv1387	7.71341	7.58613	7.4042	7.76744	7.70946	7.78739	6.87445	6.2823	5.34059	8.01126	7.4511	8.00403	7.24787	7.61643	7.46777
Rv1388	5.43204	5.52079	5.58553	5.91073	5.59464	5.55392	6.20462	6.33098	5.69598	5.80069	5.94824	5.95851	5.20143	5.48578	5.56559
Rv1389	4.29961	4.2235	4.38839	4.69743	4.26574	4.12014	6.06162	6.32692	5.62275	4.24538	4.64498	4.20591	4.46913	4.04153	4.36485
Rv1390	6.12908	5.97294	5.71798	6.47411	6.25833	6.34727	6.35075	6.55555	6.57216	5.7523	5.73384	5.92672	5.86679	5.73974	5.67798
Rv1391	5.93646	5.44191	5.13313	6.12627	5.34798	5.68348	5.87371	5.84275	5.56873	5.25184	5.26053	5.24682	5.51604	5.28809	5.12738
Rv1392	5.80305	5.82486	5.46503	5.80287	5.71758	5.81111	5.97152	5.7216	5.64902	6.00573	5.7257	5.9501	5.77032	5.67738	5.37333
Rv1393c	2.95345	3.50497	3.76811	3.30233	3.77061	3.34512	3.81599	3.7314	3.73942	3.59553	3.72264	3.27655	3.36231	3.88393	3.60441
Rv1394c	2.88316	3.20012	3.273	2.96574	3.37189	3.12215	3.60584	3.56356	3.68966	3.03674	3.34127	3.0034	2.89884	3.42343	3.27907
Rv1395	2.65964	1.32355	0.944028	2.01745	1.85517	2.1812	2.84328	2.63091	3.9653	2.15727	1.91733	1.96635	1.9885	1.67001	1.16232
Rv1396c	5.86704	4.566	3.90145	5.44702	4.47076	4.2249	4.86707	5.45322	4.96181	3.88207	3.68118	2.9111	3.96407	3.8737	3.63146
Rv1397c	8.23356	7.89316	7.668	8.00053	8.0249	7.62211	8.0801	8.9423	8.41679	7.31768	7.68826	6.62481	6.9604	7.0937	7.20058
Rv1398c	8.90456	8.7232	8.45554	8.96853	9.03961	8.60289	8.60889	9.39333	8.82712	8.19515	8.46628	7.64985	8.08124	8.03494	8.06378
Rv1399c	2.42007	2.38567	2.14438	2.49706	1.96515	2.16569	1.67118	1.62851	1.12979	1.63165	1.97336	2.22521	1.72732	1.76164	1.95429
Rv1400c	2.43857	2.14567	2.41466	2.68789	2.11583	2.06894	1.62321	1.51901	1.69808	1.53324	1.70206	1.587	2.19123	2.19323	1.91568
Rv1401	0.871865	1.34645	1.0242	0.622594	0.623227	1.29252	1.53092	1.91453	1.55721	1.14622	0.117098	0.90676	0.660586	1.14299	0.830053
Rv1402	1.54198	1.39119	0.871576	1.7006	1.1277	0.362229	1.88963	1.5598	1.8264	1.42763	0.213313	0.871571	0.921953	0.868553	0.830053
Rv1403c	2.31721	2.17155	2.2951	2.31065	1.96515	1.60009	2.46215	3.06908	2.93002	1.91827	2.53524	1.65066	2.06853	1.88902	2.36575
Rv1404	5.32427	5.05907	4.71	4.62593	4.90259	4.59865	6.07059	6.38056	6.68226	4.90357	4.8422	4.5527	4.919	4.84168	4.89784
Rv1405c	4.11645	3.39943	3.63766	2.66212	2.61481	2.43521	4.80304	5.0949	5.08238	3.08385	3.54914	2.95379	3.35718	3.1739	3.41328
Rv1406	1.95559	1.53768	1.83711	2.09653	1.79688	1.4798	2.546	2.47438	2.42156	1.86532	1.97336	1.75089	1.68536	1.71655	1.52489
Rv1407	2.07862	1.92001	1.94697	2.24275	1.34671	1.83398	2.04938	2.04235	1.22601	2.45477	2.37806	2.90241	1.91499	1.50304	1.70546
Rv1408	3.70491	3.41576	3.4263	3.46016	3.27911	3.09783	3.70132	3.47304	3.45172	3.62768	3.24211	3.36777	3.24388	3.44663	3.16438
Rv1409	4.24636	4.04951	4.31971	4.40298	4.15406	4.05427	3.59552	3.42969	3.39075	4.49672	4.53757	4.40054	4.39296	4.19733	4.22976
Rv1410c	5.35543	5.47346	5.70414	5.74269	5.67977	5.65042	4.95688	5.03559	4.22018	5.76138	5.78757	5.59848	5.61972	5.37771	5.56013
Rv1411c	5.34892	5.67461	5.65462	5.73961	5.67977	5.95002	4.97848	5.00453	4.69388	6.01943	5.93419	6.06554	5.35808	5.56104	5.57414
Rv1412	2.31721	2.62923	2.86692	2.7132	2.37687	2.67323	2.29365	2.537	2.57559	3.06049	3.02067	3.15011	2.26759	2.44433	2.61499
Rv1413	1.81165	1.61515	2.21928	1.84499	1.88346	1.81422	2.12595	2.02789	1.88652	2.04271	2.10461	2.26643	1.93165	1.79093	2.0465
Rv1414	0.0667771	0.0301913	0.425242	0.622594	0.0549435	-1.4588	1.41363	1.00222	0.795374	0.481403	-0.217321	0.414364	0.332815	-0.71641	0.0861509
Rv1415	4.08744	4.15056	4.2689	4.25572	4.22763	4.02017	4.33083	4.33227	4.51499	4.22976	4.08248	4.06894	4.07009	4.18359	4.15923
Rv1416	2.90992	2.57209	2.82597	2.98665	2.93167	2.76873	1.78453	1.81696	0.915668	2.81734	2.59003	2.65584	2.90166	2.83026	2.67401
Rv1417	1.16631	1.01598	1.18232	0.821903	0.241357	0.656676	-0.278605	-1.05052	-1.40626	1.00649	0.46857	0.640245	1.10449	1.20959	1.44582
Rv1418	2.87865	3.13584	3.38352	2.49706	3.35178	3.16958	2.87093	3.15145	2.50063	3.14066	3.38324	3.09777	3.24832	3.2177	3.20497
Rv1419	4.74324	4.51132	4.75516	4.71006	4.77628	4.78024	4.36282	4.67972	4.7106	5.12244	4.87567	5.05037	4.87803	4.70985	4.6337
Rv1420	4.28775	4.22659	4.24639	4.34749	4.15986	4.14012	3.55774	3.365	3.39075	3.98494	4.05678	4.03753	4.30191	3.92084	4.20996
Rv1421	2.8513	3.09586	3.02281	3.00726	3.01074	3.03945	1.92303	2.17297	2.05317	2.67074	2.96648	2.82174	3.15325	2.71273	2.85322
Rv1422	2.77087	2.73714	2.70609	3.16233	2.39663	2.52305	0.978088	1.33153	1.0267	2.39997	2.12948	2.25282	2.75333	2.45352	2.61499
Rv1423	2.61155	2.39668	2.73361	2.81022	2.61481	2.15001	1.08818	1.36644	-0.0277485	1.72376	2.33593	1.82634	2.44443	2.50745	2.43563
Rv1424c	2.1174	2.58177	2.72335	2.73807	2.80429	2.76873	1.55668	1.92237	1.48127	2.08963	2.05353	1.71163	2.40121	2.40697	2.93752
Rv1425	3.04481	3.49987	3.65034	3.21643	3.51438	3.26002	2.64939	2.43655	2.1047	3.18455	2.98022	2.70665	3.2316	3.49638	3.46767
Rv1426c	2.67012	2.48189	2.67805	2.98665	2.29499	2.35541	0.552419	0.28971	0.519739	2.28372	2.29254	1.47424	3.07041	2.76533	2.58456
Rv1427c	3.63446	3.24346	3.53584	3.99183	3.38184	2.99625	1.05241	1.52932	1.62936	2.8854	2.98022	2.15377	3.37961	3.37105	3.64037
Rv1428c	3.38394	3.55498	3.5221	3.06738	2.99786	3.63712	3.17529	2.97043	3.34863	3.21661	3.34127	3.20768	3.54577	3.73362	3.57065
Rv1429	1.41073	1.47671	1.95867	2.20756	1.73612	1.79418	1.87605	1.73919	1.8264	1.59958	1.32521	1.00745	1.64888	1.55519	1.624
Rv1430	3.52621	3.54512	3.61009	3.4146	3.88696	3.37914	3.51458	3.7403	4.32166	3.38595	3.09832	3.11292	3.59367	3.69153	3.83135
Rv1431	2.26289	2.58177	2.81313	2.55421	2.54569	2.95172	1.4042	1.45559	1.31621	2.06637	2.27034	2.09396	2.57744	2.46265	2.79592
Rv1432	0.57021	0.380134	0.908257	1.64907	0.751551	1.07725	0.831019	1.19579	0.795374	0.73856	0.117098	0.31308	0.992475	0.662102	0.556601
Rv1433	2.92312	2.86159	3.0088	2.85639	2.84801	2.78913	2.61302	2.96285	2.64685	2.04271	2.96648	2.12418	3.05274	3.02775	3.4202
Rv1435c	3.15331	3.05473	3.08554	3.28556	3.16851	3.03091	2.40184	2.78936	3.30523	2.73118	3.48312	2.75572	2.36282	2.80177	2.71954
Rv1436	5.05634	5.36549	5.31658	5.20978	5.4125	5.43602	4.44559	4.67392	4.08559	4.98339	5.09674	5.3237	5.01887	5.19254	5.38751
Rv1437	4.12789	4.29293	4.5285	4.65234	4.40398	4.37409	3.00173	2.83576	2.05317	3.98494	4.1387	4.17377	4.39547	4.27455	4.44836
Rv1438	3.45531	3.83552	4.02906	3.82771	4.04559	3.61445	2.06742	2.26217	1.55721	3.49454	3.53058	3.51756	3.93957	3.66012	3.86466
Rv1439c	1.99777	2.48189	2.32254	0.821903	2.13948	2.08552	3.29237	3.25753	3.47148	2.84495	2.49752	2.2112	2.29575	2.46265	2.29983
Rv1440	2.35664	2.65697	2.67805	1.97623	2.49158	2.52305	3.33517	3.062	3.28304	3.23759	3.21912	3.02758	2.14673	2.4986	2.71954
Rv1441c	1.76355	1.30028	1.47091	1.9338	0.869388	1.07725	2.5244	2.8316	2.42156	1.56679	1.5629	1.587	1.62858	1.63812	1.79326
Rv1442	4.29115	4.45184	4.47754	4.54366	4.23314	4.2249	4.84285	4.69353	4.31073	4.77311	4.8422	4.75452	4.44757	4.27972	4.28381
Rv1443c	1.89437	1.99439	2.02141	1.97623	2.04245	2.34167	2.29874	2.56732	2.29418	1.66301	1.82897	1.91542	2.16328	2.0672	2.0465
Rv1444c	1.7733	2.38567	2.40613	2.2771	2.52788	2.39586	1.17945	1.14309	1.40109	2.45477	1.73485	1.82634	2.29575	2.56794	2.02852
Rv1445c	2.62776	2.76291	2.79692	2.94452	2.64817	2.75843	-1.12054	-0.0352518	0.359275	2.49017	2.41899	1.88045	2.63113	2.68178	2.72513
Rv1446c	2.95345	3.01954	3.19103	3.23403	2.72834	3.08964	0.206822	0.40612	0.795374	2.7459	2.7905	2.46836	3.30697	2.97129	3.05319
Rv1447c	4.36392	4.6965	4.8766	5.22746	4.78755	4.89992	1.75517	1.85022	0.359275	4.64545	4.72468	4.63894	4.55184	4.5326	4.64554
Rv1448c	4.703	5.01508	5.1701	5.30025	5.15261	5.26093	2.73838	3.19741	2.20255	4.98958	5.12794	5.01251	4.73782	4.95763	5.07798
Rv1449c	6.07098	5.86209	5.91334	6.29711	5.91207	5.9398	5.4833	5.43072	5.25765	5.6794	5.88025	5.87546	5.59422	5.75003	5.78224
Rv1450c	2.49267	1.09923	1.10015	2.83349	1.46375	1.17347	1.59862	1.82535	2.57559	1.05459	1.18985	1.42654	1.62517	1.14299	1.28854
Rv1451	4.50954	4.18272	4.3163	4.43376	4.39909	4.27997	3.75052	3.99201	3.75563	4.14899	4.26755	3.97259	4.30617	4.03236	4.14261
Rv1452c	2.65438	1.01598	1.42945	2.3755	1.50074	1.20416	1.37554	1.73919	0.664129	0.956741	1.5629	1.98293	2.25441	1.48522	1.4593
Rv1453	3.16816	3.00522	2.9775	2.90113	2.98487	2.80923	3.43115	3.47037	3.2605	2.9504	3.08567	3.11292	2.89176	3.17945	2.89351
Rv1454c	3.59653	3.70871	3.96231	3.50433	3.77061	3.55019	3.83366	3.81591	3.36984	3.77131	3.60341	3.83322	3.64088	3.83203	3.65216
Rv1455	0.835107	0.547591	0.908257	0.912101	0.151159	1.0437	1.67902	1.47704	1.69808	0.678439	0.213313	1.2999	0.871029	-0.0128028	0.744534
Rv1456c	1.47187	1.25258	1.54267	1.79844	1.572	1.57682	1.69457	1.38925	1.69808	1.10113	1.18985	1.73139	1.51891	1.31418	1.47266
Rv1457c	1.73391	1.57693	1.85601	1.9338	1.42578	1.79418	0.351212	0.633297	0.359275	1.89203	1.76691	1.88045	2.19353	1.86167	1.75003
Rv1458c	3.30885	3.22504	3.53975	3.51876	3.52339	3.36563	2.38755	2.45288	1.8264	3.79274	3.928	3.69411	3.20443	3.41875	3.46098
Rv1459c	4.11836	4.13749	4.04562	4.02252	4.06424	4.06685	4.31456	4.29349	4.14833	4.39765	4.49034	4.51043	3.89353	4.13587	3.95785
Rv1460	3.76233	3.61751	2.4524	3.65561	3.61903	4.31555	5.61991	5.41691	4.79929	3.80685	3.04702	4.46394	3.11364	3.08209	2.4826
Rv1461	6.83292	7.47167	6.87843	7.16977	7.49874	8.44719	6.99948	6.63404	6.15293	8.2005	7.28875	8.9474	6.65991	7.30072	6.69072
Rv1462	3.76722	3.64085	3.73446	4.93648	4.41855	5.31993	3.20003	3.00776	2.29418	4.4836	4.10147	5.35747	3.61704	3.66803	3.6165
Rv1463	3.70491	4.03549	4.17919	4.95782	4.6988	5.75	2.89469	2.85637	1.88652	4.94562	4.50467	5.68844	3.80059	3.8285	3.84682
Rv1464	3.74757	3.82333	4.10213	5.27072	4.84981	5.85166	2.17113	2.28059	1.22601	4.72562	4.39611	5.4881	3.6136	3.70698	3.81833
Rv1465	0.738892	1.25258	1.57344	1.54013	1.82632	2.78913	-1.12054	-0.496583	-1.40626	1.8381	1.85903	2.79382	1.11425	0.974486	1.19493
Rv1466	1.947	2.45052	2.60544	2.63589	3.07348	3.67597	-0.340666	0.163077	-0.920833	3.26851	2.83655	3.8738	1.60799	2.26805	2.48919
Rv1467c	4.56109	4.47541	4.74844	4.8306	4.84981	5.46799	4.04256	4.28592	4.34327	4.68418	4.79634	4.96739	4.39597	4.5434	4.92239
Rv1468c	2.8559	1.85761	1.62578	2.85639	2.13948	2.19655	2.80796	3.00776	3.65552	2.17913	2.66	2.54853	2.19123	2.18221	1.86593
Rv1469	3.06082	3.02665	3.50823	3.25141	3.16851	3.27455	2.95728	2.7634	2.64685	3.5543	4.03061	3.77727	2.88749	3.23379	3.41674
Rv1470	2.36955	2.54264	2.64583	2.76252	2.99786	2.88697	2.15435	2.69639	2.42156	2.83121	2.9386	3.16472	2.31916	2.58476	3.06646
Rv1471	5.85446	4.76397	3.76478	3.38341	3.73224	4.53064	5.78067	5.11898	6.09039	5.93362	4.20456	7.16222	4.81656	4.98957	3.78123
Rv1472	4.93998	4.60451	4.37317	4.27285	4.32367	4.39752	7.15022	7.36005	7.15827	4.92959	4.37025	5.72463	4.55901	4.68471	4.50796
Rv1473	4.21093	4.10764	3.85992	3.90663	3.66864	3.63712	7.17278	7.19184	6.55837	4.24538	3.96992	4.60987	4.12486	4.00449	3.86466
Rv1473A	0.592405	0.661547	0.978934	0.821903	0.924883	0.516952	2.17668	2.37503	1.88652	1.39064	0.873827	1.10158	1.42396	0.974486	0.766394
Rv1474c	1.50735	1.99439	1.86848	1.84499	1.91121	2.19655	3.31267	3.41587	2.61166	1.78206	2.12948	2.51471	2.05845	2.09095	1.90587
Rv1475c	6.37976	6.38187	6.29004	6.28028	6.44785	6.63536	6.03476	5.9735	6.16814	6.76274	6.57822	6.76384	6.52035	6.37257	6.31821
Rv1476	3.2852	3.87544	4.11395	3.46016	4.20539	4.26912	3.77816	3.66519	3.14218	4.14344	4.1509	4.07668	3.93613	4.02313	4.00688
Rv1477	4.66424	4.81412	4.66158	5.02505	4.45671	4.38082	2.76809	2.59211	2.61166	3.73488	4.30624	4.07668	4.92213	4.76071	4.84874
Rv1478	2.61155	2.55252	2.29971	2.58195	2.35683	2.03519	-0.372727	0.215072	0.664129	1.72376	1.91733	1.82634	2.76577	2.55945	2.70829
Rv1479	6.06603	5.9711	6.08069	6.19526	6.0019	6.17976	6.39605	6.27505	6.1802	6.39823	6.2285	6.39629	6.08902	5.97807	5.99911
Rv1480	4.22165	3.74363	3.9477	4.22085	3.87292	3.87032	3.41715	3.32711	3.1173	3.84836	3.98363	4.01755	4.10602	3.83906	3.81046
Rv1481	4.38315	4.05299	3.92551	4.42613	3.88696	3.8462	1.60687	1.61889	2.38034	4.12667	4.06325	3.6005	4.36359	3.93731	3.71252
Rv1482c	0.429347	-0.215969	0.302011	-0.225403	0.924883	0.700398	0.249571	0.383577	-0.268757	1.05459	0.616669	-0.338996	0.824204	0.494157	0.629975
Rv1483	4.75804	4.81822	4.69433	4.7534	4.80614	5.03412	4.75285	4.43724	4.6072	5.25442	5.01567	5.53383	4.6194	4.74021	4.66749
Rv1484	4.05584	4.11432	4.01932	4.10133	4.3185	4.20226	3.59552	3.37074	3.43168	4.37888	4.10147	4.4067	4.21099	4.07466	4.08724
Rv1485	3.46437	3.41576	3.45344	3.62926	3.12177	3.28894	4.18565	4.15561	4.08559	3.79981	3.64713	3.64806	3.61532	3.3367	3.42707
Rv1486c	3.3387	3.18749	3.48616	3.28556	3.26842	3.4954	4.42941	4.62551	4.7106	3.58737	3.64713	3.52324	3.42347	3.41875	3.55817
Rv1487	1.85819	1.87347	2.0975	2.05753	2.16275	1.8917	1.79178	1.98361	0.795374	2.17913	1.94562	1.91542	1.13838	2.17112	2.13318
Rv1488	4.55969	4.58538	4.77185	4.5577	4.76872	4.58414	4.92262	5.01465	4.77564	4.83293	4.87567	4.79968	4.38391	4.48858	4.68911
Rv1489	2.23494	2.43991	2.67805	2.46762	2.7592	2.35541	2.52875	2.52675	2.29418	3.18455	2.77482	3.02758	2.59149	2.60963	2.53448
Rv1489A	0.835107	1.12595	1.36933	1.15311	1.17424	1.11004	2.26788	2.39771	1.48127	1.99422	1.73485	1.67127	1.66889	1.12009	1.25801
Rv1490	3.1078	3.21885	3.58009	3.06738	3.46843	3.24533	4.11227	4.0962	4.23181	3.77131	3.7389	3.65842	3.34375	3.63611	3.47432
Rv1491c	4.9313	4.88817	4.8564	4.53659	4.33395	4.29073	4.56146	4.59272	4.55258	4.3694	4.53291	4.51898	4.62752	4.66111	4.90155
Rv1492	4.786	3.87544	3.58198	4.64578	3.79315	3.96746	3.48358	3.47571	3.5292	3.7641	3.61226	3.89586	3.95798	3.51406	3.36037
Rv1493	4.3197	3.92572	3.7581	4.66537	4.09481	4.04158	2.74213	2.72357	2.93002	4.17642	3.88483	3.92618	3.95595	3.90752	3.84938
Rv1494	1.93836	2.14567	1.64763	1.35956	1.73612	2.31379	2.26788	2.41448	2.95831	2.15727	1.91733	2.48009	1.80775	1.76164	1.72792
Rv1495	0.738892	0.423855	-0.0500955	-0.225403	-0.279476	0.700398	1.59033	1.29576	1.48127	0.333304	0.3884	0.554088	-0.362928	0.304054	0.0148922
Rv1496	2.03066	1.61515	1.84344	2.24275	1.82632	2.00063	2.24165	2.01328	2.46164	1.81035	2.05353	1.8446	1.92334	1.77636	1.95429
Rv1497	3.8081	3.43191	3.58387	3.68149	3.40153	3.28177	3.41246	3.52803	3.72302	3.51187	3.7389	3.41742	3.67096	3.57005	3.62848
Rv1498A	2.17001	2.69316	2.65665	1.35956	2.7592	2.71646	3.27178	3.46501	3.2376	2.11254	2.27034	2.31962	2.32968	2.24706	2.72513
Rv1498c	3.92421	4.0634	4.37535	3.75645	4.16563	4.20985	4.39769	4.6086	4.52448	4.06343	4.42654	4.30815	4.02422	4.31039	4.54479
Rv1499	1.85819	1.99439	1.89917	1.48242	2.3159	2.15001	2.46669	2.45829	2.61166	1.53324	2.43903	1.94957	1.88963	2.20416	1.97321
Rv1500	4.62305	4.80795	4.85953	4.5577	5.07501	4.95059	5.13418	5.37468	5.21726	5.31984	5.46735	5.20503	4.67406	5.00684	5.02796
Rv1501	4.50954	4.7076	4.91991	4.49342	4.9865	4.89758	3.67216	4.20948	3.75563	5.11679	5.27732	4.99218	4.94829	4.90166	5.11466
Rv1502	4.45001	4.32499	4.24281	4.09171	4.49388	4.32605	3.15857	3.45964	3.65552	4.38829	4.50942	4.07282	4.93802	4.44548	4.54953
Rv1503c	3.2886	3.62221	3.41572	3.4146	3.61059	3.16179	3.33765	3.39348	2.90117	3.79981	3.72264	3.48301	4.06381	3.94058	3.59833
Rv1505c	2.07074	2.34076	2.18481	2.24275	2.18565	2.19655	2.16556	2.15312	1.55721	2.49017	2.33593	2.15377	2.83384	2.7873	2.45595
Rv1506c	2.75128	2.82129	3.25413	2.58195	2.98487	3.2305	2.46215	2.35199	2.3379	3.30873	3.37286	3.17197	3.38567	3.33173	3.37467
Rv1507A	4.31637	4.65583	4.6544	4.22965	4.8782	4.93466	4.96812	4.85586	4.96878	4.91012	4.8422	5.02056	4.58952	4.95278	5.01432
Rv1507c	4.12218	4.37039	4.39917	3.97099	4.50758	4.60441	4.53362	4.33814	4.44674	4.53959	4.81562	4.65455	4.51868	4.68861	4.63963
Rv1508A	0.797387	0.767157	1.1723	0.260024	0.978322	0.901095	0.978088	0.554764	1.0267	1.53324	1.40886	1.3519	0.899542	1.48522	1.02399
Rv1508c	5.07517	5.30394	5.65147	5.20978	5.5925	5.70107	4.62879	4.85176	4.61611	5.29503	5.59785	5.4543	5.39909	5.42635	5.65765
Rv1509	2.88766	3.04076	2.96304	2.43756	2.7592	3.13016	2.68097	2.95904	2.90117	2.81734	3.26474	3.16472	2.91708	3.07019	3.06205
Rv1510	3.57718	3.51005	3.5744	3.71946	3.34162	3.2673	3.21359	3.32711	3.06623	3.43219	3.52121	3.36777	3.38668	3.46492	3.49411
Rv1511	4.10298	4.53394	4.4415	3.93917	4.46609	4.40084	4.56146	4.26757	4.09836	4.50539	4.31169	4.49606	4.17295	4.4246	4.39674
Rv1512	3.00813	3.39943	3.53389	2.92299	3.61059	3.28177	3.07487	2.74141	2.77961	3.5543	3.71444	3.4235	3.45167	3.41405	3.58302
Rv1513	2.73141	3.36058	3.72592	3.25141	3.51438	3.60872	1.66329	1.78291	0.359275	3.49454	3.7062	3.58971	3.62047	3.67198	3.74591
Rv1514c	1.61968	1.4558	2.19474	2.43756	1.93843	2.3825	0.140224	0.313756	-0.558263	1.56679	1.79828	1.587	2.39321	2.15993	2.32214
Rv1515c	2.30382	2.77139	3.17355	2.63589	3.08571	3.48293	1.50469	1.5598	1.48127	2.52473	2.88117	2.75572	2.86887	2.84431	3.41674
Rv1516c	2.18469	2.77983	2.87312	2.55421	2.78942	3.05637	2.74959	2.97798	2.6812	2.2634	2.59003	2.59242	2.40718	2.68958	3.07525
Rv1517	1.4355	1.80898	1.78547	2.01745	2.16275	1.62299	1.14589	1.03152	1.76366	1.72376	1.79828	1.96635	1.61832	1.67001	2.06426
Rv1518	1.13641	1.12595	1.21196	1.35956	1.50074	1.4798	1.30636	1.28364	1.62936	1.42763	0.931542	1.10158	1.6722	1.41169	1.17872
Rv1519	0.524767	1.39119	1.43784	0.996989	1.30549	1.20416	0.831019	1.16968	-0.268757	0.73856	1.2364	1.91542	1.03422	1.44893	1.02399
Rv1520	3.12694	3.48962	3.43051	3.23403	3.51438	3.47036	2.98601	2.78506	2.6812	3.10684	3.30897	3.32938	2.99314	3.60758	3.6195
Rv1521	5.66129	5.78665	5.90391	5.84927	5.94264	5.92144	4.26983	4.39137	3.77166	5.88955	5.87291	5.75149	5.93329	5.91627	5.8757
Rv1522c	4.7932	4.90947	4.86343	4.67184	4.80244	4.75195	4.61148	4.6774	4.67695	5.22583	5.1735	5.02458	4.9568	4.95278	4.77922
Rv1523	2.40761	2.41846	2.67095	2.52592	2.37687	2.47351	2.16556	1.98361	1.40109	2.30376	2.5165	2.46836	2.22091	2.29897	2.61499
Rv1524	2.12504	2.32931	2.43575	2.17149	2.33651	2.05216	0.802591	1.08838	0.519739	1.96934	2.85157	2.25282	2.19583	2.26805	2.39411
Rv1525	0.797387	1.59617	1.50324	1.59563	1.42578	1.57682	-0.0282818	0.109138	0.795374	1.42763	1.2364	1.10158	1.68536	1.37348	1.56286
Rv1526c	1.65174	1.84158	1.90524	1.64907	1.76682	1.77386	1.00329	1.33153	1.12979	2.04271	1.14176	1.91542	2.10081	1.77636	2.24639
Rv1527c	4.511	4.27215	4.44462	4.72257	4.27645	4.26549	4.1166	4.16886	4.45669	4.12667	4.02399	4.26812	4.34867	4.45923	4.48507
Rv1528c	2.42007	1.74147	0.442018	-0.962369	0.482365	1.07725	1.9427	1.96095	3.92286	2.5417	0.544519	2.89366	2.01219	1.79093	0.581476
Rv1529	2.38235	3.13584	2.84186	1.64907	3.10985	3.21551	2.06143	2.30479	2.29418	3.45028	2.74293	4.2408	2.73446	3.25497	3.34955
Rv1530	-0.0316266	0.624552	0.700877	0.260024	0.869388	0.415668	0.228355	0.0242492	1.12979	0.796276	0.117098	0.554088	0.744713	0.421094	0.653626
Rv1531	1.51898	2.0231	1.77226	0.996989	2.18565	1.98304	2.09112	1.52932	1.0267	2.70128	1.59897	2.50326	1.90095	1.94221	1.87602
Rv1532c	1.26634	1.65239	1.15205	0.821903	1.60635	1.55317	2.93781	2.67798	2.61166	2.49017	1.28148	2.10915	1.38416	1.65415	1.36216
Rv1533	3.40604	3.02665	2.75726	2.96574	2.97175	2.47351	5.08265	4.88022	4.79929	4.40694	3.21912	4.08439	3.22935	2.71273	2.54716
Rv1534	2.80928	2.63854	2.88237	2.76252	2.7592	2.53518	3.37916	3.21347	2.74755	3.6746	3.08567	3.68401	2.73446	2.70505	2.63295
Rv1535	5.18879	6.01999	6.13619	4.95251	6.08342	5.8852	7.8516	7.8258	7.03751	6.13857	6.15621	6.29701	5.53252	5.86296	5.98111
Rv1536	5.49819	5.96556	6.28191	5.30858	5.87908	5.94662	8.65577	8.51055	8.36358	6.16619	6.16676	6.52147	5.94	5.8852	5.90925
Rv1537	1.42317	1.30028	1.42945	1.75035	1.30549	1.1421	1.223	1.4228	1.0267	1.2736	1.18985	0.364611	1.52258	1.39271	1.55032
Rv1538c	1.61968	1.65239	1.85601	1.48242	1.93843	1.45449	1.44156	1.59946	2.38034	1.14622	1.63416	1.3519	1.22654	1.81964	1.58763
Rv1539	2.96199	2.99076	3.15587	3.14383	3.17996	2.8964	2.75702	2.95523	3.09199	2.68609	2.80601	2.58157	3.21921	2.99666	3.01717
Rv1540	3.9264	3.95582	4.39702	4.18512	4.04559	3.90344	3.14164	3.05489	2.87172	3.97247	3.85531	3.4713	4.07197	3.95682	4.00688
Rv1541c	2.7264	2.85362	2.99465	3.00726	2.63159	2.21174	1.27566	1.54971	1.40109	2.28372	2.67697	1.91542	2.91569	2.65016	3.02172
Rv1542c	2.02251	1.61515	1.20215	0.821903	1.17424	0.656676	-0.309302	0.707776	-0.558263	0.481403	1.04048	0.14643	2.15385	1.63812	1.51201
Rv1543	4.78117	5.05907	4.98073	5.18738	4.98323	5.20511	3.87178	3.78828	3.84924	4.79096	4.66638	4.62844	4.99165	5.13801	5.23222
Rv1544	3.27494	3.49987	3.45757	3.73189	3.52339	3.41239	1.54814	1.83368	1.40109	3.04866	2.60785	2.95379	3.43618	3.46946	3.56442
Rv1545	0.00192595	-0.150381	0.408269	-0.225403	0.0549435	-0.0802891	-1.80407	-0.990398	-0.920833	-0.232293	0.0140045	-0.338996	0.307504	-0.117772	-0.180364
Rv1546	1.70364	1.59617	1.96449	1.84499	1.79688	1.81422	1.21224	1.11599	1.31621	1.23237	1.44894	1.54295	1.92334	1.98086	2.03754
Rv1547	5.79589	6.18788	6.35099	6.05134	6.10611	6.26139	4.70277	4.79631	4.65119	5.68514	6.10696	5.73934	6.13965	6.35306	6.47785
Rv1548c	3.52332	3.62221	4.05792	3.82771	3.73224	3.89875	2.83629	3.28819	3.36984	3.5543	3.76294	3.54015	3.98085	4.01384	4.2493
Rv1550	1.54198	2.06513	2.25294	1.29397	2.11583	1.64554	1.73274	1.15644	1.69808	1.23237	1.14176	0.871571	1.38819	1.84779	1.88604
Rv1551	1.38553	1.51764	1.61841	1.22526	1.60635	1.40249	0.743996	1.60921	1.76366	0.615704	0.873827	0.871571	1.13358	1.58894	1.64775
Rv1552	0.217194	0.240409	0.245795	-1.32494	0.554514	-0.156238	-0.134215	0.109138	0.359275	-0.628222	0.0140045	-0.610298	-0.0697314	0.131587	0.505527
Rv1553	-1.58304	-1.11867	-1.15972	-1.81037	-1.63311	-2.19577	-1.56306	-1.11325	-0.558263	-3.29119	-1.93353	-1.07596	-1.15512	-0.71641	-1.07944
Rv1554	-2.74058	-2.1828	-2.23772	-2.54733	-1.63311	-2.55834	-1.23375	-0.67437	0.359275	-2.06879	-4.74088	-2.29835	-1.41114	-1.75823	-1.76533
Rv1555	-1.79716	-1.11867	-0.725824	-1.32494	-2.48111	-1.27823	-0.581674	-0.376289	1.22601	-0.352588	-1.04044	-0.514083	-0.663009	-1.20184	-0.931337
Rv1556	1.76355	2.36339	2.46887	2.20756	2.16275	2.35541	2.36829	2.29877	2.29418	2.80333	2.60785	2.77489	1.90939	2.44433	2.20697
Rv1557	3.50003	3.61751	3.28235	2.40687	3.42096	3.41894	3.77998	4.16721	4.17268	3.46815	3.25347	3.62183	3.59367	3.52717	3.48095
Rv1558	3.07665	2.99801	3.29164	3.16233	3.14533	3.35882	3.30762	3.23881	2.74755	3.58737	3.48312	3.64806	3.13538	3.23379	3.17668
Rv1559	4.53124	4.48059	4.48262	4.65887	4.38431	4.31203	5.11624	4.75957	4.62496	4.38359	4.45633	4.64936	4.46865	4.43159	4.42964
Rv1560	-0.608128	-0.150381	-0.00392536	-0.962369	-0.279476	0.188898	0.408927	-0.00519458	-0.0277485	-0.969259	0.0140045	0.871571	0.281741	0.458088	-0.406246
Rv1561	0.501497	0.865561	1.18232	0.725687	0.978322	1.23422	2.29874	2.15312	2.1047	1.42763	1.40886	1.69159	1.5836	1.25234	1.21096
Rv1562c	2.54482	2.71971	2.72335	2.60917	2.87644	2.35541	3.16974	3.10052	3.09199	2.57506	2.17798	2.42046	2.93785	2.64215	2.59069
Rv1563c	1.44773	1.53768	1.87467	1.84499	1.91121	1.32081	-0.372727	-0.0973128	-0.920833	1.59958	1.2364	1.91542	1.91778	1.84779	1.72792
Rv1564c	3.6844	3.95582	4.00809	4.08203	4.10084	3.98525	2.5374	2.93211	3.09199	4.36464	4.18096	4.17377	4.12847	4.17529	4.14678
Rv1565c	5.14441	5.24575	5.30574	5.19189	5.09632	5.23886	4.09479	4.12876	4.0466	5.34665	5.4795	5.32532	5.39083	5.1536	5.25656
Rv1566c	4.14863	4.16028	4.06741	4.35555	3.70872	4.10801	3.23502	3.31822	3.34863	3.66688	4.21622	4.12231	4.25247	4.10413	4.16747
Rv1567c	2.24198	2.61986	2.55621	1.64907	2.49158	2.4091	2.66921	2.49029	2.74755	2.87204	2.88117	2.73629	2.47317	2.5931	2.54716
Rv1568	2.47486	2.27066	2.39325	2.3755	2.29499	1.8917	2.59655	2.6826	2.29418	2.41847	2.45879	2.38347	2.14673	2.12585	2.03754
Rv1569	1.53053	1.15218	1.51914	1.79844	1.572	0.938089	2.34876	2.49555	2.29418	1.18994	1.40886	1.21822	1.10938	0.724163	1.14574
Rv1570	0.835107	0.732805	1.0242	1.22526	0.482365	0.415668	0.331448	0.633297	-0.268757	0.615704	0.931542	0.509	0.910791	0.75422	0.505527
Rv1571	0.57021	-0.150381	-0.251143	0.511563	-0.715575	-0.721835	-0.917723	-0.722464	-1.40626	-0.352588	-0.492955	-0.338996	0.0971194	-0.419428	-0.266521
Rv1573	0.300449	-0.284682	-0.763791	0.725687	0.406416	-0.721835	-0.473421	-0.772217	-0.268757	0.550115	-0.0970268	-0.338996	-0.490307	-0.0128028	-0.862624
Rv1574	0.300449	-0.784253	-0.970242	1.22526	0.326245	-0.50771	-0.917723	0.13636	-0.558263	-0.788687	-0.833992	-1.38082	-0.646426	-0.636239	0.154055
Rv1575	-0.826308	-0.356832	-2.13463	0.821903	-0.55511	-0.0802891	-2.09357	-0.415283	-0.268757	-1.17571	-1.93353	-2.00885	-0.663009	-0.891497	-1.76533
Rv1576c	3.81519	3.18113	2.03806	4.61254	3.88696	4.52457	0.728968	1.66636	2.98606	1.96934	2.05353	1.89804	3.08414	2.60963	2.36575
Rv1577c	4.32799	3.85162	3.70175	4.71006	4.76872	4.52457	3.22702	4.53764	4.33251	2.55848	3.29804	2.10915	3.70043	3.26022	3.81571
Rv1578c	0.993611	0.423855	0.629442	2.31065	1.572	1.79418	-1.0671	0.534444	-0.0277485	-0.352588	0.685382	-0.338996	0.468417	-0.117772	1.07743
Rv1579c	-0.558374	-0.512951	-0.251143	0.260024	-0.159181	0.863127	-1.99048	-1.74713	-0.920833	0.550115	-0.348566	0.871571	-0.126094	-0.0643331	-0.406246
Rv1580c	0.327167	0.987123	0.644015	1.15311	1.60635	1.62299	0.872638	0.761215	0.178702	0.678439	-0.0970268	1.03952	0.93303	0.948723	0.830053
Rv1581c	1.63044	1.68868	1.66203	1.84499	1.46375	2.22677	2.14872	2.04235	2.42156	1.42763	1.09201	1.71163	1.94539	1.83379	1.72792
Rv1582c	2.99569	2.72845	1.82437	2.92299	2.71266	3.17734	1.61506	1.77427	3.04	2.7459	2.20163	2.39591	3.08289	2.97129	2.06426
Rv1583c	0.738892	-0.887347	-0.30611	0.391268	-0.04815	-0.00813932	-0.0282818	0.265257	0.519739	-0.352588	-0.65342	-0.824423	0.126364	0.304054	-0.7343
Rv1584c	3.36795	2.96879	2.77723	2.92299	2.97175	3.09783	2.74213	3.3418	3.14218	2.8854	3.09832	2.84913	2.92681	2.9258	2.71393
Rv1585c	3.73266	3.33218	2.38026	2.96574	2.35683	3.18506	2.06143	1.88273	1.94424	3.22714	2.572	3.24253	2.84414	3.19597	1.94473
Rv1586c	5.33336	4.44655	3.36824	5.08445	3.93505	4.20985	3.96612	3.91747	3.68966	4.45253	3.9209	4.52466	3.84084	4.18911	3.09265
Rv1587c	2.80928	2.07887	1.58859	1.79844	1.70476	1.85348	2.28853	2.29274	1.55721	2.2634	1.5629	2.31962	1.99908	2.58476	1.25801
Rv1588c	2.55616	2.07887	1.7182	2.2771	1.42578	2.10191	2.93781	2.92432	3.01328	2.28372	1.79828	2.07861	2.07103	1.87541	1.93511
Rv1589	4.41774	4.25107	4.17041	4.45642	3.99462	4.32256	4.27501	3.96759	4.36457	4.23499	4.2104	4.53875	4.04734	4.18083	4.05207
Rv1590	0.797387	0.927622	0.782177	0.912101	0.0549435	0.126162	1.04028	0.633297	0.519739	0.615704	1.44894	0.90676	0.744713	0.563698	0.968499
Rv1591	4.95291	4.83654	3.75138	4.03261	4.13654	4.25819	5.25908	5.27486	4.49581	5.80069	5.61557	5.71969	4.83402	4.5711	4.00688
Rv1592c	7.08951	7.01531	6.12292	5.54543	6.35494	6.33691	7.47283	7.47112	7.19142	7.92293	7.95369	7.91772	6.53507	6.66037	6.38243
Rv1593c	6.32944	6.0412	5.28729	5.72102	5.82905	6.04105	6.33966	6.77007	6.89843	5.41962	5.2031	5.05234	5.42898	5.5769	5.34638
Rv1594	7.7343	7.67079	7.17661	7.60538	7.5432	7.89037	7.88217	7.86574	8.19922	7.55509	7.14824	7.63812	7.02628	7.35106	6.93526
Rv1595	6.83845	6.57421	6.31928	7.16405	6.43238	6.86283	6.13364	6.21687	6.20698	6.41675	6.22418	6.58055	6.33079	6.39718	5.95874
Rv1596	4.97208	5.29219	5.17638	5.52055	5.17281	5.62937	3.33765	3.31525	3.01328	5.29503	5.22057	5.51115	5.0846	5.30596	4.89537
Rv1597	3.59927	3.59856	3.79774	3.89561	3.86585	4.15591	4.00563	3.81801	3.32709	3.98494	4.14481	4.07282	3.92923	3.94384	3.66385
Rv1598c	2.35664	2.65697	2.61287	2.34344	2.35683	2.77897	2.90476	3.00407	2.6812	3.24797	2.85157	2.82174	2.4032	2.60963	2.55346
Rv1599	4.80513	4.26315	4.1966	5.24925	4.59997	4.59865	5.69433	5.99736	5.77762	3.80685	4.175	3.93473	4.3564	3.85994	4.31566
Rv1600	4.78359	4.74039	4.68819	5.15542	4.9865	5.13515	5.06854	5.6204	4.76767	4.69181	4.68748	4.81828	4.80078	4.58371	4.74385
Rv1601	3.91763	3.85562	3.97965	4.36356	4.02669	4.56357	3.59345	4.22541	3.2605	4.0217	4.18689	4.01755	4.01773	3.81073	4.00688
Rv1602	2.73141	2.57209	2.2144	3.33531	2.83359	2.63993	1.49584	1.97609	1.31621	2.34302	2.43903	2.16835	2.60886	2.56794	2.29231
Rv1603	2.57857	2.31777	2.13409	2.90113	2.69681	2.63993	0.728968	1.49818	0.359275	2.34302	2.60785	2.19706	2.96373	2.25759	2.24639
Rv1604	2.71127	2.58177	1.89917	3.56119	2.39663	2.78913	0.802591	1.35489	-0.0277485	1.66301	2.05353	2.10915	3.05401	2.47172	2.03754
Rv1605	1.89437	1.82537	1.07885	2.31065	1.50074	2.28536	0.021904	0.240383	0.795374	1.66301	1.2364	1.27319	2.54892	1.7012	1.58763
Rv1606	1.63044	1.85761	1.29741	1.35956	1.99138	1.94719	0.249571	0.743621	1.40109	1.66301	1.59897	1.71163	2.22542	1.76164	1.68266
Rv1607	3.76233	3.94461	4.09949	3.74422	3.73999	4.06685	3.72991	3.52803	3.14218	4.00343	4.2104	4.12977	4.14226	4.00762	4.01831
Rv1608c	2.87413	3.01954	3.39863	2.63589	3.52339	3.20796	3.13025	2.89274	2.95831	3.6746	3.77875	3.87823	3.25164	3.31165	3.40285
Rv1609	4.05584	3.87937	3.86304	3.60242	3.59357	3.71912	4.02113	3.94852	3.58469	3.74224	3.88483	4.06505	3.81936	3.62395	3.73763
Rv1610	1.38553	1.25258	1.37808	1.59563	1.53681	0.824133	0.228355	0.471708	0.519739	0.956741	1.44894	1.73139	1.26211	1.63812	1.02399
Rv1611	5.18788	5.43258	5.43287	5.27497	5.39786	5.48684	4.6628	4.6564	4.22018	5.10542	5.29941	5.39203	5.39934	5.47905	5.28618
Rv1612	4.94107	5.13008	5.15491	5.16462	5.17567	5.21079	3.18634	3.333	2.1047	5.00802	5.27732	5.11009	5.33998	5.23446	5.28429
Rv1613	4.11069	4.03196	4.09552	4.70376	3.97504	4.04582	0.651385	1.53955	0.359275	3.92798	3.84783	3.64286	4.67941	4.19733	4.21593
Rv1614	5.18149	5.10344	5.12666	5.69584	5.20959	4.96858	2.18221	2.43655	1.99973	4.99576	4.85344	4.60184	5.54678	5.23313	5.23026
Rv1615	3.97578	3.98894	3.89841	3.83925	4.07041	3.98525	3.73368	3.58595	3.36984	4.12103	3.73079	4.15925	4.05116	3.83203	3.81309
Rv1616	1.41073	1.30028	1.47091	1.15311	1.26305	1.23422	1.07635	0.829521	0.795374	1.23237	1.44894	1.42654	1.65892	1.31418	1.22681
Rv1617	4.83801	4.83249	4.98216	4.85923	4.78755	5.01043	4.61046	4.57169	4.35396	4.97404	4.83466	4.90567	4.79206	4.82762	4.83329
Rv1618	4.17829	4.40625	4.50873	4.1298	4.41855	4.58705	3.26658	3.3736	2.74755	4.33086	4.65358	4.43711	4.41189	4.57952	4.60062
Rv1619	2.8696	2.54264	2.65665	2.92299	3.03617	2.92433	1.20139	1.56982	1.8264	2.36226	2.62544	2.50326	3.80361	2.9258	2.83264
Rv1620c	3.57161	2.41846	2.52112	3.93917	3.17996	3.26002	-0.190249	0.471708	-0.268757	2.15727	2.10461	2.23908	4.12365	2.70505	2.53448
Rv1621c	4.33952	3.21885	3.11199	4.7776	3.38184	3.99844	2.49361	2.70095	1.69808	2.2634	2.9386	2.80318	4.41929	3.1172	3.31288
Rv1622c	4.32468	3.87937	4.35113	4.96837	4.49388	5.1151	3.13311	3.75574	3.06623	3.94083	4.38065	4.37878	4.97131	3.85994	4.38619
Rv1623c	6.21071	5.98576	5.99021	6.70139	6.55396	7.12891	5.29843	5.8515	5.52211	6.02999	6.20383	6.55513	6.67473	5.89704	6.29725
Rv1624c	2.31053	2.75437	2.8387	2.78657	3.06115	2.77897	2.30889	2.24976	2.15445	2.93763	2.96648	2.96217	2.92958	2.88563	2.82225
Rv1625c	4.44392	4.28998	4.59188	4.7534	4.45199	4.60441	4.16626	4.46568	4.34327	4.35026	4.42654	4.23389	4.22175	4.23512	4.56987
Rv1626	5.11884	5.40693	5.36026	5.23621	5.58821	5.65042	5.154	5.0437	4.97572	5.23107	5.33192	5.54085	5.39359	5.41346	5.51161
Rv1627c	5.09669	4.40353	3.76478	4.5577	4.24953	4.14408	4.95123	4.28287	4.49581	4.84666	4.14481	5.12137	4.55229	4.25365	3.78123
Rv1628c	4.49194	3.70871	3.26596	3.81607	3.51438	3.55019	4.43173	4.30404	4.74349	4.18725	3.64713	4.55824	3.3281	3.66803	3.15613
Rv1629	5.13026	4.99711	5.20676	5.55246	5.35051	5.32343	4.00874	4.50538	4.24336	4.93923	5.02565	4.87934	4.93974	4.84692	5.14209
Rv1630	7.56469	7.65425	7.54564	7.376	7.59437	7.77944	6.83047	6.7911	6.61055	7.74201	7.58919	7.70743	7.62456	7.68117	7.51272
Rv1631	5.00348	4.66724	4.55284	5.35755	4.51211	4.49384	3.48581	3.25132	2.77961	4.64937	4.2104	4.29825	5.07276	4.79365	4.48837
Rv1632c	3.07271	3.26766	3.20583	3.16233	3.09783	2.7376	1.48693	1.51901	1.22601	2.41847	2.85157	2.49172	2.7073	3.46492	3.40285
Rv1633	4.88035	4.84057	4.86187	5.27072	4.97996	5.04264	3.58721	3.83056	3.78751	4.64545	4.78072	4.80668	4.78596	4.63913	4.79259
Rv1634	2.77087	2.41846	2.50923	3.23403	2.41613	2.4091	1.15716	1.40052	1.55721	2.22188	2.66	2.0631	2.97181	2.27843	2.63295
Rv1635c	4.1856	3.86358	3.92402	4.42613	4.15406	4.13216	4.18703	4.00499	4.29972	4.38829	4.34393	4.17016	4.21155	3.84954	3.86972
Rv1636	4.20374	4.25712	3.79448	3.80434	3.64405	4.25819	5.91122	5.60708	6.04495	4.58533	4.43654	4.54992	4.02228	4.03542	3.82355
Rv1637c	4.26029	4.01776	4.27125	4.24708	4.20539	3.94037	5.07375	4.90813	5.0433	4.44803	4.50467	4.39745	3.92161	4.08357	3.98607
Rv1638	5.39306	5.15624	5.2455	5.61758	5.08723	5.34941	5.29397	5.18075	4.87544	5.17506	5.43778	5.25025	5.3087	5.15219	5.21643
Rv1638A	3.3387	3.64548	4.05383	3.88451	4.05183	3.66498	1.84154	2.21188	1.0267	3.77131	3.67274	3.27655	3.62047	3.97608	3.9071
Rv1639c	5.17323	5.59796	5.79753	5.57334	5.7215	5.45049	4.51074	4.62911	3.90844	5.38712	5.36372	4.80202	5.28106	5.60603	5.64812
Rv1640c	5.51136	5.5605	5.52432	5.27497	5.4996	5.46799	5.45161	5.63717	6.00483	5.4978	5.66106	5.44536	5.37239	5.49249	5.42493
Rv1641	7.66153	7.53066	7.1204	7.54322	7.48323	7.38481	8.51906	8.3179	8.54006	7.60489	7.41425	7.48864	6.95387	7.3572	6.94548
Rv1642	5.5817	5.0608	4.55187	5.45079	4.69082	4.70711	6.18754	5.82874	6.20992	5.04122	4.76493	4.88597	4.96761	4.9544	4.36843
Rv1643	5.7392	5.21808	4.75432	5.81461	5.21516	5.11308	6.72246	6.39718	6.68861	5.42649	4.87567	5.15286	5.38706	5.11068	4.74109
Rv1644	3.69212	3.1619	2.52899	4.19414	2.98487	3.06476	5.34476	5.09143	4.97572	2.76048	2.83655	2.84913	3.38063	2.73551	2.23859
Rv1645c	3.58274	3.12926	2.92774	3.00726	2.78942	3.12215	5.48888	5.28402	5.45421	3.57918	2.9526	3.41742	3.67509	3.07615	2.88853
Rv1646	4.73453	4.73823	4.54121	4.13917	4.79873	4.53668	5.82197	5.83654	5.80903	4.75138	4.94737	4.43108	4.68843	4.7175	4.44836
Rv1647	2.96199	3.27961	2.93665	3.14383	2.83359	2.84863	3.8854	3.82639	3.93715	3.57093	3.53989	3.399	3.02195	2.95197	2.67978
Rv1648	2.97049	2.77139	3.08821	3.18059	2.74386	2.62866	2.87435	2.83576	2.46164	3.44126	3.42402	3.12791	3.19756	2.95844	3.18482
Rv1649	3.80335	3.91044	3.86615	4.09171	4.04559	4.03732	4.14377	3.99573	3.56643	3.71257	3.66426	3.87823	4.13088	4.01694	4.03417
Rv1650	3.93076	3.52016	3.73786	4.06246	3.61059	3.73497	3.15013	3.365	3.36984	3.49454	3.33058	3.35509	3.97751	3.65614	3.72653
Rv1651c	4.01739	3.60332	3.67184	4.23839	3.74771	3.47666	3.3426	3.6201	3.51022	3.5543	3.80986	3.61653	3.83199	3.57847	3.73763
Rv1652	1.91213	1.63389	1.77888	2.68789	1.60635	2.60585	1.64739	2.30479	2.84167	1.56679	1.73485	3.23562	1.49295	1.23112	1.56286
Rv1653	2.766	2.27066	2.83553	4.04263	2.71266	3.44488	2.10864	2.4797	1.62936	2.41847	2.43903	3.87823	2.56859	2.28873	2.23075
Rv1654	2.08646	1.72409	2.28119	3.53304	1.96515	2.98746	0.713782	1.08838	0.664129	1.63165	1.79828	2.9788	1.84634	1.31418	1.65948
Rv1655	2.19923	1.4558	2.29971	3.65561	2.06733	3.22302	0.682921	1.1828	0.178702	1.59958	2.17798	3.26304	2.21638	1.74676	1.71674
Rv1656	1.74386	1.25258	1.93517	2.40687	1.34671	2.28536	1.32646	1.30778	1.12979	1.56679	1.40886	2.48009	1.78653	1.68569	1.47266
Rv1657	-0.51028	-0.215969	0.126331	0.912101	-0.41072	-0.411495	-2.45614	-2.35718	-3.72819	-1.41672	-1.28145	0.721545	0.116682	-0.801299	-0.311609
Rv1658	3.13074	2.88524	3.36164	4.04263	3.10985	3.75065	1.98126	2.12621	2.05317	2.84495	3.23066	3.64286	3.05781	2.75793	3.11412
Rv1659	2.64379	1.87347	2.4189	3.25141	2.13948	2.47351	0.899732	1.14309	1.31621	2.01867	2.12948	2.27991	2.41905	1.99351	2.21494
Rv1660	3.36795	3.34361	3.25175	3.36755	3.33139	3.35199	4.1884	3.90368	4.42663	3.57093	3.26474	3.42957	3.57788	3.35643	3.15613
Rv1661	3.41852	2.95396	3.32593	4.17605	2.93167	3.42547	2.96372	2.485	3.49098	2.89864	2.71033	3.13535	3.44394	3.27584	3.42364
Rv1662	2.32385	2.36339	2.43993	3.02758	2.71266	2.67323	-0.106994	-0.301327	1.55721	2.01867	1.97336	1.88045	2.6002	2.77269	2.67401
Rv1663	2.03066	2.13255	1.96449	2.13449	2.37687	2.10191	1.80618	1.96095	2.71476	2.32352	1.59897	2.01554	2.68945	2.38793	2.44243
Rv1664	3.50881	3.50497	3.04219	3.53304	3.33139	3.58559	3.63636	3.98454	3.80319	3.18455	2.86645	3.4476	3.91394	3.66408	3.6255
Rv1665	3.6291	3.70871	3.26596	3.98145	3.82267	4.09169	5.83256	5.66548	5.26333	4.09252	4.06325	4.31799	3.8562	3.69153	3.40982
Rv1666c	2.45683	2.28258	2.47296	2.34344	2.54569	2.86793	5.01456	4.83939	4.51499	2.67074	2.64282	2.61387	2.5739	2.37831	2.55973
Rv1667c	2.24198	2.64778	2.71992	2.49706	2.58067	2.49849	3.36707	3.23881	2.95831	2.39997	2.35715	2.39591	2.28499	2.53369	2.52168
Rv1669	-0.659658	0.240409	0.226558	0.391268	-0.04815	0.249019	0.184962	0.189308	1.0267	-0.0181685	0.46857	0.0863094	-0.646426	-0.117772	0.479296
Rv1670	-0.0316266	-0.284682	0.644015	-0.962369	0.326245	0.784056	0.311411	0.574802	-0.268757	0.956741	0.117098	0.59781	0.0470208	0.494157	0.311024
Rv1671	0.273228	0.697616	1.20215	0.115634	0.482365	0.249019	0.184962	0.383577	-0.0277485	0.0780468	0.685382	0.640245	0.750986	0.344132	1.30357
Rv1672c	2.573	2.22195	2.54461	2.13449	2.41613	2.31379	2.1932	2.17953	1.99973	1.86532	2.20163	2.12418	2.2654	2.14866	2.58456
Rv1673c	1.22432	0.46629	0.883907	0.115634	0.623227	1.32081	2.50248	0.829521	1.76366	2.08963	1.18985	2.9788	0.927502	1.29386	0.830053
Rv1674c	0.993611	0.335046	-0.583219	-1.81037	-0.159181	0.0605734	2.12021	0.513834	1.31621	1.59958	-0.217321	2.22521	0.264306	0.344132	-0.180364
Rv1675c	-0.251193	-0.284682	-0.583219	-0.0448307	-0.715575	-0.236408	-0.782372	-0.0973128	0.359275	-0.232293	-0.0970268	-1.38082	-0.679785	-0.636239	-0.862624
Rv1676	4.11836	4.35636	4.0755	4.06246	4.26036	4.03732	2.4576	2.88875	2.57559	3.79274	3.83276	3.40516	4.39897	4.2823	4.34683
Rv1677	2.87865	2.97615	2.85758	2.46762	2.89045	3.005	0.370708	0.761215	-0.268757	2.30376	1.97336	2.55963	3.28876	3.01539	2.90833
Rv1678	2.03066	1.55744	1.79202	2.24275	1.99138	1.66773	0.331448	0.313756	0.178702	0.409253	0.213313	0.721545	1.82569	1.52063	1.51201
Rv1679	1.70364	2.06513	1.79202	1.97623	1.76682	1.32081	-0.190249	-0.265257	-0.558263	1.2736	1.14176	0.760539	1.85801	1.81964	1.51201
Rv1680	1.09036	1.80898	1.65485	1.75035	1.76682	1.20416	0.0704025	-0.45536	-3.72819	0.615704	0.616669	0.554088	1.62858	1.53801	1.8144
Rv1681	2.07074	2.24651	2.22414	2.34344	2.13948	1.40249	1.23369	1.4117	1.22601	1.4637	1.85903	1.16108	2.32338	2.04305	2.38
Rv1682	1.99777	2.03725	2.31345	1.9338	1.85517	1.87271	3.01418	3.43518	3.51022	1.89203	2.33593	2.04742	2.36486	2.42577	2.54083
Rv1683	4.94969	4.95302	5.03771	5.18286	4.95685	4.95961	3.87691	4.01236	3.77166	4.25571	4.24496	4.33424	4.95849	4.90166	5.00745
Rv1684	1.18103	1.01598	0.599847	1.15311	0.482365	0.742833	-0.698714	-0.58274	-1.40626	-0.232293	0.213313	0.0235736	0.916383	1.07317	0.93028
Rv1685c	3.71507	3.95954	2.59798	2.60917	2.91806	2.94265	1.3463	1.37789	1.40109	2.60767	2.00058	2.48009	3.351	3.88732	2.54716
Rv1686c	4.01328	4.27514	1.75222	2.66212	1.73612	1.91043	1.19046	1.22144	-0.558263	2.24279	1.88847	1.9326	2.76577	4.02621	1.91568
Rv1687c	5.15284	5.396	2.49724	3.02758	3.20259	2.80923	2.11444	3.03333	1.69808	3.59553	3.08567	2.62448	3.14613	5.04685	3.11412
Rv1688	-0.826308	-0.432781	-0.725824	-0.962369	-0.04815	-1.27823	-0.917723	-1.17884	-0.268757	-0.788687	-0.348566	-1.22035	-1.04235	-0.35384	-0.797035
Rv1689	3.03674	3.74363	3.45551	3.56119	3.65229	3.52001	2.65735	2.32267	2.29418	3.21661	3.77087	3.47716	3.21695	3.54877	3.53607
Rv1690	0.925305	1.72409	1.31573	1.35956	1.02985	0.742833	0.535244	0.614061	-0.920833	1.99422	1.88847	1.60854	0.841942	1.39271	1.04203
Rv1691	0.778151	1.17794	0.507236	0.821903	0.406416	0.656676	0.0940537	0.0242492	1.12979	0.678439	0.303511	0.462458	0.0971194	0.563698	0.766394
Rv1692	1.53053	1.34645	1.24101	1.75035	1.34671	1.00935	0.872638	1.01694	-0.268757	0.796276	0.75097	0.640245	1.39221	1.25234	1.52489
Rv1693	1.09036	1.67065	1.0353	0.725687	1.17424	1.1421	0.021904	0.360677	-0.268757	0.956741	1.44894	1.03952	0.505989	1.14299	1.37645
Rv1694	1.86732	1.72409	1.76561	1.7006	1.99138	1.40249	1.02806	0.761215	1.0267	1.59958	1.36764	1.73139	1.42396	1.65415	1.71674
Rv1695	1.88541	1.72409	1.97606	1.84499	2.16275	1.73234	0.667239	0.725809	1.31621	1.78206	1.40886	1.52041	1.78958	1.84779	2.05541
Rv1696	2.573	2.48189	2.23861	3.18059	2.39663	2.11812	0.635355	0.614061	1.12979	1.89203	1.63416	1.3519	2.51062	2.56794	2.61499
Rv1697	4.1505	4.56111	4.70131	4.41845	4.31331	4.07932	2.77542	3.3418	3.09199	3.52046	4.4114	3.84687	4.28201	4.41758	4.63518
Rv1698	2.92749	3.29735	3.41147	3.04762	3.08571	3.13016	1.53956	2.08489	2.20255	2.38124	3.34127	2.53735	3.24166	3.19597	3.50065
Rv1699	5.70013	5.85212	5.9242	5.73961	5.94432	5.99899	4.96732	5.59426	5.51736	5.22845	5.58891	5.48664	6.05805	5.88435	6.07168
Rv1700	2.13263	2.2944	2.4811	2.68789	2.29499	2.63993	0.117324	1.00222	0.359275	1.35267	2.35715	1.94957	2.45791	2.17112	2.81177
Rv1701	2.03876	2.24651	2.53682	2.68789	2.23039	2.3825	0.184962	0.795772	-0.920833	1.35267	2.05353	1.587	2.8145	2.38793	2.66821
Rv1702c	2.95773	2.32931	2.64944	3.30233	2.8623	2.72707	2.81154	2.97421	2.95831	2.6237	2.64282	2.49172	3.44298	2.72036	2.9519
Rv1703c	4.14112	4.19854	4.36109	4.16691	4.53458	4.39087	2.76809	2.94371	2.24909	4.13228	4.20456	4.08054	4.18516	4.34042	4.37734
Rv1704c	3.91543	4.19224	4.25472	3.86206	3.92828	4.06685	2.58408	2.58224	2.5386	3.73488	3.6298	3.90893	4.14166	4.1529	4.27621
Rv1705c	2.48082	1.92001	2.34501	1.75035	2.16275	1.83398	2.12021	2.32858	2.3379	2.2634	1.66851	2.37092	2.06349	2.17112	2.12474
Rv1706A	3.05683	2.55252	0.896133	1.48242	1.572	1.55317	1.70229	2.70095	3.28304	2.32352	1.82897	1.88045	0.626876	0.0369502	0.910784
Rv1706c	1.25247	0.896925	1.31573	1.15311	1.07961	0.611589	1.14589	1.48765	2.29418	1.00649	2.0273	1.47424	0.712934	1.14299	1.22681
Rv1707	4.89939	4.96971	4.80302	4.61925	4.89219	4.79039	4.79224	4.81433	5.04989	4.75866	4.87934	4.86823	4.99297	4.92497	4.85002
Rv1708	3.81519	3.54512	3.73105	3.7806	3.14533	3.4058	3.34998	3.25753	3.51022	3.35747	3.64713	3.399	3.8649	3.73362	3.89475
Rv1709	3.0962	3.11599	2.95137	2.76252	2.41613	2.63993	2.00016	2.00592	2.05317	2.71631	3.06002	2.75572	3.28445	3.01539	3.03078
Rv1710	3.06876	3.06857	2.99749	2.43756	2.64817	2.57095	2.87093	2.67798	1.8264	3.03674	2.77482	2.97051	3.3218	2.9258	2.74178
Rv1711	2.15517	2.60094	2.03253	2.55421	2.3159	2.1812	1.4042	1.04594	1.40109	2.32352	1.66851	2.12418	2.52533	2.42577	2.09913
Rv1712	1.33377	1.59617	1.57344	1.75035	1.38679	1.07725	-0.219104	0.265257	1.0267	1.42763	1.40886	0.871571	1.58008	1.14299	1.49901
Rv1713	2.36311	2.23428	2.2144	3.00726	2.04245	2.19655	0.249571	-0.265257	0.519739	2.28372	1.97336	1.47424	2.61575	2.36863	2.29231
Rv1714	-0.463738	-0.215969	-0.970242	-1.32494	-0.896147	-0.842129	-0.508611	-1.05052	0.519739	-0.969259	-3.15592	-0.824423	-0.878469	-1.32213	-1.07944
Rv1715	-0.659658	-0.784253	-1.63506	-0.225403	-0.715575	-0.973374	-0.54468	-0.990398	-2.14323	-1.17571	-2.41895	-0.610298	-0.748909	-0.560291	-1.43091
Rv1716	-0.137237	-0.784253	-0.251143	-0.0448307	-0.41072	-0.842129	-1.63901	-1.65091	-1.40626	0.0780468	-1.28145	0.0235736	0.0772883	-0.117772	-0.507529
Rv1718	0.0981413	0.0301913	-0.251143	0.260024	-0.55511	0.126162	-0.278605	-0.45536	-0.0277485	-0.969259	-0.217321	-0.713392	-0.362928	-0.291104	-0.797035
Rv1719	0.477846	-0.0275242	-0.172431	0.725687	0.151159	-0.0802891	0.899732	0.360677	1.94424	-0.628222	-0.348566	-0.258826	0.155028	-0.0643331	-0.222799
Rv1720c	1.10588	0.957679	0.629442	0.115634	0.482365	1.23422	1.9492	2.01328	2.81097	1.49889	1.2364	1.56514	1.23552	1.04912	0.53129
Rv1721c	1.07468	0.767157	0.967392	-2.54733	0.326245	0.565046	1.16835	1.80852	2.3379	1.23237	0.813706	0.640245	1.31387	1.02467	1.16232
Rv1722	2.30382	2.39668	2.63127	2.40687	2.06733	1.96523	2.62524	2.39207	2.38034	2.50755	2.74293	2.54853	1.98318	2.00606	2.42879
Rv1723	0.976835	1.12595	1.05724	1.29397	0.688816	0.824133	0.926326	0.534444	0.795374	0.90521	1.40886	0.721545	1.51523	0.812519	0.850663
Rv1724c	1.75374	1.77562	1.65485	0.996989	1.79688	1.68959	1.54814	1.4228	1.76366	1.53324	1.82897	1.8446	2.02778	2.01849	1.8144
Rv1725c	1.28008	1.04427	1.39541	1.9338	0.924883	1.00935	1.28597	1.50863	0.519739	1.78206	1.14176	1.45058	1.04447	0.75422	0.968499
Rv1726	0.635798	0.288503	0.040813	0.725687	-0.159181	0.0605734	0.586167	0.689513	0.359275	-0.628222	0.117098	0.0235736	0.0470208	-0.488141	-0.099064
Rv1727	-0.29127	0.335046	0.040813	-0.225403	-0.279476	-0.156238	-0.965818	-0.496583	-2.14323	-0.483832	-1.28145	-1.56139	0.0264839	0.0369502	0.218906
Rv1728c	2.25595	2.71091	2.32706	2.66212	2.77439	2.3278	1.60687	1.52932	1.40109	2.30376	2.10461	2.25282	2.34011	2.8373	2.34411
Rv1729c	2.81401	3.06167	2.50125	2.7132	3.02351	2.47351	1.46895	1.96854	1.31621	2.43673	1.5629	2.26643	2.87031	2.99666	2.8634
Rv1730c	3.33212	3.49987	2.90372	2.78657	3.36187	3.30319	2.22568	2.63091	2.5386	2.92475	2.39867	2.51471	3.42641	3.62801	3.29795
Rv1731	4.12408	4.02488	4.00809	3.94986	3.77816	3.8559	5.05956	4.86403	4.88284	3.88207	3.65572	3.66871	4.03003	3.89071	4.11092
Rv1732c	4.60815	4.41981	4.40453	4.6058	4.61692	3.60298	4.84372	4.85586	4.62496	4.06343	4.3279	3.65842	4.38844	4.20007	4.26666
Rv1733c	5.35137	5.69483	5.63196	5.59051	6.16779	4.40415	5.91413	5.9735	5.80124	4.92959	5.2884	3.04347	5.34154	5.43797	5.57491
Rv1734c	5.81076	5.47865	5.89898	6.09532	5.86673	5.48058	4.67657	6.09381	4.52448	4.14899	5.35583	2.54853	4.11699	4.48186	5.42321
Rv1735a	3.54055	3.64548	3.34835	3.4146	3.40153	2.31379	2.43463	3.65346	2.95831	2.59146	3.02067	0.364611	3.81413	3.41405	3.46098
Rv1735c	4.47262	3.8872	4.19288	4.27285	3.84442	3.65945	3.74493	5.03016	3.92286	2.45477	3.53989	1.27319	3.54937	3.17945	3.72374
Rv1736c	6.2631	6.32679	6.0499	6.74499	6.61218	4.95961	4.23169	4.64578	4.03336	5.25699	5.77186	3.3487	5.74029	6.06007	6.06398
Rv1737c	5.65075	6.00207	5.67694	6.03638	6.16347	4.78024	5.18943	5.35815	4.67695	4.90685	5.23783	3.36777	5.37239	5.52227	5.66349
Rv1738	6.73406	7.19638	7.12836	6.9834	7.58847	6.02824	6.59617	7.47079	7.03751	6.16756	6.97293	3.79146	6.62618	6.76002	7.11426
Rv1739c	7.31356	7.54558	7.61478	7.05444	7.57824	6.09732	8.06989	8.51614	7.97355	6.60414	7.39451	4.1372	7.24385	7.19921	7.32248
Rv1740	1.29369	1.39119	1.39541	0.821903	1.07961	1.23422	2.46215	2.19255	2.3379	1.35267	1.36764	1.10158	0.871029	1.74676	1.04203
Rv1741	-0.0659781	-0.150381	-0.802785	-1.32494	0.406416	-0.411495	1.20139	1.10225	1.62936	-0.352588	-0.0970268	-0.182877	-1.94789	-0.230983	-1.07944
Rv1742	1.7138	1.95022	1.41253	1.15311	1.38679	1.32081	3.14448	2.58719	2.42156	1.00649	1.44894	0.798507	1.78958	1.43043	1.71674
Rv1743	3.6844	4.00702	4.08354	3.99183	3.88696	3.8559	3.71474	3.56106	3.30523	3.87539	3.87014	3.81481	3.86128	4.01384	3.98607
Rv1744c	2.62776	2.28258	2.59047	2.40687	2.54569	2.63993	2.09112	1.96095	2.3379	2.60767	2.55374	2.45653	2.79491	2.30913	2.89846
Rv1745c	2.24198	2.35212	2.46887	2.90113	2.50985	2.44809	2.10282	1.81696	1.48127	2.20067	2.0273	2.10915	2.17965	2.35888	2.40111
Rv1746	3.16446	3.39943	3.45757	3.33531	3.32108	3.36563	2.89469	2.73697	2.61166	3.21661	3.08567	3.36144	3.1051	3.35643	3.44751
Rv1747	5.57196	5.5556	5.72699	5.91073	5.61587	5.65181	4.03342	4.17871	4.22018	5.69086	5.74997	5.52112	5.68157	5.50469	5.6296
Rv1748	2.07074	2.11932	2.35833	1.97623	2.09178	1.73234	2.73838	2.4797	2.87172	2.68609	2.12948	2.25282	2.30217	2.32923	2.45595
Rv1749c	2.14018	2.57209	2.52506	2.05753	2.41613	2.49849	2.38276	2.17297	2.50063	2.24279	1.73485	2.33262	2.43082	2.25759	2.8634
Rv1750c	2.47486	2.6842	2.69564	1.89007	2.74386	2.87748	2.19866	2.20546	2.77961	2.7749	2.27034	2.58157	2.57744	2.80894	2.92786
Rv1751	3.85245	4.16351	3.91653	3.98145	4.12474	4.09169	2.31393	2.17953	1.69808	3.49454	3.20748	3.45356	4.00532	4.08652	4.08724
Rv1752	1.30718	1.34645	1.37808	1.35956	1.21933	1.0437	-0.698714	-0.195716	-1.40626	0.796276	0.616669	0.721545	1.959	1.68569	1.92543
Rv1753c	3.89772	3.98165	3.8708	4.17605	3.84442	3.90344	3.72613	3.92335	3.92286	3.89534	3.80215	3.66871	4.11395	3.97927	4.03191
Rv1754c	3.79858	4.08398	4.07952	3.62926	3.93505	4.02448	3.44271	3.47837	3.43168	3.45028	3.6298	4.35349	3.92923	4.14725	4.25124
Rv1758	-1.01475	-1.11867	-0.970242	-2.54733	-0.279476	-0.50771	-0.0802764	0.109138	0.795374	-1.70622	-1.04044	-0.610298	-1.04235	-0.891497	-1.15961
Rv1759c	0.778151	0.139126	0.283514	2.05753	0.151159	-0.156238	1.01573	0.846104	1.48127	0.253134	0.3884	0.554088	-0.0369415	0.176675	0.425357
Rv1760	4.58204	4.19539	4.22232	3.97099	4.33907	4.20985	4.94717	4.90714	5.34595	4.65328	4.7165	4.6152	4.29709	4.48186	4.22385
Rv1761c	0.635798	0.767157	0.391094	1.15311	0.688816	0.656676	1.49584	1.34326	2.3379	1.00649	1.44894	1.10158	1.35151	0.868553	0.787927
Rv1762c	1.42317	1.72409	1.40399	0.912101	1.70476	1.55317	2.23102	2.00592	2.38034	1.75321	1.5259	1.69159	1.42396	1.81964	1.85577
Rv1765c	2.84207	2.91619	2.89461	3.16233	3.02351	2.70577	3.01107	3.17461	2.74755	2.83121	2.80601	2.69663	2.63113	2.55091	2.75824
Rv1766	2.91433	2.96879	2.90069	2.49706	3.1336	3.17734	4.00407	3.79257	3.65552	3.81385	3.11087	3.67893	3.12817	3.30151	3.09265
Rv1767	1.13641	1.27663	0.821171	0.511563	1.17424	1.62299	2.07338	1.54971	1.0267	1.89203	1.48794	1.47424	1.17149	0.783664	0.397612
Rv1768	2.71633	2.30613	2.47296	3.36755	2.06733	2.24164	2.61302	2.62611	2.95831	2.01867	1.82897	2.01554	2.4151	2.37831	2.43563
Rv1769	3.45228	3.23121	3.51419	3.64249	3.25766	3.2673	3.40775	3.6745	3.34863	3.08385	3.27593	2.9788	3.28228	3.30151	3.49411
Rv1770	4.02353	3.89498	4.02906	4.44135	4.08875	3.89405	3.67804	3.87164	3.2376	3.6356	4.06969	3.81481	3.71012	3.88393	4.01831
Rv1771	3.91543	4.1276	4.4056	4.29816	4.28177	4.2249	3.14731	3.45964	2.77961	4.42991	4.33326	4.47863	4.34867	4.33794	4.47017
Rv1772	2.58412	3.24955	2.94844	2.85639	3.34162	2.86793	3.50799	3.22936	2.93002	4.16002	4.15696	3.75813	2.93785	3.27584	3.28286
Rv1773c	1.64113	1.90466	1.87467	1.79844	1.96515	2.05216	4.01805	3.41031	3.09199	3.1737	3.28702	2.68654	2.04063	2.31921	2.19895
Rv1774	2.23494	2.27066	2.11853	1.97623	1.70476	1.71112	4.20207	2.93599	2.84167	2.71631	2.59003	2.54853	1.95085	2.05517	2.14156
Rv1775	2.04682	2.00882	2.1495	1.9338	1.82632	1.81422	2.75331	2.28059	1.8264	2.20067	2.20163	2.30651	2.04829	2.17112	2.3295
Rv1776c	2.39503	2.09248	2.4524	2.01745	2.39663	2.42221	2.59655	2.42003	2.05317	2.68609	2.53524	2.30651	2.35254	2.38793	2.32214
Rv1777	2.2903	2.14567	2.12373	2.2771	2.18565	2.25636	2.38276	2.43107	2.6812	2.60767	2.5165	2.07861	2.74393	2.28873	2.33682
Rv1778c	3.64777	3.55006	3.70001	3.64249	3.65229	3.99406	3.61404	3.76012	3.78751	3.86868	4.03061	4.06115	4.27767	3.64014	3.90217
Rv1779c	5.44506	5.2639	5.36081	5.89699	5.68781	5.69972	5.92941	6.0158	5.95656	5.94323	5.91644	5.86767	5.58678	5.16623	5.37333
Rv1780	3.86618	4.039	4.12438	3.98145	4.07041	4.02448	3.54063	3.82639	3.56643	3.86194	4.34923	4.07282	4.03325	4.04153	4.09374
Rv1781c	3.8639	3.75223	3.98824	4.12037	4.05805	3.87986	3.81243	3.84919	3.80319	3.97872	3.94211	3.75331	3.89989	3.70698	3.92178
Rv1782	5.6776	5.61456	5.84443	5.94852	5.71758	6.15934	6.23751	6.23547	6.24766	5.95437	5.99467	6.09635	5.85901	5.64566	5.71146
Rv1783	6.8526	7.04886	7.46906	7.53526	7.31038	7.76407	5.2545	5.72273	5.03004	7.76838	7.84102	7.70274	7.41828	7.20671	7.40318
Rv1785c	3.05284	3.33218	3.70523	3.47504	3.74771	3.87032	2.06143	2.56732	2.50063	3.99729	3.79439	3.64806	3.85765	3.65216	3.80255
Rv1786	0.698534	1.25258	1.23139	0.391268	1.17424	1.20416	0.743996	0.313756	1.12979	1.14622	1.2364	1.00745	1.03422	1.18773	1.34774
Rv1787	2.80928	2.48189	2.33606	1.35956	2.25224	2.22677	3.4265	3.52031	2.93002	3.01259	2.75896	3.09014	2.77965	2.72036	2.38707
Rv1788	1.42317	1.34645	1.3066	0.996989	1.02985	1.0437	1.33641	1.4228	1.12979	1.05459	1.5629	1.62975	1.50784	1.41169	1.16232
Rv1789	4.57649	4.19224	4.16663	4.59222	4.07041	3.98082	4.19114	4.2783	4.11102	4.15452	4.39611	4.22695	4.29441	4.02621	4.01375
Rv1790	1.13641	1.51764	1.61102	2.13449	2.04245	1.98304	3.11009	3.11428	2.29418	2.59146	2.69375	1.88045	1.6788	1.20959	1.44582
Rv1791	4.89158	5.51574	5.39944	5.64743	5.80891	5.69703	5.51704	5.49523	5.88099	6.34604	6.10382	5.93207	4.51684	5.54286	5.4896
Rv1792	5.2529	5.65869	5.7604	5.63424	5.84172	5.92835	5.63812	5.64608	5.62275	6.10041	5.91465	5.8975	5.61091	5.70457	5.75037
Rv1793	5.18606	5.54574	5.58883	5.30025	5.67371	5.62512	5.66008	5.64667	5.60049	6.15107	5.96042	5.90295	5.32193	5.64265	5.68014
Rv1794	5.71222	5.96741	6.13844	5.94051	6.07271	6.04635	6.89037	6.63494	6.63266	6.60515	6.39418	6.48991	5.9262	6.10668	6.07497
Rv1795	4.52549	4.8606	4.97498	4.89285	4.95352	4.89992	5.23801	5.19053	5.22891	5.15037	5.24354	5.22956	5.19483	5.0084	4.8653
Rv1796	5.57265	5.70594	5.74443	5.94051	5.81443	5.733	5.46754	5.53923	5.39335	5.98881	5.90747	5.87657	5.79044	5.73315	5.77484
Rv1797	4.42239	4.22659	4.37753	4.94185	4.39418	4.28356	3.77268	3.7403	3.73942	4.34544	4.59227	4.27823	4.33517	4.25628	4.31937
Rv1798	4.4332	4.72081	4.74252	4.85923	4.78005	4.71246	3.06293	2.88072	2.71476	5.14483	4.70827	5.2841	5.18617	5.01772	4.79393
Rv1799	-1.08347	-0.215969	0.126331	-0.431854	-0.41072	-0.236408	0.408927	0.240383	1.22601	-0.232293	0.46857	-0.514083	0.0772883	0.220396	0.0861509
Rv1800	3.41541	3.48962	3.51221	3.46016	3.47773	3.47666	3.78726	3.7314	4.25481	3.58737	3.06002	3.20061	3.75762	3.6954	3.6165
Rv1801	2.7364	1.34645	-0.0268258	0.996989	0.751551	0.362229	2.07932	2.16638	4.24336	1.78206	0.303511	2.01554	1.85801	1.68569	0.186845
Rv1802	1.65174	1.34645	1.15205	0.725687	0.688816	1.11004	2.10282	1.80003	2.61166	1.49889	0.931542	1.69159	1.28391	1.41169	0.891021
Rv1803c	2.8559	1.92001	2.30889	2.78657	2.18565	1.96523	2.75702	2.51124	3.2605	2.20067	2.27034	2.15377	2.12998	2.23646	2.05541
Rv1804c	4.25334	3.26165	1.1723	2.01745	2.16275	2.39586	3.83366	4.32785	6.40495	4.3406	1.94562	3.91326	3.81338	3.17945	1.49901
Rv1805c	3.76233	4.28109	3.76811	3.68149	4.16563	3.94946	6.2438	5.02834	6.16814	4.50971	3.77087	4.79499	3.201	4.16693	3.5613
Rv1806	1.7733	1.09923	0.7421	0.260024	0.554514	0.126162	5.9607	4.55287	5.36721	2.17913	1.32521	3.09777	1.24444	0.563698	0.653626
Rv1808	2.08646	2.00882	2.71647	1.84499	2.16275	2.27093	5.71307	4.58657	4.79929	3.30873	3.11087	3.95589	2.11547	2.01849	2.65069
Rv1809	2.77573	2.81309	3.73105	2.94452	3.01074	3.6923	5.04825	4.37002	4.24336	4.06929	3.928	4.31799	3.29629	3.24442	3.4202
Rv1810	4.13358	4.39531	4.6372	4.39518	4.44252	4.44005	4.05467	4.0013	3.95129	5.11962	4.91196	4.73995	4.40991	4.56051	4.65289
Rv1811	2.86504	2.96879	2.87621	2.46762	2.99786	3.03945	4.14942	3.80322	3.90844	3.15176	3.06002	3.14275	3.40569	3.00918	3.17259
Rv1812c	4.50954	4.62104	4.40453	4.15773	4.52114	4.10395	5.42154	5.05978	5.28024	4.29127	4.40122	4.20238	4.38441	4.57532	4.54321
Rv1813c	6.49691	7.11036	6.71787	6.02379	7.22176	6.22068	7.10255	7.25064	7.25267	6.677	6.99763	6.01302	5.6081	6.5485	6.57162
Rv1814	3.26461	3.59856	3.66649	3.16233	3.58498	3.80173	3.67999	3.83472	3.83405	4.05163	3.84032	3.74361	3.52853	3.75236	3.84682
Rv1815	3.61562	4.07715	3.82677	3.69425	3.77816	3.34512	4.48972	3.8138	4.41647	3.12948	3.50229	3.18636	3.9634	4.29769	4.05652
Rv1816	4.16539	3.70428	3.39863	3.26859	3.33139	2.84863	4.24231	4.32489	4.3751	3.71257	3.28702	3.23562	4.2706	3.79274	3.48095
Rv1817	3.81519	2.8774	2.99181	3.19862	3.01074	2.88697	3.65238	3.33594	3.99291	3.41387	2.98022	3.27655	3.30057	2.95844	2.87853
Rv1818c	3.42472	2.85362	2.47296	4.22085	3.35178	3.10598	2.95728	3.31525	3.43168	2.08963	2.5165	2.23908	2.67962	2.24706	2.49575
Rv1819c	3.19379	3.81104	4.07684	3.30233	3.98813	4.11611	3.22434	3.49161	3.39075	4.13228	4.28978	4.29161	3.56637	3.83906	4.20597
Rv1820	2.9055	2.9008	2.9775	3.18059	3.08571	3.05637	3.28211	3.31525	3.14218	3.14066	2.60785	3.16472	2.86887	2.5931	2.83782
Rv1821	6.15727	6.19421	6.31217	6.24383	6.07118	6.14458	5.19969	5.38606	5.0099	6.37711	6.32857	6.22999	6.24033	6.12477	6.10905
Rv1822	2.7364	2.82944	3.03668	2.60917	3.08571	3.10598	2.60069	2.58224	2.15445	3.64349	3.1233	3.14275	3.10632	3.27065	3.12262
Rv1823	2.58412	2.80485	3.02559	2.68789	2.69681	2.67323	2.31393	2.24976	2.24909	2.76048	2.98022	2.66615	2.77965	2.9258	2.82746
Rv1824	0.592405	0.957679	1.26948	1.35956	1.46375	1.50467	0.619145	0.795772	0.795374	1.23237	0.813706	1.2999	1.09466	1.63812	0.968499
Rv1825	3.27151	3.65009	3.67716	3.36755	3.53235	3.74022	2.4576	2.5008	2.20255	3.42306	3.64713	3.58429	3.68495	3.72985	3.85194
Rv1826	4.26893	4.48834	4.6562	4.11088	4.60847	4.51848	4.14801	3.94082	4.03336	4.42991	4.52356	4.51043	4.3564	4.57321	4.5273
Rv1827	5.84236	6.16391	6.08237	6.02632	6.25021	6.17976	5.86943	6.0886	6.09359	6.21991	6.23711	6.27613	5.80634	6.11467	6.12765
Rv1828	4.93348	4.97707	5.12471	4.82481	4.98975	5.01043	4.70181	4.69924	4.27744	5.07076	5.04539	4.77846	5.03116	4.92662	5.11891
Rv1829	4.51681	4.84661	4.70131	4.47133	4.70277	4.65529	4.81643	4.7683	4.63376	5.24409	5.02895	4.7054	4.34193	4.88478	4.77787
Rv1830	4.64578	5.1068	5.08187	4.33123	4.98975	4.86913	5.4104	5.47404	5.4342	5.02623	5.14634	4.91218	4.87157	5.12081	5.05152
Rv1831	4.89828	4.88622	4.59657	5.23184	4.9865	4.99296	5.26039	5.40157	5.61833	4.80509	4.99213	4.82749	4.68434	4.68666	4.67762
Rv1832	7.11033	6.70178	6.34152	7.32867	6.75395	6.91072	7.28267	7.32849	7.50483	6.76726	6.56118	6.58802	6.73748	6.52199	6.1997
Rv1833c	3.20103	2.91619	2.71992	3.31892	2.68078	3.03945	3.68779	3.608	3.86427	2.91175	3.02067	3.03555	3.31652	3.11141	2.94713
Rv1834	1.16631	0.865561	1.26948	0.821903	1.6727	1.32081	1.88286	1.75684	1.55721	1.05459	1.2364	1.18993	1.3349	0.999797	1.04203
Rv1835c	4.0638	3.79864	3.84581	3.65561	3.56765	3.70845	4.40834	4.20627	4.03336	3.84153	3.75497	3.81481	4.17528	3.90082	3.76232
Rv1836c	5.41346	5.29808	5.19443	5.65724	5.19837	5.25544	4.06966	4.25675	4.00652	5.09396	5.13717	5.23649	5.45515	5.15783	5.11572
Rv1837c	6.65421	6.60064	6.46079	6.75569	6.43954	6.62122	6.80852	6.65919	6.48734	6.51025	6.49094	6.70758	6.64767	6.4167	6.38641
Rv1838c	3.41852	3.55498	3.63036	2.98665	3.70079	3.56209	3.46556	3.62251	3.90844	4.05754	3.94912	4.00543	3.37658	3.59102	3.55189
Rv1839c	0.547667	0.586585	1.18232	-0.962369	0.811672	0.863127	1.60687	1.93017	2.61166	1.05459	1.36764	1.65066	0.700024	0.922491	1.04203
Rv1840c	1.50735	0.624552	0.442018	1.9338	0.869388	1.07725	0.331448	0.957135	0.915668	0.409253	0.303511	0.509	0.871029	0.262832	0.787927
Rv1841c	3.26116	3.20639	3.03114	3.76857	3.27911	3.23794	2.21493	2.55728	2.1047	2.96305	3.17201	3.18636	3.74589	3.39986	3.09697
Rv1842c	3.47934	3.54016	3.57819	3.64249	3.81535	3.70309	2.97331	2.97798	2.50063	3.6899	3.66426	3.5289	3.97282	3.70698	3.63444
Rv1843c	4.44086	4.49604	4.57582	4.82481	4.74963	4.66911	4.03952	4.03785	3.81871	4.62569	4.66213	4.56927	4.66827	4.57952	4.62025
Rv1844c	4.94646	5.10344	5.13119	5.20978	5.34035	5.23329	5.0068	4.80375	4.34327	5.13648	5.22634	5.0543	4.92074	5.09315	5.09536
Rv1845c	3.51172	3.31487	3.29626	3.66861	3.66864	3.51389	4.02729	4.31599	3.51022	3.01259	3.0729	2.90241	3.351	3.2913	3.32029
Rv1846c	4.74819	4.82435	4.91541	4.57851	5.10235	4.99735	4.67068	5.02925	4.72714	4.99883	5.07129	4.95063	4.89583	4.62903	4.76843
Rv1847	3.56881	3.60806	3.69126	2.98665	3.74771	3.82166	4.19114	4.40822	3.73942	3.84153	3.72264	4.00136	3.61188	3.49638	3.57993
Rv1848	0.758655	0.697616	0.908257	0.391268	1.07961	0.742833	1.32646	1.58965	-0.0277485	1.18994	1.5259	1.27319	-0.026175	1.02467	0.744534
Rv1849	1.07468	0.987123	0.978934	0.996989	0.811672	0.742833	1.00329	1.48765	-0.0277485	0.851771	0.75097	0.681468	1.0239	0.812519	1.02399
Rv1850	3.52909	3.48447	3.22777	3.75645	3.16851	3.26002	2.72708	3.02607	2.93002	3.45924	3.20748	3.04347	3.42543	3.35643	3.32029
Rv1851	1.13641	-0.150381	0.491206	1.4223	0.869388	0.188898	-0.581674	-1.31971	-0.0277485	0.409253	0.117098	-0.258826	0.406188	1.02467	0.0509614
Rv1852	1.18103	0.624552	0.507236	0.260024	0.151159	1.07725	0.91309	1.08838	1.48127	0.73856	0.213313	-0.0420147	0.788059	0.529347	0.870983
Rv1853	2.87865	2.53269	2.71647	2.66212	2.45435	2.76873	2.13168	2.22462	2.6812	2.57506	2.60785	2.60318	2.65139	2.35888	2.40808
Rv1854c	5.94834	5.66895	5.56748	6.10252	5.99057	6.20369	5.50772	5.78049	5.77365	6.0042	5.83749	5.8799	5.91769	5.34475	5.72478
Rv1855c	4.29961	4.2235	4.0235	4.11088	4.1771	4.22115	4.57097	4.49358	4.65119	4.54381	4.42151	4.42502	4.33151	4.17251	3.96022
Rv1856c	4.91158	4.76822	3.93294	4.72257	4.71856	4.04582	6.06835	5.85407	6.25908	5.12244	4.65786	4.65196	5.20171	4.69637	3.93632
Rv1857	3.39029	3.61751	3.08019	3.16233	3.44963	3.31027	4.04256	3.99201	4.16056	4.10969	3.48312	3.35509	4.29602	3.63611	3.23663
Rv1858	2.97894	2.67518	2.77723	2.52592	2.35683	2.75843	3.4195	3.43518	3.5292	2.65523	2.43903	2.7166	2.67303	2.36863	2.6448
Rv1859	3.99881	3.74363	3.73105	3.71946	3.85874	3.64833	3.28981	3.56356	3.58469	3.53748	3.44399	3.56239	3.73644	3.57427	3.68982
Rv1860	4.12599	3.93331	4.22353	4.27285	3.6021	3.8167	3.93863	3.77319	3.56643	3.70505	4.08248	3.88266	3.45167	3.86683	4.15094
Rv1861	1.73391	2.06513	2.2434	1.48242	2.20819	1.96523	1.89637	2.06378	2.5386	2.39997	2.35715	2.78439	1.94265	2.24706	2.03754
Rv1862	2.90106	2.93897	3.02837	2.78657	2.90432	2.94265	3.55774	3.51513	3.43168	3.04866	3.00731	3.0115	2.96103	2.96488	2.7906
Rv1863c	4.09911	4.26014	4.31516	4.08203	4.33395	4.31906	3.9189	3.90961	3.72302	4.29628	4.25064	4.44011	4.48191	4.21365	4.15923
Rv1864c	1.70364	2.13255	2.01582	1.07716	1.88346	2.27093	2.18221	2.39771	1.88652	2.7459	2.49752	2.74604	2.07103	2.215	2.14156
Rv1865c	1.0428	1.4558	1.22171	1.35956	1.30549	1.23422	1.4042	1.22144	1.69808	1.42763	0.813706	1.40209	0.93303	1.41169	1.69411
Rv1866	2.39503	2.50242	2.68158	2.58195	2.18565	2.87748	1.54814	1.67566	1.99973	2.01867	2.60785	2.81249	2.36486	2.4897	2.81177
Rv1867	1.90328	2.03725	2.34501	3.00726	2.50985	2.03519	1.30636	1.86657	2.05317	1.10113	1.85903	1.82634	1.74628	1.71655	2.38707
Rv1868	3.31554	3.24955	3.30316	3.56119	3.55891	3.46403	3.49472	3.30628	3.01328	3.1737	3.25347	3.04347	3.45359	3.2123	3.52969
Rv1869c	4.3147	4.26014	3.89689	4.4639	4.20539	4.35027	4.34937	4.1705	4.24336	4.17097	3.42402	3.83322	4.57898	4.43624	4.03642
Rv1870c	6.16978	6.03769	5.35916	5.60072	5.58606	5.107	5.04294	4.69924	4.0466	5.9919	5.64821	5.30073	6.40923	6.18325	5.27764
Rv1871c	7.03129	7.28091	6.95749	6.8414	7.00069	6.65286	5.40922	5.36608	4.47638	7.28278	7.15583	6.81741	6.93488	7.1879	6.66258
Rv1872c	9.52812	9.42205	9.05283	9.10626	9.09112	8.73964	8.69684	8.74075	8.21323	9.22525	9.12591	8.89318	9.16951	9.10527	8.79388
Rv1873	0.758655	0.586585	0.714749	0.511563	0.326245	0.467199	0.311411	0.743621	1.12979	0.409253	0.46857	0.974664	0.700024	0.563698	0.397612
Rv1874	4.02557	3.21263	2.65305	2.40687	2.98487	3.03945	3.6839	3.48897	4.56183	3.65133	2.91017	4.20591	3.27795	3.2497	2.76368
Rv1875	5.30927	4.54635	3.59141	3.47504	3.65229	4.15591	5.8949	5.09836	6.14986	5.24668	4.01066	5.57953	4.41584	4.42694	2.97555
Rv1876	4.59996	4.66269	4.3411	3.70691	4.50758	4.71779	5.9376	5.02743	5.73329	5.0649	4.53291	5.17828	4.67365	4.75143	4.48672
Rv1877	4.59172	4.67857	4.60591	4.3065	4.46609	4.54869	5.85003	5.47071	5.66198	4.7219	4.86089	4.9294	4.72154	4.80087	4.58686
Rv1878	2.58965	2.49219	2.62394	2.17149	2.61481	2.34167	2.72708	2.78936	2.64685	2.34302	2.49752	2.68654	2.53989	2.54232	2.54716
Rv1879	3.43396	3.51005	3.91052	3.70691	3.74771	3.78659	2.39709	2.49555	2.3379	3.65913	3.56746	3.50614	3.98883	3.63611	3.97673
Rv1880c	4.8146	5.11015	5.41439	5.10372	5.35557	5.40992	4.93577	4.80057	4.46657	5.33208	5.48432	5.26558	5.15872	5.29705	5.44878
Rv1881c	2.45077	3.02665	2.98896	2.40687	3.14533	2.52305	3.35244	2.60678	2.29418	2.59146	2.91017	2.50326	3.03743	3.088	3.02172
Rv1882c	3.02862	3.27961	3.12763	2.40687	2.89045	2.87748	4.73509	3.73808	3.43168	2.9756	3.21912	2.80318	3.40669	3.30659	3.27144
Rv1883c	4.30129	5.14158	4.53144	4.16691	4.67472	4.22863	5.63812	4.86403	4.82256	4.35026	4.1202	4.20238	4.89122	5.2713	4.64259
Rv1884c	4.41619	5.12512	4.52161	4.08203	4.32367	3.78151	4.57308	3.70209	3.75563	3.86868	3.928	3.67893	4.87157	5.13944	4.66749
Rv1885c	4.53411	4.67857	4.9488	4.45642	4.73029	4.94606	5.02075	4.69124	4.59824	4.20334	4.29529	4.61786	4.8611	4.83467	4.73694
Rv1886c	5.62339	6.03769	6.01494	5.8663	6.19202	6.20843	6.41818	5.98945	6.1862	5.55116	5.28564	5.94482	5.65881	6.12405	5.99507
Rv1887	6.27215	6.08356	6.06115	5.94852	6.03222	5.9869	6.4826	6.33429	6.09359	6.07295	6.141	6.08199	6.29944	6.06157	5.91354
Rv1887a	4.65504	4.52393	4.3478	4.67184	4.47541	4.43035	4.84633	4.81748	4.94777	4.55639	4.41646	4.44909	5.19454	4.70409	4.50796
Rv1888A	1.56461	1.82537	1.64763	0.996989	1.88346	1.77386	3.17806	2.80216	2.93002	1.63165	1.14176	1.69159	2.19353	1.98086	2.1499
Rv1890c	1.09036	0.957679	0.871576	0.511563	1.26305	1.0437	2.05542	1.27141	1.99973	1.31368	1.09201	1.56514	1.3349	1.48522	0.93028
Rv1891	4.02148	3.69092	3.74801	3.98145	3.70079	3.76101	4.52712	4.23015	4.26617	3.28876	3.1233	2.9788	3.93957	3.77086	3.81571
Rv1892	2.54482	1.59617	1.71129	1.48242	1.21933	1.92893	3.38875	2.60191	3.28304	2.08963	1.5629	2.18277	1.93716	1.67001	1.8144
Rv1893	2.83278	2.24651	2.63857	2.43756	3.03617	2.85831	3.30509	3.06908	3.70644	2.43673	2.39867	2.35827	2.36895	2.82319	2.6624
Rv1894c	5.48342	4.46236	4.19412	4.83637	4.46141	4.7623	6.00738	5.14769	6.20403	5.35147	4.2104	5.19617	4.92733	4.41758	4.0959
Rv1895	5.05933	3.97799	2.66739	2.2771	2.7592	3.12215	6.172	4.61346	4.97572	4.64152	3.11087	4.91218	3.7968	3.8737	2.45595
Rv1896c	3.0962	2.75437	2.32254	2.3755	1.70476	2.44809	4.31958	2.9514	3.5292	3.04866	2.35715	3.15743	2.85292	2.82319	2.26953
Rv1897c	2.24198	1.77562	1.57344	1.48242	1.46375	0.784056	2.98285	3.01511	3.04	1.14622	1.04048	1.16108	2.03036	1.57216	1.07743
Rv1898	3.91763	2.86952	3.40292	3.4146	2.8623	3.11409	3.86148	3.93308	3.90844	3.18455	3.23066	3.09014	3.3239	3.16274	3.01261
Rv1899c	5.69437	5.43124	5.20245	5.85212	5.39295	5.22209	5.6061	5.65552	5.94953	5.24668	5.26614	5.3237	4.87013	5.17181	5.07251
Rv1900c	3.90439	3.98165	3.89537	3.86206	4.03301	3.55615	4.06817	4.08751	4.05971	3.51187	3.65572	3.51186	3.71173	3.70313	3.79193
Rv1901	4.42858	4.32787	4.48464	4.36356	4.33907	4.2943	4.88921	4.86097	4.65119	4.26596	4.29529	4.25794	4.36869	4.53693	4.38088
Rv1902c	4.11453	4.2235	4.3163	4.13917	4.49846	4.29073	4.24099	4.15561	4.02	4.40694	3.91375	4.44011	4.38189	4.45923	4.38442
Rv1903	1.97261	2.45052	2.32706	2.17149	2.35683	2.44809	2.43463	2.14644	2.24909	2.76048	2.15393	2.59242	2.2893	2.55091	2.31474
Rv1904	5.36674	5.53954	5.13313	4.71633	5.20679	4.86673	6.16224	5.80773	5.85865	5.27233	5.05191	5.11009	5.0945	5.5769	5.15974
Rv1905c	4.31804	3.91044	3.48414	3.50433	3.46843	3.25269	5.2146	4.63747	4.57102	3.31861	3.08567	3.20061	4.15828	3.99509	3.60138
Rv1906c	4.2516	4.02132	3.68775	4.41074	3.94851	3.81173	3.48805	3.7947	3.49098	3.42306	3.37286	3.59512	3.87067	3.96327	3.71252
Rv1907c	1.90328	1.67065	2.1495	2.83349	2.29499	2.58268	2.95728	2.51124	2.42156	2.7459	2.43903	3.067	2.18661	1.95521	2.19089
Rv1908c	6.56583	6.42889	6.69049	7.4522	6.83223	7.59159	7.48644	7.26092	7.08158	7.10292	6.82755	7.73124	6.44835	6.40549	6.58436
Rv1909c	3.50003	3.49476	3.5744	4.22965	4.34417	4.84984	7.18952	6.85496	7.59318	4.0217	4.10774	5.18367	3.16856	3.37105	3.31288
Rv1910c	1.80216	1.84158	2.22414	1.75035	2.18565	2.3825	2.77907	2.89673	2.90117	2.30376	1.94562	2.22521	1.98051	1.95521	2.21494
Rv1911c	3.37756	3.27365	3.40078	3.10611	3.40153	3.33821	3.64038	3.69066	3.93715	3.29878	2.69375	3.20768	3.1568	3.38072	3.43392
Rv1912c	2.16261	2.47151	2.8387	1.97623	2.98487	3.08139	2.39709	2.0988	2.38034	2.5417	2.67697	2.79382	2.06097	2.4986	2.82746
Rv1913	1.26634	1.27663	1.43784	1.29397	1.38679	1.50467	0.858898	0.910592	1.48127	0.851771	1.32521	1.18993	1.24888	1.18773	1.52489
Rv1914c	0.429347	0.661547	0.871576	0.391268	0.151159	1.11004	-0.248548	0.383577	0.795374	0.796276	-0.217321	0.681468	0.965758	1.07317	0.93028
Rv1915	4.82284	4.93236	5.07449	4.68469	5.06579	5.18217	4.72566	4.92383	4.96878	4.8121	4.81945	4.70039	4.85747	4.87284	5.09643
Rv1916	3.90439	4.07373	4.41625	4.13917	4.18848	4.18698	2.39709	2.76776	2.90117	3.75685	3.98363	3.64806	4.24305	4.02621	4.44158
Rv1917c	4.01122	4.07373	3.93591	3.91756	4.15406	4.13615	4.03189	4.09793	4.47638	3.9599	4.0761	3.83778	4.35589	4.22979	4.1919
Rv1918c	4.30466	4.72518	4.82237	4.56467	4.71069	4.74414	4.69118	4.55161	4.58015	4.79096	4.77679	4.76414	4.66786	4.89662	5.00055
Rv1919c	3.42781	4.1342	3.927	3.81607	4.15986	4.20226	3.21628	3.0297	3.09199	3.84153	3.94912	3.89147	3.46604	3.94384	4.03866
Rv1920	2.17001	2.58177	2.98037	2.24275	2.64817	2.96074	3.59137	3.41865	3.62054	2.49017	2.55374	2.63501	2.42886	2.87882	2.621
Rv1921c	1.83975	2.11932	2.12373	1.64907	2.11583	2.13415	2.23102	1.96854	1.88652	2.24279	2.39867	2.07861	2.1106	2.15993	2.33682
Rv1922	2.45077	2.86159	3.17104	3.00726	3.10985	2.9786	2.30889	2.84816	2.95831	2.87204	3.27593	2.37092	2.58974	2.90585	3.24444
Rv1923	4.33295	4.32211	4.6299	4.3065	4.63783	4.70979	4.53578	4.37146	4.16056	4.56887	4.61447	4.66229	4.40046	4.5477	4.74934
Rv1924c	2.86504	3.26766	3.38785	3.16233	3.48698	3.34512	2.38755	2.23724	2.05317	3.27867	3.11087	3.22172	3.38769	3.44202	3.30544
Rv1925	7.25127	7.43375	7.4895	7.38291	7.56629	7.60854	6.44803	6.49605	6.1772	7.51912	7.60978	7.38717	7.29987	7.28568	7.43082
Rv1926c	4.71948	4.96971	5.21043	4.7534	4.99948	4.91392	3.71474	3.80322	3.75563	4.89699	5.17051	4.66743	4.97097	5.10048	5.25752
Rv1927	2.22076	1.93519	1.99891	1.54013	1.91121	1.79418	1.87605	1.95331	1.94424	1.94403	1.5629	1.67127	2.5792	2.23646	2.17464
Rv1928c	2.65438	2.43991	2.24818	1.97623	2.23039	2.44809	2.8675	3.09012	4.44674	2.15727	1.5629	2.01554	2.67468	2.4986	2.37289
Rv1929c	3.52332	3.23121	2.69913	3.02758	3.14533	3.19273	3.52549	3.79897	4.3751	2.32352	2.15393	2.45653	3.46604	2.82319	3.08398
Rv1930c	-2.35355	-1.94179	-1.26469	-1.32494	-1.63311	-0.842129	-1.80407	-1.47582	-2.14323	-1.41672	-1.04044	-2.00885	-2.31628	-1.75823	-1.76533
Rv1931c	0.404473	0.547591	0.126331	0.115634	0.406416	-0.50771	0.552419	0.428316	1.12979	-0.969259	-0.217321	0.0235736	-0.646426	-0.35384	-0.022102
Rv1932	3.32882	3.42116	3.21318	3.10611	3.24681	3.37914	1.45075	1.84198	0.915668	2.84495	2.29254	2.64546	3.09404	3.27065	3.34955
Rv1933c	2.67012	2.51258	2.40613	2.73807	2.23039	2.21174	1.61506	1.48765	1.0267	1.31368	2.00058	1.8446	2.27196	2.43508	2.27717
Rv1934c	-0.332493	-0.356832	-0.453451	0.511563	-0.159181	-0.411495	-0.0540449	-0.67437	-0.0277485	0.0780468	-0.217321	0.259641	0.145537	0.220396	0.0148922
Rv1935c	0.379161	0.190656	-0.0268258	0.725687	0.482365	1.17347	0.96532	0.13636	1.62936	1.59958	-1.04044	1.96635	0.106934	-0.0128028	-0.560968
Rv1936	2.10973	1.59617	1.44618	2.76252	2.06733	2.9786	3.32771	2.69639	3.67269	2.9756	1.82897	2.97051	1.98051	1.18773	1.75003
Rv1937	2.95345	2.57209	2.33157	4.04263	2.78942	3.28894	2.09698	2.23724	3.1173	2.9504	2.29254	3.14275	2.69434	2.62598	2.50877
Rv1938	0.0347159	-0.356832	-0.278365	0.511563	-0.41072	0.306734	-1.29387	-1.39565	-0.268757	0.253134	-0.217321	0.59781	-0.258434	0.131587	-0.7343
Rv1939	-0.659658	-0.784253	-1.78316	-0.431854	-0.715575	-0.610804	-1.80407	-1.65091	0.178702	0.0780468	-1.04044	-0.713392	-1.08641	-0.801299	-1.43091
Rv1940	0.501497	0.139126	-0.363253	0.912101	0.688816	0.700398	0.351212	-0.0659486	1.0267	0.333304	-0.492955	-0.713392	0.981847	0.262832	0.154055
Rv1941	3.9842	3.81104	3.5378	3.99183	4.00753	3.85105	3.61608	3.00776	3.34863	3.91501	3.19575	3.86934	4.05813	4.12153	3.70688
Rv1942c	1.89437	2.59139	2.4524	2.31065	2.49158	2.87748	2.71569	2.26217	2.42156	2.70128	2.47829	2.67638	2.5235	2.40697	1.94473
Rv1943c	0.942687	1.32355	1.41253	0.725687	1.93843	1.66773	2.03724	1.58965	1.40109	1.59958	1.63416	1.8446	1.30537	1.71655	1.59985
Rv1944c	-0.137237	0.661547	0.52309	-0.0448307	0.751551	0.656676	1.08818	0.878708	0.915668	1.05459	0.987037	1.21822	0.173826	0.220396	0.397612
Rv1945	2.43857	2.22195	2.79692	2.43756	2.56328	3.18506	2.24694	2.37503	2.3379	2.65523	2.83655	2.79382	2.09835	2.37831	2.71393
Rv1946c	2.84207	2.77139	2.33157	2.3755	2.33651	2.70577	1.98126	1.96095	2.6812	2.34302	2.15393	2.61387	2.53808	2.93894	2.61499
Rv1947	1.56461	1.36899	1.61841	1.64907	1.60635	1.32081	0.021904	0.812745	0.915668	1.23237	1.14176	0.974664	1.80474	1.68569	1.72792
Rv1948c	2.09426	1.80898	1.83711	1.9338	1.91121	1.66773	1.65536	2.13973	2.20255	1.63165	1.88847	1.52041	2.04063	2.04305	2.02852
Rv1950c	0.738892	0.767157	0.599847	-0.0448307	0.811672	0.784056	1.73274	2.08489	2.71476	1.18994	0.46857	0.974664	0.775807	0.868553	1.27335
Rv1951c	0.300449	0.46629	0.672726	0.260024	0.554514	0.415668	1.46895	1.48765	1.76366	0.851771	0.213313	0.640245	0.164457	0.597251	0.505527
Rv1952	0.778151	1.01598	1.0353	0.912101	1.26305	1.29252	1.223	1.80003	1.40109	0.796276	1.32521	0.721545	1.13838	1.37348	1.02399
Rv1953	0.976835	0.661547	1.10015	0.622594	0.554514	1.1421	1.05241	1.61889	1.62936	0.481403	1.09201	0.14643	0.640455	0.895774	0.766394
Rv1954c	4.40526	4.41169	4.04562	6.14964	5.63887	6.17589	6.90005	7.48128	7.1118	4.50106	4.42654	4.79264	4.53195	4.24838	4.81898
Rv1955	3.8246	3.43725	2.67095	5.04513	4.10084	4.56947	6.33997	6.67465	6.76066	3.94083	3.64713	4.26134	3.43423	3.2177	3.15613
Rv1956	3.51172	3.08908	2.64583	4.212	3.66864	4.06685	5.83782	6.17523	5.97744	3.61169	3.18393	3.64806	3.44201	3.05215	2.82746
Rv1957	3.62103	3.17475	2.93072	4.05258	3.73999	4.06267	5.58591	5.68289	5.91025	4.17642	3.46369	4.05724	3.34893	3.3367	3.15198
Rv1958c	2.7364	2.2944	2.12373	2.60917	2.56328	2.8964	4.51074	4.29953	4.66842	2.91175	2.43903	2.84006	2.96238	2.63409	2.38707
Rv1959c	2.16261	2.13255	1.91728	2.55421	2.20819	2.51083	4.06068	3.76231	4.29972	2.50755	2.27034	2.29327	2.05338	2.28873	1.86593
Rv1960c	1.15144	1.34645	0.644015	0.912101	1.60635	1.42872	2.66527	2.56231	3.43168	1.39064	1.40886	1.56514	0.775807	1.37348	0.53129
Rv1961	0.853603	1.07201	0.932202	0.996989	0.978322	0.362229	2.8008	2.83991	2.77961	0.615704	0.213313	0.31308	1.01871	0.597251	0.605929
Rv1962A	1.5979	1.93519	1.61841	1.84499	2.23039	1.87271	1.58199	1.71231	2.05317	1.14622	2.0793	2.01554	1.61832	1.86167	1.95429
Rv1962c	2.53912	2.45052	2.7706	2.66212	2.58067	2.9786	2.78998	2.38073	2.98606	2.11254	2.67697	2.51471	2.83532	2.60963	2.53448
Rv1963c	2.76111	2.43991	2.19474	2.60917	2.06733	2.48606	3.35977	3.42142	4.11102	2.76048	2.47829	2.67638	2.52898	1.94221	2.43563
Rv1964	1.41073	0.767157	0.338307	1.29397	0.482365	1.07725	1.64739	0.689513	1.99973	1.94403	0.685382	1.88045	1.2665	0.974486	0.910784
Rv1965	-0.463738	-0.356832	-0.842863	0.260024	-0.279476	-0.0802891	-1.49091	-1.39565	-0.0277485	-0.628222	-0.492955	-0.0420147	-0.613822	-1.45338	-0.507529
Rv1966	0.4538	0.0856864	0.187299	1.75035	1.07961	0.656676	-1.12054	-1.24756	-0.0277485	1.10113	0.0140045	1.03952	0.556999	0.304054	-0.022102
Rv1967	-0.101168	-1.24992	-1.50076	1.35956	-0.41072	0.362229	-1.35661	-1.96125	-0.920833	-0.0181685	-1.93353	-0.182877	-0.362928	-1.59777	-1.534
Rv1968	0.188339	-1.55477	-0.884086	2.20756	-0.715575	0.362229	-1.4222	-0.823748	0.359275	-1.17571	-0.217321	-0.258826	0.0672695	-0.419428	-1.07944
Rv1969	0.635798	-0.0876452	0.391094	1.4223	0.554514	1.20416	0.140224	0.163077	-0.0277485	0.168245	-0.492955	0.462458	0.390203	0.131587	0.452578
Rv1970	0.379161	-0.0275242	-0.251143	1.4223	1.07961	1.4798	-0.619642	-1.56071	1.22601	0.0780468	0.303511	1.07088	0.398218	-0.0128028	0.479296
Rv1971	0.188339	-0.512951	-0.0737468	1.75035	0.978322	0.306734	-2.2046	-1.96125	-2.14323	0.0780468	0.213313	0.554088	0.237753	-0.636239	0.699796
Rv1973	-1.39662	0.0301913	-2.03841	-1.32494	-0.279476	-1.27823	-0.739936	-1.31971	-0.268757	-1.41672	-2.41895	-0.824423	-1.55848	-1.59777	-1.15961
Rv1974	-1.01475	-0.59784	-0.617571	-0.225403	-0.55511	-0.321297	0.046357	-0.265257	0.795374	0.333304	-1.28145	-0.944718	-0.40415	-0.419428	-0.099064
Rv1975	0.677924	0.865561	0.883907	-0.225403	0.924883	1.07725	0.926326	1.08838	0.664129	1.31368	1.76691	1.16108	1.12877	0.75422	1.14574
Rv1976c	1.7926	1.97982	2.33157	1.29397	2.23039	1.75325	1.80618	2.06378	1.69808	1.59958	1.79828	1.32614	1.47032	1.48522	2.09049
Rv1977	3.4462	3.42654	3.51022	3.14383	3.42096	3.39253	3.26398	3.45694	3.19068	3.71257	3.13563	3.11292	3.28228	3.42343	3.52649
Rv1978	3.19016	3.24955	3.33719	2.7132	3.3107	3.62015	3.0867	3.26372	3.28304	3.81385	3.68118	3.4113	3.51661	3.64816	3.6195
Rv1979c	5.17047	4.81207	4.7908	4.59222	4.81718	4.65529	5.81799	5.76966	5.27463	4.98339	4.61006	4.79264	5.64625	5.20891	4.88791
Rv1980c	7.01905	7.00365	6.97866	6.77835	7.08761	7.12691	7.49479	7.39815	7.15675	7.28719	7.12369	7.3445	7.1547	7.05385	7.00817
Rv1981c	4.98891	5.24727	5.23711	4.47873	5.22901	5.53744	4.98877	5.05087	4.77564	5.69655	5.32386	6.03604	5.2134	5.36193	5.25656
Rv1982A	3.83627	3.60806	3.166	3.51876	3.55891	3.78659	3.71283	4.21587	4.41647	3.61169	3.31981	3.36777	3.70528	3.48298	3.54874
Rv1982c	3.17553	3.23121	2.59047	2.55421	3.32108	3.20796	2.73462	2.7634	2.81097	3.206	3.09832	3.08247	2.99446	3.02159	2.7906
Rv1983	4.05982	3.69092	3.81876	4.16691	3.90087	3.8751	4.76118	4.90516	5.06297	3.94083	3.96302	3.97259	3.95798	3.87711	3.85959
RV1984a	1.15144	1.32355	1.05724	0.725687	0.751551	1.0437	1.56517	1.31971	1.8264	2.08963	2.0273	1.77013	1.56592	1.35398	1.00573
Rv1984c	3.1078	3.48962	3.56102	3.44514	3.73999	3.58559	3.9757	3.95999	3.86427	3.85517	3.88483	4.19528	3.44201	3.50525	3.66385
Rv1985c	2.60064	2.38567	2.34055	2.49706	2.3159	2.63993	3.13596	3.21985	3.36984	3.1182	2.82136	3.21472	2.73762	2.24706	2.54083
Rv1986	3.45228	3.35495	2.82916	2.66212	2.90432	2.695	4.02729	3.93889	4.02	3.206	3.09832	3.52324	2.6209	3.00293	2.51524
Rv1987	4.00916	4.39531	4.12568	3.82771	4.2711	4.18698	4.26593	3.97703	3.87914	3.90193	4.47101	4.18815	4.24805	4.19185	4.31195
Rv1988	2.8559	2.96139	2.96594	3.00726	2.56328	2.66221	6.90507	7.01706	6.79635	2.6237	2.5165	2.40824	2.72971	2.60963	2.6029
Rv1989c	4.75312	4.56844	4.14117	3.66861	4.7725	4.71779	6.01824	6.09381	6.42283	4.95199	4.65786	4.9757	4.20243	4.67493	3.93149
Rv1990c	2.82811	3.0124	2.44826	2.3755	3.32108	3.16179	4.08891	4.09273	4.29972	3.09539	3.43404	2.87602	2.51246	3.08209	2.5281
Rv1991A	2.01431	1.93519	1.57344	2.60917	2.43537	2.29964	2.47572	2.51124	2.6812	1.59958	2.0273	1.98293	2.0226	2.04305	1.78257
Rv1991c	2.41385	2.35212	2.12892	1.97623	2.33651	2.22677	3.09845	3.24195	3.65552	2.28372	2.15393	2.29327	2.51615	2.44433	2.42192
Rv1992c	4.92694	4.27215	3.82037	5.34951	4.73418	4.83766	4.4819	4.41657	4.77564	4.12667	4.163	4.21997	4.20128	4.02313	4.04538
Rv1993c	2.26979	1.72409	0.833938	2.73807	2.35683	2.10191	1.70996	1.82535	2.50063	1.69371	1.2364	1.80784	0.882502	1.20959	1.12896
Rv1994c	2.60064	2.14567	1.41253	2.78657	2.04245	2.27093	2.31393	1.99108	2.87172	1.86532	2.00058	1.82634	1.58008	1.94221	1.75003
Rv1995	1.35988	1.20326	1.07885	1.29397	1.572	0.901095	1.61506	1.45559	2.3379	1.05459	1.28148	1.42654	1.16211	1.27325	1.47266
Rv1996	6.93741	7.11328	7.0222	7.55989	7.83698	7.84178	6.64452	7.82109	6.49461	5.42649	6.40314	4.89476	6.72538	6.40786	7.29924
Rv1997	6.58706	6.97133	6.74242	6.73267	7.2259	6.10954	6.63674	7.18738	6.25052	6.04495	6.66904	4.31472	6.52699	6.82164	6.87931
Rv1998c	4.12027	4.76184	4.5682	4.38734	5.04402	3.9081	3.98205	4.05578	3.86427	4.55639	4.64498	3.51756	4.63474	5.01617	4.56676
Rv1999c	1.16631	0.380134	0.768941	0.391268	0.978322	-0.00813932	1.8275	1.68491	1.40109	1.10113	1.04048	0.259641	1.40817	1.53801	1.49901
Rv2000	2.66489	3.11599	3.16347	2.55421	3.08571	3.43197	3.75424	3.61527	3.77166	3.64349	3.18393	3.79146	3.05908	3.31165	3.23271
Rv2001	1.98944	2.35212	2.62761	2.13449	2.33651	3.14606	1.72519	2.09186	1.40109	2.41847	2.59003	2.82174	2.52716	2.94547	2.7307
Rv2002	2.42007	2.76291	2.98896	2.78657	3.07348	2.74805	2.23635	2.29877	1.62936	2.7749	2.82136	2.25282	3.19641	3.2123	3.10128
Rv2003c	4.71317	4.90755	4.55958	4.72879	5.09632	3.2673	4.03495	3.28211	2.46164	4.2812	4.54221	2.07861	4.82996	4.81163	4.709
Rv2004c	5.47374	5.74201	5.86167	5.47689	5.86673	4.07518	6.20258	5.61073	5.36192	5.02018	5.54105	2.66615	5.42678	5.50359	5.54835
Rv2005c	4.92912	5.61927	5.99554	5.1085	6.01953	4.02448	6.18548	5.79551	5.42916	5.13088	5.51296	2.87602	5.30177	5.61732	5.54044
Rv2006	6.92353	7.19835	7.1467	7.04326	7.49588	5.8565	7.78539	7.74521	7.25836	6.94123	7.18282	4.60452	7.71897	7.15976	6.87114
Rv2007c	7.61401	7.93649	7.91498	7.88834	8.27895	6.38711	7.7725	7.9778	7.71008	7.45784	8.01713	4.88817	8.14964	7.70614	7.7219
[truncated: 1,958 more rows]

## Sheet: DEGs with KEGG pathway
TableS3.2 Drug induced DEGs (Differentially expressed genes) with relevant KEGG pathway
Drug	Genes	LogFC	KEGG pathway
BDQ	Rv1464	1.30201	Aminoacid metabolism
RIF	Rv0186	-1.96397	Starch and sucrose metabolism
INH	Rv3332	-1.33261	Amino sugar and nucleotide sugar metabolism
	Rv2780	-1.26353	Aminoacid metabolism
	Rv3406	1.2375	Aminoacid metabolism
	Rv0975c	-2.16818	Beta-oxidation pathway
	Rv3567c	1.37165	Cholesterol degradation
	Rv1131	2.03899	Citrate cycle TCA cycle
	Rv1344	1.60988	Dimycocerosate ester biosynthesis
	Rv3084	-1.56771	Glycerophospholipid metabolism
	Rv1686c	-1.59493	lipid biosynthesis, Synthesis of mycolic acids, MYCOLIC ACID CONDENSATION
	Rv1687c	-1.44801	lipid biosynthesis, Synthesis of mycolic acids, MYCOLIC ACID CONDENSATION
	Rv0974c	-1.34505	Lipid metabolism
	Rv2244	1.24765	Lipid metabolism
	Rv1130	1.86451	Propanoate metabolism
	Rv0570	-1.58332	Purine metabolism
	Rv1026	-1.3894	Purine Metabolism
	Rv0763c	1.96498	Redox Metabolism
	Rv3156	-1.46068	Respiratory chain
	Rv3151	-1.38796	Respiratory chain
	Rv3154	-1.35544	Respiratory chain
	Rv3152	-1.28733	Respiratory chain
	Rv3157	-1.23384	Respiratory chain
	Rv0249c	1.21178	Respiratory chain
	Rv3150	-1.20885	Respiratory chain
	Rv1737c	-1.20762	Transport
CLA	Rv2439c	2.26303	Aminoacid metabolism
	Rv0337c	2.17593	Aminoacid metabolism
	Rv2122c	1.75883	Aminoacid metabolism
	Rv3406	1.61183	Aminoacid metabolism
	Rv1599	1.50859	Aminoacid metabolism
	Rv1079	1.32519	Aminoacid metabolism
	Rv0436c	-1.20533	Aminoacid metabolism
	Rv1603	-1.23485	Aminoacid metabolism
	Rv3818	-1.3741	Aminoacid metabolism
	Rv2157c	-1.41735	Aminoacid metabolism
	Rv3341	-1.45506	Aminoacid metabolism
	Rv2335	-1.47937	Aminoacid metabolism
	Rv1293	-1.54955	Aminoacid metabolism
	Rv1605	-1.58211	Aminoacid metabolism
	Rv1295	-1.64634	Aminoacid metabolism
	Rv1464	-1.68464	Aminoacid metabolism
	Rv2152c	-1.83514	Aminoacid metabolism
	Rv1612	-1.90481	Aminoacid metabolism
	Rv3858c	-2.04214	Aminoacid metabolism
	Rv2899c	-2.0545	Aminoacid metabolism
	Rv2476c	-2.72121	Aminoacid metabolism
	Rv1613	-2.98269	Aminoacid metabolism
	Rv2518c	1.61988	Arabinogalactan peptidoglycan biosynthesis
	Rv3794	-1.26963	Arabinogalactan biosynthesis
	Rv1525	-1.30432	Arabinogalactan biosynthesis
	Rv3793	-1.36038	Arabinogalactan biosynthesis
	Rv3791	-1.40609	Arabinogalactan biosynthesis
	Rv3805c	-1.56084	Arabinogalactan biosynthesis
	Rv3808c	-1.73209	Arabinogalactan biosynthesis
	Rv3806c	-1.7799	Arabinogalactan biosynthesis
	Rv3792	-1.86131	Arabinogalactan biosynthesis
	Rv1472	2.61321	Beta-oxidation pathway
	Rv0244c	2.09577	Beta-oxidation pathway
	Rv2724c	1.85799	Beta-oxidation pathway
	Rv3516	1.37079	Beta-oxidation pathway
	Rv0222	-1.4803	Beta-oxidation pathway
	Rv3039c	-1.7579	Beta-oxidation pathway
	Rv2789c	-1.82837	Beta-oxidation pathway
	Rv3562	-1.84189	Beta-oxidation pathway
	Rv3564	-2.12651	Beta-oxidation pathway
	Rv1679	-2.18974	Beta-oxidation pathway
	Rv3563	-2.24665	Beta-oxidation pathway
	Rv2500c	-2.51127	Beta-oxidation pathway
	Rv0972c	-2.71423	Beta-oxidation pathway
	Rv0975c	-2.99429	Beta-oxidation pathway
	Rv0368c	1.2703	Carbon metabolism
	Rv1284	1.25946	Carbon metabolism
	Rv3571	1.23454	Cholesterol degradation
	Rv3543c	-1.83185	Cholesterol degradation
	Rv3541c	-2.01414	Cholesterol degradation
	Rv3552	-2.13594	Cholesterol degradation
	Rv3551	-2.32311	Cholesterol degradation
	Rv1554	1.53373	Citric Acid Cycle (TCA cycle)
	Rv1131	1.34565	Citrate cycle TCA cycle
	Rv2455c	1.20177	Citrate cycle TCA cycle
	Rv3317	-1.21027	Citrate cycle TCA cycle
	Rv3339c	-1.59152	Citrate cycle TCA cycle
	Rv2498c	-2.19792	Citrate cycle TCA cycle
	Rv3319	-2.24878	Citrate cycle TCA cycle
	Rv3318	-2.50883	Citrate cycle TCA cycle
	Rv2977c	2.77473	Cofactor biosynthesis
	Rv3262	-1.33199	Cofactor biosynthesis
	Rv0087	-1.59384	Cofactor biosynthesis
	Rv2794c	-1.77386	Cofactor biosynthesis, ACP biosynthesis
	Rv0422c	-1.91994	Cofactor biosynthesis
	Rv2228c	-2.30237	Cofactor biosynthesis
	Rv2849c	-2.33306	Cofactor biosynthesis
	Rv2947c	-1.2331	Dimycocerosate ester biosynthesis
	Rv2946c	-1.84018	Dimycocerosate ester biosynthesis
	Rv2945c	-2.11584	Dimycocerosate ester biosynthesis
	Rv2932	-2.13045	Dimycocerosate ester biosynthesis
	Rv2933	-2.33555	Dimycocerosate ester biosynthesis
	Rv3702c	-1.9983	Ergothioneine biosynthesis
	Rv0221	-1.20222	Fatty acid biosynthesis
	Rv3087	-2.03632	Fatty acid biosynthesis
	Rv3088	-2.55508	Fatty acid biosynthesis
	Rv0812	1.97366	Folate biosynthesis
	Rv3308	-1.35385	Fructose and mannose metabolism
	Rv2855	-2.06325	Glutathione metabolism
	Rv2858c	-1.54004	Glycerolipid metabolism
	Rv3176c	1.30913	Glycerophospholipid metabolism
	Rv2277c	-1.32523	Glycerophospholipid metabolism (lipid metabolism)
	Rv2349c	-1.4395	Glycerophospholipid metabolism
	Rv2045c	-1.67953	Glycerophospholipid metabolism
	Rv2289	-1.696	Glycerophospholipid metabolism
	Rv2350c	-1.88189	Glycerophospholipid metabolism
	Rv1426c	-2.19165	Glycerophospholipid metabolism
	Rv3084	-2.49504	Glycerophospholipid metabolism
	Rv2029c	-1.21071	Glycolysis
	Rv1437	-1.42633	Glycolysis / Gluconeogenesis
	Rv1023	-1.59959	Glycolysis / Gluconeogenesis
	Rv1438	-1.6135	Glycolysis / Gluconeogenesis
	Rv2241	-1.67612	Glycolysis / Gluconeogenesis
	Rv2495c	-2.04999	Glycolysis / Gluconeogenesis
	Rv0467	1.84495	Glyoxylate and dicarboxylate metabolism
	Rv1257c	1.54395	Glyoxylate and dicarboxylate metabolism
	Rv1916	-1.3984	Glyoxylate and dicarboxylate metabolism
	Rv1604	-1.4989	Inositol phosphate metabolism
	Rv3293	-2.09609	L-alpha-aminoadipic acid L-AAA biosynthesis
	Rv1747	-1.40605	lipid biosynthesis, Synthesis of mycolic acids, MYCOLIC ACID CONDENSATION
	Rv1687c	-2.29389	lipid biosynthesis, Synthesis of mycolic acids, MYCOLIC ACID CONDENSATION
	Rv1686c	-2.78169	lipid biosynthesis, Synthesis of mycolic acids, MYCOLIC ACID CONDENSATION
	Rv1058	1.84146	Lipid metabolism
	Rv1143	1.51564	Lipid metabolism
	Rv1493	-1.22067	Lipid metabolism
	Rv2496c	-1.25908	Lipid metabolism
	Rv1521	-1.47988	Lipid metabolism
	Rv1181	-1.79514	Lipid metabolism
	Rv3089	-1.86314	Lipid metabolism
	Rv1185c	-1.87496	Lipid metabolism
	Rv1182	-2.00335	Lipid metabolism
	Rv1427c	-2.01402	Lipid metabolism
	Rv3799c	-2.05955	Lipid metabolism
	Rv2483c	-2.20396	Lipid metabolism
	Rv0408	-2.43521	Lipid metabolism
	Rv2482c	-2.4497	Lipid metabolism
	Rv0974c	-2.65999	Lipid metabolism
	Rv0973c	-3.00161	Lipid metabolism
	Rv1183	-3.46991	Lipid metabolism
	Rv0113	1.53252	Membrane Metabolism
	Rv0868c	-1.29818	Molybdopertin cofactor biosynthesis
	Rv3112	-1.51934	Molybdopertin cofactor biosynthesis
	Rv2377c	-1.56871	Mycobactin biosynthesis
	Rv2378c	-1.58688	Mycobactin biosynthesis
	Rv2379c	-1.81172	Mycobactin biosynthesis
	Rv2382c	-2.58308	Mycobactin biosynthesis
	Rv2380c	-2.71962	Mycobactin biosynthesis
	Rv2381c	-3.28491	Mycobactin biosynthesis
	Rv0635	1.74658	Mycolic acid pathway
	Rv2051c	1.40772	Mycolic acid pathway
	Rv3803c	1.3109	Mycolic acid pathway
	Rv3800c	-1.63736	Mycolic acid pathway
	Rv0157	2.24588	Nicotinate and nicotinamide metabolism
	Rv1596	-1.91482	Nicotinate and nicotinamide metabolism
	Rv0410c	-2.81612	Nicotinate and nicotinamide metabolism
	Rv1164	-1.23878	Nitrogen metabolism
	Rv1736c	-1.78626	Nitrogen metabolism
	Rv1163	-2.02813	Nitrogen metabolism
	Rv1631	-1.45891	Pantothenate and CoA biosynthesis
	Rv2074	-1.75042	Pantothenate and CoA Metabolism
	Rv1121	-1.26798	Pentose phosphate pathway
	Rv1448c	-1.99263	Pentose phosphate pathway
	Rv1122	-2.2563	Pentose phosphate pathway
	Rv1447c	-2.90932	Pentose phosphate pathway
	Rv1445c	-3.13611	Pentose phosphate pathway
	Rv2136c	2.06631	Peptidoglycan biosynthesis
	Rv0112	1.82585	Peptidoglycan and lipopolysaccharide biosynthesis
	Rv2156c	-1.42695	Peptidoglycan biosynthesis
	Rv2155c	-1.57073	Peptidoglycan and lipopolysaccharide biosynthesis
	Rv2611c	-1.32806	Phosphatidyl inositol mannoside biosynthesis
	Rv3465	-1.6633	Polyketide sugar unit biosynthesis
	Rv0989c	3.34257	Polyprenyl Metabolism
	Rv3713	1.49191	Porphyrin Metabolism
	Rv2677c	-1.25861	Porphyrin metabolism
	Rv2393	-1.99547	Porphyrin and chlorophyll metabolism
	Rv1130	2.1537	Propanoate metabolism
	Rv0409	-2.19315	Propanoate metabolism
	Rv1318c	2.59152	Purine metabolism
	Rv1389	1.83	Purine metabolism
	Rv0957	-1.27634	Purine metabolism
	Rv3377c	-1.36427	Purine Metabolism
	Rv3313c	-1.56544	Purine metabolism
	Rv1700	-1.59783	Purine Metabolism
	Rv2697c	1.42163	Pyrimidine metabolism
	Rv3455c	1.34498	Pyrimidine Metabolism
	Rv1711	-1.20635	Pyrimidine Metabolism
	Rv1712	-1.42284	Pyrimidine metabolism
	Rv3300c	-1.65224	Pyrimidine Metabolism
	Rv1381	-1.67073	Pyrimidine metabolism
	Rv1383	-1.89523	Pyrimidine metabolism
	Rv1384	-2.55053	Pyrimidine metabolism
	Rv3469c	-1.25038	Pyruvate Metabolism
	Rv0694	-1.65199	Pyruvate metabolism
	Rv2781c	-1.74834	Redox Metabolism
	Rv0392c	1.30235	Respiratory chain
	Rv0248c	-1.29382	Respiratory chain
	Rv3158	-1.70099	Respiratory chain
	Rv3145	-1.73893	Respiratory chain
	Rv2194	-1.81213	Respiratory chain
	Rv0247c	-1.91703	Respiratory chain
	Rv1305	-1.98607	Respiratory chain
	Rv3146	-2.00921	Respiratory chain
	Rv1306	-2.02875	Respiratory chain
	Rv1307	-2.15153	Respiratory chain
	Rv2196	-2.39495	Respiratory chain
	Rv3147	-2.54843	Respiratory chain
	Rv2195	-2.58327	Respiratory chain
	Rv1620c	-2.71502	Respiratory chain
	Rv1308	-2.82447	Respiratory chain
	Rv3154	-2.88921	Respiratory chain
	Rv3153	-2.96296	Respiratory chain
	Rv1311	-3.15888	Respiratory chain
	Rv3155	-3.21588	Respiratory chain
	Rv3151	-3.23398	Respiratory chain
	Rv1310	-3.29528	Respiratory chain
	Rv1309	-3.35263	Respiratory chain
	Rv3157	-3.52597	Respiratory chain
	Rv3148	-3.64925	Respiratory chain
	Rv3152	-3.7463	Respiratory chain
	Rv3150	-3.84725	Respiratory chain
	Rv3156	-4.10209	Respiratory chain
	Rv3149	-4.43856	Respiratory chain
	Rv3031	-1.56222	Starch and sucrose metabolism
	Rv3032	-1.68004	Starch and sucrose metabolism
	Rv1326c	-1.74538	Starch and sucrose metabolism
	Rv1563c	-1.82296	Starch and sucrose metabolism
	Rv3441c	1.63846	Sugar Metabolism
	Rv3401	-2.01026	Sugar Metabolism
	Rv3529c	-1.26848	Sulfolipid biosynthesis
	Rv2267c	-1.36559	Sulfolipid biosynthesis
	Rv3824c	-1.57725	Sulfolipid biosynthesis
	Rv3823c	-1.92038	Sulfolipid biosynthesis
	Rv2392	-1.95611	Sulfur metabolism
	Rv2397c	2.5517	Transport
	Rv0261c	2.5042	Transport
	Rv2398c	1.96633	Transport
	Rv1237	-1.47676	Transport
	Rv0933	-1.4825	Transport
	Rv1704c	-1.5256	Transport
	Rv2833c	-1.53069	Transport
	Rv2040c	-1.55075	Transport
	Rv0103c	-1.56973	Transport
	Rv3496c	-1.59604	Transport
	Rv0930	-1.65761	Transport
	Rv1236	-1.71073	Transport
	Rv1281c	-1.73562	Transport
	Rv3498c	-1.74973	Transport
	Rv3757c	-1.8184	Transport
	Rv3759c	-1.8267	Transport
	Rv3758c	-1.82915	Transport
	Rv0346c	-1.85389	Transport
	Rv0411c	-1.96263	Transport
	Rv0908	-1.98966	Transport
	Rv0936	-1.99223	Transport
	Rv0934	-2.39364	Transport
	Rv3494c	-2.48674	Transport
	Rv1280c	-2.48699	Transport
	Rv0264c	3.8956	Urea Cycle
	Rv0263c	2.83386	Urea Cycle
	Rv1144	1.32364	Valine, leucine and isoleucine degradation
	Rv2502c	-1.77912	Valine, leucine and isoleucine degradation
	Rv2501c	-1.89781	Valine, leucine and isoleucine degradation
