# Supplementary material for: Differential producibility analysis reveals drug-associated carbon and nitrogen metabolite expressions in Mycobacterium tuberculosis
Source: J Biol Chem. 2025 Feb 8;301(3):108288. doi: 10.1016/j.jbc.2025.108288 (PMC11986224; doi:10.1016/j.jbc.2025.108288)
Supplement: Supplementary FILE 4 [file mmc7.xlsx]

## Sheet: Supplementary data for figureS1
concentration of drugs	Drugs
	RIF			BDQ			INH			CLA
1/4* MIC	1.852	0.709	0.667	5.111	1.982	3.6	5.667	3.4	3.111	3.333	1.4	1.2
1/2* MIC	0.31092	0.87778	0.30088	0.45378	1	0.51327	0.11765	0.32222	0.26549	0.28571	0.32222	0.25664
1* MIC	0.86429	0.82569	1.2	1.42857	1.19266	0.505	0.12286	0.16514	0.095	0.53571	0.51376	0.285
2*MIC	0.24286	0.38532	0.0805	0.17929	0.23853	0.129	0.035	0.07523	0.0295	0.09	0.11835	0.15
The ratio of CFUs of individual drugs at indicated concentration to each relevant CFUs of the starter inoculums was included. As the experiments was done at different time. Only ratio was comparable across different conditions.

## Sheet: Supplementary data for figureS2
Fig S2A
days	drug-free control			1/4 MIC INH			1/4 MIC CLAR			1/4 MIC INH+1/4 MIC CLAR
0	900000	1830000	1500000	900000	1830000	1500000	900000	1830000	1500000	900000	1830000	1500000
2	6000000	6070000	6030000	5100000	6230000	4670000	3000000	2570000	1800000	2330000	2570000	2270000
4	7670000	7870000	7200000	8070000	6300000	6630000	1800000	1830000	1630000	2370000	1730000	1530000
7	3670000	1570000	1970000	2030000	1700000	1500000	1030000	567000	933000	733000	493000	443000
11	2470000	2230000	2400000	2300000	2270000	2770000	580000	533000	520000	317000	270000	250000
14	3030000	3270000	2630000	3130000	2470000	2800000	967000	1100000	1030000	130000	143000	130000
20	2170000	2470000	2630000	1900000	1270000	2170000	6670000	4070000	5200000	42000	41000	37000
FigS2B
days	drug-free control			1/4 MIC RIF			1/4 MIC BDQ			1/4 MIC RIF+1/4 MIC BDQ
0	900000	1830000	1500000	900000	1830000	1500000	900000	1830000	1500000	900000	1830000	1500000
2	6000000	6070000	6030000	1670000	1300000	1000000	4600000	3630000	5400000	1300000	1030000	833000
4	7670000	7870000	7200000	1300000	667000	433000	11700000	6970000	9000000	273000	263000	233000
7	3670000	1570000	1970000	223000	183000	160000	7670000	13300000	6330000	100000	107000	56700
11	2470000	2230000	2400000	32700	40300	38700	1470000	2100000	3200000	19300	27300	10700
14	3030000	3270000	2630000	18700	17300	13000	1170000	800000	867000	10300	6670	5670
20	2170000	2470000	2630000	76700	153000	93300	340000	197000	643000	2800	1500	1370
the CFU numbers are included in the excel for different conditions over a period of treatment
